# Supplementary material for: A practical application of generative adversarial networks for RNA-seq analysis to predict the molecular progress of Alzheimer's disease
Source: PLoS Comput Biol. 2020 Jul 24;16(7):e1008099. doi: 10.1371/journal.pcbi.1008099 (PMC7406107; doi:10.1371/journal.pcbi.1008099)
Supplement: S1 Table — Three sheets by month include scaled counts per phenotype, log2FC, p-value and adjusted p-value, which are evaluated by DESeq2 package. (XLSX) [file pcbi.1008099.s011.xlsx]

## Sheet: Table S1 - 7M DEGs
	gene_name	AD7M	WT7M	baseMean	log2FoldChange	lfcSE	stat	pvalue	padj
ENSG00000142192	hAPP	99829.6	37.9946	48648	2.57766	0.0822109	31.3543	8.50968e-216	1.75427e-211
ENSG00000080815	hPsen1	6289.44	1.57801	3110.28	2.35812	0.0819803	28.7645	5.96154e-182	6.14486e-178
ENSMUSG00000068129	Cst7	1690.5	5.35302	207.056	1.0663	0.0489601	21.779	3.6735e-105	2.5243e-101
ENSMUSG00000018927	Ccl6	528.955	36.6383	136.747	1.41103	0.0767506	18.3846	1.74681e-75	9.0026e-72
ENSMUSG00000032011	Thy1	74794.4	35389.9	53331.1	0.952852	0.0530931	17.9468	5.08225e-72	2.09541e-68
ENSMUSG00000030579	Tyrobp	1735.83	310.123	550.376	1.1624	0.0810626	14.3396	1.23833e-46	3.64689e-43
ENSMUSG00000023992	Trem2	1786.18	408.012	624.097	1.13299	0.0822843	13.7693	3.90219e-43	1.00555e-39
ENSMUSG00000046805	Mpeg1	4664.81	1168.74	1848.79	1.12292	0.0822531	13.652	1.9639e-42	4.49842e-39
ENSMUSG00000028581	Laptm5	3292.93	1281.53	1632.8	0.993234	0.0744884	13.3341	1.46639e-40	3.02296e-37
ENSMUSG00000021423	Ly86	762.511	198.06	316.514	1.09318	0.0822135	13.2968	2.41631e-40	4.52839e-37
ENSMUSG00000018774	Cd68	1608.49	403.136	628.582	1.07747	0.0823493	13.0842	4.05643e-39	6.96861e-36
ENSMUSG00000029816	Gpnmb	432.425	81.0037	191.532	1.01689	0.0797182	12.756	2.88646e-37	4.57726e-34
ENSMUSG00000020932	Gfap	32740.3	5152.34	11379	0.962418	0.0767173	12.545	4.23473e-36	6.23564e-33
ENSMUSG00000069516	Lyz2	1225.13	181.455	479.885	0.938902	0.0759142	12.3679	3.89728e-35	5.35616e-32
ENSMUSG00000007891	Ctsd	16089.1	5693.44	7273.62	0.980108	0.0796373	12.3071	8.2901e-35	1.06813e-31
ENSMUSG00000026177	Slc11a1	348.443	61.0537	120.247	0.952405	0.0776443	12.2663	1.37467e-34	1.66699e-31
ENSMUSG00000038642	Ctss	6537.21	2410	2989.89	0.962576	0.0789838	12.187	3.64559e-34	4.17522e-31
ENSMUSG00000030789	Itgax	558.971	7.25435	173.241	0.67812	0.0557714	12.1589	5.14292e-34	5.58006e-31
ENSMUSG00000073418	C4b	2141.94	426.865	868.7	0.946249	0.0790765	11.9662	5.33881e-33	5.50298e-30
ENSMUSG00000016256	Ctsz	3345.42	1228.79	1611.37	0.948354	0.0793899	11.9455	6.8522e-33	6.72658e-30
ENSMUSG00000000290	Itgb2	673.428	210.134	307.526	0.976989	0.0819315	11.9245	8.82428e-33	8.26875e-30
ENSMUSG00000005142	Man2b1	2824.99	1336	1644.38	0.820356	0.0713432	11.4987	1.3386e-30	1.1498e-27
ENSMUSG00000020120	Plek	1236.37	506.802	674.942	0.88136	0.0774831	11.3749	5.57868e-30	4.60018e-27
ENSMUSG00000059498	Fcgr3	890.104	353.487	445.48	0.892613	0.0787539	11.3342	8.88358e-30	7.04365e-27
ENSMUSG00000028859	Csf3r	862.922	284.603	373.141	0.927727	0.0820836	11.3022	1.27933e-29	9.76791e-27
ENSMUSG00000034708	Grn	4003.07	2033.11	2481.41	0.766901	0.0684615	11.2019	3.98918e-29	2.93704e-26
ENSMUSG00000026395	Ptprc	368.775	105.959	170.357	0.918889	0.0822919	11.1662	5.96716e-29	4.24183e-26
ENSMUSG00000033880	Lgals3bp	1274.42	506.217	669.801	0.880712	0.0789311	11.158	6.54554e-29	4.49788e-26
ENSMUSG00000044468	Tent5c	336.847	76.4103	132.535	0.881971	0.0794865	11.0959	1.31396e-28	8.4648e-26
ENSMUSG00000036887	C1qa	5022.6	1770.27	2462.07	0.902126	0.0814422	11.0769	1.62429e-28	1.01469e-25
ENSMUSG00000041515	Irf8	517.676	174.266	242.55	0.900328	0.0820501	10.9729	5.15867e-28	3.12782e-25
ENSMUSG00000025534	Gusb	1064.77	472.753	586.183	0.831866	0.0758924	10.9611	5.87636e-28	3.46117e-25
ENSMUSG00000021665	Hexb	3646.7	1609.29	2051.69	0.824691	0.0764858	10.7823	4.17404e-27	2.26442e-24
ENSMUSG00000025232	Hexa	3177.58	1730.71	1967.98	0.706459	0.0659982	10.7042	9.72431e-27	5.14017e-24
ENSMUSG00000097415	AU020206	311.017	72.9255	120.464	0.823036	0.0784646	10.4893	9.67714e-26	4.74986e-23
ENSMUSG00000040552	C3ar1	280.107	79.7517	123.99	0.840429	0.0813652	10.3291	5.20455e-25	2.49516e-22
ENSMUSG00000020101	Vsir	2030.78	1048.5	1243.8	0.727005	0.071016	10.2372	1.35101e-24	6.3298e-22
ENSMUSG00000024300	Myo1f	253.547	78.417	129.636	0.837856	0.0822357	10.1885	2.23249e-24	1.0005e-21
ENSMUSG00000024621	Csf1r	5724.32	3136.22	3706.73	0.683326	0.0680773	10.0375	1.04291e-23	4.38767e-21
ENSMUSG00000036896	C1qc	2998.95	1156.49	1576.68	0.816733	0.0814966	10.0217	1.22403e-23	5.04669e-21
ENSMUSG00000038147	Cd84	281.5	76.3322	131.737	0.804125	0.0805687	9.98062	1.85314e-23	7.49069e-21
ENSMUSG00000036905	C1qb	3541.26	1430.32	1946.27	0.798704	0.0809564	9.86586	5.85302e-23	2.32038e-20
ENSMUSG00000027848	Olfml3	1411.63	640.832	829.023	0.765419	0.0780871	9.80212	1.10249e-22	4.28826e-20
ENSMUSG00000022488	Nckap1l	819.68	435.43	519.726	0.694468	0.0712238	9.7505	1.83554e-22	7.00735e-20
ENSMUSG00000058715	Fcer1g	578.349	226.799	281.894	0.79638	0.0818457	9.73026	2.24012e-22	8.39638e-20
ENSMUSG00000030342	Cd9	1688.79	765.126	1029.6	0.761098	0.078268	9.72425	2.37654e-22	8.74864e-20
ENSMUSG00000002603	Tgfb1	580.192	274.522	321.071	0.745224	0.0774946	9.61647	6.81284e-22	2.46398e-19
ENSMUSG00000032440	Tgfbr2	1433.16	782.516	887.571	0.665171	0.0711768	9.34534	9.15979e-21	3.25567e-18
ENSMUSG00000037686	Aspg	255.571	71.8465	108.329	0.732513	0.078741	9.30281	1.36776e-20	4.77905e-18
ENSMUSG00000022146	Osmr	378.388	162.095	214.051	0.751671	0.0809468	9.28599	1.60213e-20	5.50464e-18
ENSMUSG00000022817	Itgb5	2550.98	1390.95	1601	0.661756	0.0716105	9.24105	2.4409e-20	8.24903e-18
ENSMUSG00000059336	Slc14a1	850.39	363.539	514.705	0.740612	0.0809105	9.15348	5.51283e-20	1.80392e-17
ENSMUSG00000040747	Cd53	406.686	185.838	236.585	0.726389	0.0797279	9.11085	8.17363e-20	2.5923e-17
ENSMUSG00000026656	Fcgr2b	505.273	208.179	252.44	0.742209	0.0820051	9.05077	1.41969e-19	4.43438e-17
ENSMUSG00000052336	Cx3cr1	3059.65	1835.28	2069.13	0.593935	0.0658823	9.0151	1.96698e-19	5.91568e-17
ENSMUSG00000004266	Ptpn6	312.944	116.377	170.945	0.734283	0.0823411	8.91757	4.76613e-19	1.36464e-16
ENSMUSG00000030124	Lag3	566.295	207.795	358.115	0.733994	0.0823447	8.91367	4.93694e-19	1.39418e-16
ENSMUSG00000029771	Irf5	272.594	134.436	155.599	0.694312	0.0782169	8.87675	6.88409e-19	1.89221e-16
ENSMUSG00000036908	Unc93b1	843.877	477.667	531.389	0.629247	0.0708804	8.87759	6.83235e-19	1.89221e-16
ENSMUSG00000030798	Cd37	309.865	132.132	157.539	0.720714	0.0819223	8.79752	1.39868e-18	3.79391e-16
ENSMUSG00000021624	Cd180	269.123	65.5389	113.403	0.653017	0.074443	8.77204	1.75453e-18	4.69735e-16
ENSMUSG00000044583	Tlr7	322.106	135.37	165.799	0.718598	0.0820715	8.75576	2.02729e-18	5.35802e-16
ENSMUSG00000021242	Npc2	2387.31	1482.93	1638.47	0.558897	0.064849	8.61845	6.78687e-18	1.77103e-15
ENSMUSG00000026288	Inpp5d	1058.6	587.854	704.252	0.625938	0.0731725	8.55428	1.18611e-17	3.05646e-15
ENSMUSG00000006519	Cyba	317.073	129.408	163.238	0.702513	0.0823352	8.53236	1.43397e-17	3.64955e-15
ENSMUSG00000052160	Pld4	691.39	333.731	400.5	0.678982	0.0796933	8.51994	1.5964e-17	4.01339e-15
ENSMUSG00000021876	Rnase4	711.885	404.107	450.142	0.613527	0.0724388	8.46959	2.46265e-17	6.04375e-15
ENSMUSG00000029925	Tbxas1	236.551	82.5025	118.177	0.678637	0.0811673	8.36097	6.22032e-17	1.50861e-14
ENSMUSG00000018008	Cyth4	791.503	388.486	467.402	0.663051	0.0796205	8.32764	8.24698e-17	1.93195e-14
ENSMUSG00000051504	Siglech	735.905	388.637	439.714	0.640748	0.0769324	8.32872	8.17215e-17	1.93195e-14
ENSMUSG00000022912	Pros1	705.929	392.375	459.071	0.612757	0.0745796	8.21614	2.1016e-16	4.81382e-14
ENSMUSG00000031207	Msn	2348.77	1225.66	1412.61	0.638144	0.0777396	8.20874	2.23529e-16	5.0638e-14
ENSMUSG00000022831	Hcls1	313.286	154.324	187.725	0.654764	0.0799271	8.19201	2.56903e-16	5.75658e-14
ENSMUSG00000026480	Ncf2	254.918	96.3471	139.253	0.671344	0.0820236	8.18477	2.72826e-16	6.04278e-14
ENSMUSG00000020399	Havcr2	370.319	151.619	191.915	0.660221	0.0822733	8.02473	1.01747e-15	2.16238e-13
ENSMUSG00000030560	Ctsc	487.476	246.079	321.187	0.635059	0.0793122	8.00707	1.17473e-15	2.47113e-13
ENSMUSG00000032122	Slc37a2	255.762	108.779	147.75	0.658636	0.0823222	8.0007	1.23709e-15	2.57602e-13
ENSMUSG00000017760	Ctsa	5140.99	3458.07	3741.99	0.48214	0.0604704	7.97315	1.54674e-15	3.1886e-13
ENSMUSG00000002111	Spi1	265.934	123.835	151.047	0.650009	0.0816874	7.95727	1.75873e-15	3.58973e-13
ENSMUSG00000032359	Ctsh	550.493	277.775	321.851	0.631507	0.0800042	7.89342	2.94022e-15	5.88472e-13
ENSMUSG00000048163	Selplg	2565.46	1643.11	1711.22	0.519192	0.0658419	7.88543	3.13444e-15	6.21313e-13
ENSMUSG00000052142	Rasal3	211.127	94.0542	111.831	0.647581	0.0822754	7.87089	3.52115e-15	6.91319e-13
ENSMUSG00000025351	Cd63	1664.46	1000.36	1151.49	0.557855	0.0709943	7.85775	3.91106e-15	7.60627e-13
ENSMUSG00000021091	Serpina3n	4867.04	2164.43	2538.16	0.64509	0.082293	7.83895	4.54335e-15	8.75338e-13
ENSMUSG00000049625	Tifab	213.75	94.8302	127.586	0.63837	0.0822207	7.7641	8.22279e-15	1.54103e-12
ENSMUSG00000001025	S100a6	498.15	218.723	278.557	0.634495	0.0823303	7.70671	1.29107e-14	2.37637e-12
ENSMUSG00000029810	Tmem176b	1291.16	770.459	850.278	0.556793	0.0724357	7.68673	1.50947e-14	2.75378e-12
ENSMUSG00000030220	Arhgdib	343.014	196.322	239.294	0.574807	0.0749024	7.67407	1.66621e-14	3.01307e-12
ENSMUSG00000015852	Fcrls	1092.93	431.528	625.984	0.62684	0.0819387	7.65011	2.00806e-14	3.59967e-12
ENSMUSG00000014599	Csf1	1197.62	748.113	872.582	0.527732	0.069143	7.63247	2.30304e-14	4.05788e-12
ENSMUSG00000040229	Gpr34	621.218	333.801	389.671	0.598622	0.0784203	7.6335	2.28456e-14	4.05788e-12
ENSMUSG00000024411	Aqp4	7522.8	4759.37	5608.84	0.518419	0.0679806	7.62598	2.42192e-14	4.23118e-12
ENSMUSG00000027447	Cst3	39747.3	30194.5	30516	0.360915	0.0473666	7.61961	2.54441e-14	4.40782e-12
ENSMUSG00000020432	Tcn2	1256.22	735.362	828.269	0.561442	0.0742096	7.56562	3.86029e-14	6.57684e-12
ENSMUSG00000029919	Hpgds	490.891	264.622	320.299	0.59223	0.0784788	7.54637	4.4757e-14	7.56283e-12
ENSMUSG00000033685	Ucp2	2003.5	894.064	1139.13	0.620731	0.0823386	7.53876	4.74472e-14	7.95223e-12
ENSMUSG00000030737	Slco2b1	827.617	537.58	586.665	0.500056	0.0664277	7.52782	5.15937e-14	8.57746e-12
ENSMUSG00000026728	Vim	2846.01	982.234	1289.74	0.580538	0.0776682	7.47458	7.74491e-14	1.27729e-11
ENSMUSG00000060802	B2m	5166.82	2940.82	3307.68	0.567918	0.0764366	7.42992	1.08662e-13	1.76382e-11
ENSMUSG00000034116	Vav1	234.083	98.8566	139.118	0.60938	0.0822365	7.41008	1.26219e-13	2.01706e-11
ENSMUSG00000003418	St8sia6	233.782	106.857	131.352	0.609885	0.0823284	7.40796	1.28262e-13	2.03393e-11
ENSMUSG00000020143	Dock2	375.262	198.597	239.676	0.588991	0.079753	7.38519	1.52239e-13	2.39573e-11
ENSMUSG00000015568	Lpl	1115.64	626.81	826.325	0.56297	0.0771369	7.29832	2.91373e-13	4.51627e-11
ENSMUSG00000002602	Axl	2986.42	2189.97	2368.92	0.393284	0.0540124	7.28137	3.30437e-13	5.08341e-11
ENSMUSG00000064246	Chil1	619.657	377.95	427.262	0.529541	0.0729201	7.26194	3.81567e-13	5.78383e-11
ENSMUSG00000021998	Lcp1	673.579	396.476	458.232	0.546	0.0752233	7.25839	3.91738e-13	5.89465e-11
ENSMUSG00000048120	Entpd1	775.425	505.471	583.997	0.488295	0.0673511	7.25	4.16772e-13	6.22591e-11
ENSMUSG00000030786	Itgam	411.608	229.742	261.274	0.56575	0.0782593	7.22916	4.85975e-13	7.15598e-11
ENSMUSG00000029622	Arpc1b	703.862	372.835	459.275	0.577347	0.0800419	7.21306	5.47079e-13	7.9986e-11
ENSMUSG00000018593	Sparc	9885.27	6481.07	7144.88	0.483144	0.0672056	7.18904	6.5248e-13	9.47245e-11
ENSMUSG00000004609	Cd33	516.337	304.7	369.388	0.539144	0.0754675	7.14405	9.06173e-13	1.29727e-10
ENSMUSG00000021948	Prkcd	416.451	247.16	302.043	0.535073	0.0751588	7.11923	1.08528e-12	1.54297e-10
ENSMUSG00000023367	Tmem176a	841.807	462.13	525.269	0.563933	0.0792937	7.11196	1.14407e-12	1.61541e-10
ENSMUSG00000042190	Cmklr1	315.337	162.06	186.208	0.577875	0.0814007	7.09914	1.25536e-12	1.76049e-10
ENSMUSG00000021990	Spata13	662.249	396.821	486.817	0.528413	0.0746323	7.08021	1.43935e-12	2.00487e-10
ENSMUSG00000053931	Cnn3	3378.84	2184.39	2352.07	0.489058	0.0692279	7.06446	1.61243e-12	2.2309e-10
ENSMUSG00000020256	Aldh1l2	230.093	91.4583	128.224	0.569583	0.0809108	7.03965	1.92729e-12	2.64874e-10
ENSMUSG00000031613	Hpgd	242.292	120.638	151.294	0.572925	0.0818689	6.99808	2.59491e-12	3.47364e-10
ENSMUSG00000034957	Cebpa	641.846	371.69	395.556	0.542411	0.0775857	6.99111	2.72712e-12	3.62707e-10
ENSMUSG00000030671	Pde3b	675.026	460.32	514.868	0.450503	0.0645096	6.9835	2.8791e-12	3.80466e-10
ENSMUSG00000061232	H2-K1	995.47	531.543	620.002	0.562066	0.0805897	6.97441	3.07153e-12	4.0331e-10
ENSMUSG00000029484	Anxa3	465.98	252.095	294.664	0.559277	0.0802171	6.97204	3.12383e-12	4.07581e-10
ENSMUSG00000015947	Fcgr1	188.469	85.3525	107.84	0.573182	0.0822318	6.97031	3.16237e-12	4.10015e-10
ENSMUSG00000024965	Fermt3	323.629	174.582	193.208	0.560456	0.0806125	6.95247	3.58946e-12	4.6248e-10
ENSMUSG00000035697	Arhgap45	423.566	221.533	267.483	0.561884	0.0811799	6.92146	4.47003e-12	5.72358e-10
ENSMUSG00000040690	Col16a1	759.232	355.573	456.54	0.569842	0.0823517	6.91962	4.52863e-12	5.76282e-10
ENSMUSG00000030341	Tnfrsf1a	587.082	332.07	379.044	0.544307	0.0787357	6.91309	4.74207e-12	5.99741e-10
ENSMUSG00000021477	Ctsl	3647.5	2722.84	2934.2	0.371197	0.0537788	6.90229	5.11722e-12	6.39342e-10
ENSMUSG00000048865	Arhgap30	257.063	139.483	169.778	0.552137	0.0802897	6.87682	6.12054e-12	7.60089e-10
ENSMUSG00000052085	Dock8	411.98	236.759	263.108	0.535739	0.0784176	6.83187	8.38157e-12	1.03465e-09
ENSMUSG00000017057	Il13ra1	304.142	165.783	206.258	0.546501	0.0801595	6.81766	9.25327e-12	1.12873e-09
ENSMUSG00000028583	Pdpn	557.082	364.482	426.156	0.471	0.0696805	6.75942	1.38547e-11	1.66055e-09
ENSMUSG00000033192	Lpcat2	442.18	277.387	319.789	0.494726	0.0732208	6.75664	1.4123e-11	1.68292e-09
ENSMUSG00000020388	Pdlim4	327.462	188.22	228.194	0.527903	0.0784228	6.7315	1.67917e-11	1.97807e-09
ENSMUSG00000042228	Lyn	370.272	214.687	260.578	0.522419	0.0782659	6.67493	2.47353e-11	2.89726e-09
ENSMUSG00000026365	Cfh	1017.89	616.093	726.127	0.504864	0.0761681	6.62828	3.3961e-11	3.93318e-09
ENSMUSG00000058099	Nfam1	226.973	115.549	152.105	0.542724	0.0819707	6.62096	3.56877e-11	4.11006e-09
ENSMUSG00000020573	Pik3cg	286.1	158.568	185.285	0.530407	0.0804774	6.59075	4.376e-11	4.98405e-09
ENSMUSG00000021822	Plau	232.088	120.133	152.631	0.532119	0.0820186	6.48779	8.71063e-11	9.86647e-09
ENSMUSG00000041797	Abca9	622.2	401.429	449.237	0.469846	0.0725934	6.4723	9.65246e-11	1.08735e-08
ENSMUSG00000018654	Ikzf1	268.664	138.589	171.673	0.529432	0.0821149	6.44746	1.13741e-10	1.26744e-08
ENSMUSG00000028465	Tln1	2339.89	1804.5	1916.49	0.333633	0.0518176	6.43861	1.20576e-10	1.33638e-08
ENSMUSG00000098112	Bin2	429.897	255.046	289.227	0.503412	0.078278	6.43107	1.26706e-10	1.39681e-08
ENSMUSG00000042613	Pbxip1	2514.69	1894.77	2121.84	0.355734	0.0553331	6.42895	1.2849e-10	1.40895e-08
ENSMUSG00000026547	Tagln2	658.359	379.418	462.566	0.508335	0.079477	6.396	1.59498e-10	1.73971e-08
ENSMUSG00000022044	Stmn4	5465.68	6986.36	6799.13	-0.317477	0.0499293	-6.35854	2.03674e-10	2.20986e-08
ENSMUSG00000022148	Fyb	278.469	161.292	188.978	0.505318	0.0796081	6.34757	2.18745e-10	2.36095e-08
ENSMUSG00000029304	Spp1	539.143	146.371	662.779	0.48017	0.0757495	6.33892	2.31383e-10	2.48435e-08
ENSMUSG00000004730	Adgre1	230.756	121.789	162.753	0.518768	0.0818595	6.3373	2.3382e-10	2.49752e-08
ENSMUSG00000033777	Tlr13	198.462	96.1073	119.163	0.520412	0.0822199	6.32952	2.4593e-10	2.61333e-08
ENSMUSG00000015950	Ncf1	369.748	210.723	234.399	0.5086	0.0804878	6.31897	2.63308e-10	2.76944e-08
ENSMUSG00000031827	Cotl1	2492.07	1841.86	1914.44	0.371902	0.0588928	6.31491	2.70327e-10	2.82883e-08
ENSMUSG00000024610	Cd74	563.033	192.761	331.822	0.455991	0.0726491	6.27662	3.46019e-10	3.54885e-08
ENSMUSG00000070880	Gad1	11438.9	13625.1	12665.7	-0.238212	0.0379516	-6.27673	3.45761e-10	3.54885e-08
ENSMUSG00000004040	Stat3	2485.73	1904.63	1962.57	0.337716	0.0541943	6.23157	4.61783e-10	4.7127e-08
ENSMUSG00000021556	Golm1	1100.37	792.676	832.589	0.391094	0.0631183	6.19621	5.78384e-10	5.8448e-08
ENSMUSG00000021190	Lgmn	5718.2	4657.21	4893.51	0.273393	0.0441506	6.19228	5.92995e-10	5.96322e-08
ENSMUSG00000021939	Ctsb	26739.1	21968.8	22300.3	0.26328	0.0425528	6.18714	6.12645e-10	6.13091e-08
ENSMUSG00000040713	Creg1	1879.95	1445.57	1500.81	0.333828	0.0540002	6.18198	6.33034e-10	6.30434e-08
ENSMUSG00000026786	Apbb1ip	483.093	257.304	296.94	0.507714	0.0821475	6.18052	6.38916e-10	6.33234e-08
ENSMUSG00000024960	Plcb3	1006.52	776.928	812.063	0.329579	0.0534295	6.16848	6.89517e-10	6.80114e-08
ENSMUSG00000001123	Lgals9	377.243	221.442	268.912	0.489176	0.0795586	6.14862	7.81578e-10	7.60011e-08
ENSMUSG00000053158	Fes	239.802	136.868	139.906	0.499392	0.0812115	6.14928	7.78356e-10	7.60011e-08
ENSMUSG00000055541	Lair1	545.056	334.322	359.123	0.477105	0.0780175	6.11536	9.63379e-10	9.32397e-08
ENSMUSG00000024397	Aif1	288.533	193.248	217.265	0.437738	0.0717009	6.10506	1.02762e-09	9.89924e-08
ENSMUSG00000027820	Mme	200.233	363.911	287.156	-0.495418	0.0812699	-6.09596	1.08783e-09	1.04306e-07
ENSMUSG00000024725	Ostf1	449.126	323.272	365.759	0.387971	0.0637826	6.0827	1.18173e-09	1.12265e-07
ENSMUSG00000026701	Prdx6	6790.56	5307.78	5650.41	0.315564	0.0520825	6.05892	1.37037e-09	1.28996e-07
ENSMUSG00000031665	Sall1	1631.39	1303.15	1364.82	0.293484	0.0485008	6.05112	1.43845e-09	1.34179e-07
ENSMUSG00000027634	Ndrg3	18926.2	22915.6	22175.4	-0.256135	0.0423537	-6.04753	1.4708e-09	1.36579e-07
ENSMUSG00000074622	Mafb	1630.87	1284.89	1305.15	0.30788	0.0512642	6.00574	1.90458e-09	1.75281e-07
ENSMUSG00000039168	Dap	325.14	207.882	239.068	0.453047	0.0758791	5.97064	2.36328e-09	2.15571e-07
ENSMUSG00000026385	Dbi	2941.72	2128.69	2255.56	0.381347	0.0640594	5.95303	2.63228e-09	2.39051e-07
ENSMUSG00000032503	Arpp21	17434.8	20580.5	19906.4	-0.225643	0.0381107	-5.92073	3.20508e-09	2.86029e-07
ENSMUSG00000023249	Parp3	207.157	105.154	124.039	0.484353	0.0821843	5.8935	3.78107e-09	3.33106e-07
ENSMUSG00000038235	F11r	388.685	231.442	261.162	0.470729	0.0801689	5.87172	4.31302e-09	3.78353e-07
ENSMUSG00000024349	Tmem173	209.801	128.525	149.716	0.461975	0.0787596	5.86564	4.47412e-09	3.89173e-07
ENSMUSG00000007041	Clic1	396.472	239.383	270.637	0.466541	0.0796622	5.85649	4.72755e-09	4.09489e-07
ENSMUSG00000002985	Apoe	71599.6	55533.6	57055.2	0.320582	0.0548496	5.84475	5.07336e-09	4.37604e-07
ENSMUSG00000002332	Dhrs1	2632.92	1876.81	1939.06	0.38935	0.066831	5.82589	5.68084e-09	4.8796e-07
ENSMUSG00000039252	Lgi2	3673.65	4997.99	4637.05	-0.364564	0.0628015	-5.80502	6.43599e-09	5.50531e-07
ENSMUSG00000036353	P2ry12	1958.55	1347.45	1511.46	0.410089	0.0707338	5.79764	6.72552e-09	5.70296e-07
ENSMUSG00000032549	Rab6b	44967.2	50058.7	48632	-0.150773	0.0260147	-5.79569	6.80418e-09	5.72523e-07
ENSMUSG00000001751	Naglu	437.201	267.557	312.746	0.45807	0.0792213	5.78215	7.37501e-09	6.18032e-07
ENSMUSG00000045672	Col27a1	347.324	205.815	225.272	0.465232	0.0808022	5.75766	8.52875e-09	7.08953e-07
ENSMUSG00000034707	Gns	5257.24	4425.17	4482.99	0.232929	0.0405375	5.74602	9.13688e-09	7.56453e-07
ENSMUSG00000030339	Ltbr	391.968	274.356	294.311	0.399887	0.0696242	5.7435	9.2738e-09	7.64717e-07
ENSMUSG00000001750	Tcirg1	428.352	279.057	301.731	0.4364	0.0760378	5.73925	9.50979e-09	7.77954e-07
ENSMUSG00000073411	H2-D1	2959.75	1900.28	2061.33	0.441172	0.0769111	5.73612	9.68675e-09	7.89297e-07
ENSMUSG00000026958	Dpp7	646.905	469.611	512.263	0.373272	0.0652826	5.71779	1.07918e-08	8.72444e-07
ENSMUSG00000029119	Man2b2	1643.97	1235.27	1321.45	0.346917	0.0606704	5.71805	1.07751e-08	8.72444e-07
ENSMUSG00000034330	Plcg2	350.865	209.028	221.923	0.462236	0.0808693	5.71584	1.09164e-08	8.79066e-07
ENSMUSG00000043279	Trim56	516.793	383.456	414.552	0.357051	0.0625832	5.70522	1.16192e-08	9.28409e-07
ENSMUSG00000040997	Abhd4	2737.59	2125.85	2272.8	0.317116	0.055593	5.70424	1.16864e-08	9.30174e-07
ENSMUSG00000048779	P2ry6	175.694	91.251	111.363	0.465566	0.0822082	5.66325	1.48528e-08	1.16566e-06
ENSMUSG00000030844	Rgs10	1129.39	880.443	932.295	0.314085	0.0555346	5.65567	1.55236e-08	1.21219e-06
ENSMUSG00000045034	Ankrd34b	798.943	998.256	910.903	-0.286286	0.0507443	-5.64174	1.68339e-08	1.30955e-06
ENSMUSG00000026249	Serpine2	5595.44	4744.97	4916.2	0.223088	0.0397421	5.61338	1.98407e-08	1.53189e-06
ENSMUSG00000003411	Rab3b	2375.05	2878.54	2682.5	-0.254141	0.0454904	-5.58669	2.31433e-08	1.77177e-06
ENSMUSG00000054520	Sh3bp2	208.516	124.711	136.358	0.452824	0.081092	5.58408	2.34943e-08	1.78722e-06
ENSMUSG00000029468	P2rx7	473.337	346.585	375.621	0.364847	0.0653659	5.58162	2.38294e-08	1.80604e-06
ENSMUSG00000018217	Pmp22	999.997	745.148	783.285	0.3505	0.062899	5.57242	2.51228e-08	1.8971e-06
ENSMUSG00000042684	Npl	230.078	149.097	175.751	0.427855	0.0768662	5.56623	2.60312e-08	1.95851e-06
ENSMUSG00000027111	Itga6	1125.54	837.156	950.065	0.350954	0.0632756	5.54644	2.91546e-08	2.17761e-06
ENSMUSG00000070327	Rnf213	583.287	405.678	477.368	0.394427	0.0713245	5.53003	3.20168e-08	2.37419e-06
ENSMUSG00000020142	Slc1a4	3473.38	2647.79	2831.2	0.330489	0.060001	5.50805	3.62823e-08	2.67128e-06
ENSMUSG00000031840	Rab3a	23470.5	26535.4	25184.4	-0.170497	0.0309748	-5.50438	3.70469e-08	2.71787e-06
ENSMUSG00000032434	Cmtm6	1047.87	835.651	885.012	0.288845	0.0528314	5.4673	4.5694e-08	3.34036e-06
ENSMUSG00000036854	Hspb6	500.776	283.069	322.403	0.447828	0.0822603	5.44403	5.20891e-08	3.79441e-06
ENSMUSG00000001418	Glmp	1403.25	1119.34	1164.56	0.288111	0.0529551	5.44067	5.30803e-08	3.853e-06
ENSMUSG00000043131	Mob1a	1116.55	908.251	980.075	0.268407	0.0494202	5.43112	5.60004e-08	4.05069e-06
ENSMUSG00000007613	Tgfbr1	1527.72	1080.73	1169.58	0.382035	0.0703588	5.42981	5.64144e-08	4.06637e-06
ENSMUSG00000071042	Rasgrp3	787.779	570.19	627.273	0.367288	0.0678076	5.41661	6.07385e-08	4.34765e-06
ENSMUSG00000018411	Mapt	21828.9	23899.6	23272.1	-0.127959	0.0237139	-5.39596	6.81597e-08	4.84522e-06
ENSMUSG00000006522	Itih3	1770.3	955.053	1064.25	0.443179	0.0822055	5.39111	7.0024e-08	4.96064e-06
ENSMUSG00000047810	Ccdc88b	237.618	140.085	164.506	0.440096	0.0816845	5.38775	7.13449e-08	5.0369e-06
ENSMUSG00000030703	Gdpd3	268.393	172.41	182.46	0.423522	0.0787151	5.38044	7.4303e-08	5.22784e-06
ENSMUSG00000020097	Sgpl1	1664.88	1317.63	1353.74	0.295367	0.0550202	5.36835	7.94609e-08	5.57172e-06
ENSMUSG00000040188	Scamp2	818.544	641.503	676.04	0.304215	0.0567538	5.36026	8.31023e-08	5.78768e-06
ENSMUSG00000074457	S100a16	1638.97	1209.33	1260.09	0.352686	0.0658326	5.35732	8.44675e-08	5.86295e-06
ENSMUSG00000032353	Tmed3	840.137	659.184	710.711	0.303242	0.0567583	5.34269	9.15749e-08	6.33495e-06
ENSMUSG00000000594	Gm2a	2926.81	2433.36	2614.68	0.244108	0.0457107	5.34029	9.27981e-08	6.3981e-06
ENSMUSG00000027422	Rrbp1	2768.27	2243.4	2385.53	0.271384	0.0508468	5.3373	9.43434e-08	6.48296e-06
ENSMUSG00000005413	Hmox1	249.01	149.282	170.552	0.431749	0.0815688	5.29307	1.2028e-07	8.12973e-06
ENSMUSG00000025283	Sat1	1043.17	789.116	816.963	0.332385	0.0627926	5.29338	1.20076e-07	8.12973e-06
ENSMUSG00000008398	Elk3	431.113	288.987	332.72	0.402563	0.0761359	5.28743	1.24046e-07	8.35686e-06
ENSMUSG00000090122	Kcne1l	169.507	90.3142	100.711	0.431972	0.0818097	5.2802	1.2904e-07	8.63686e-06
ENSMUSG00000036617	Etl4	7552.99	8996.43	8640.02	-0.232355	0.0441319	-5.26502	1.40176e-07	9.3217e-06
ENSMUSG00000048277	Syngr2	470.842	312.776	327.907	0.406158	0.0772133	5.26021	1.43892e-07	9.5075e-06
ENSMUSG00000035778	Ggta1	239.781	142.151	170.48	0.428872	0.0818824	5.23766	1.62626e-07	1.06769e-05
ENSMUSG00000019874	Fabp7	773.688	427.234	476.624	0.430087	0.0822666	5.22796	1.71389e-07	1.12165e-05
ENSMUSG00000022439	Parvg	600.338	399.993	387.32	0.402643	0.0775685	5.1908	2.09388e-07	1.35856e-05
ENSMUSG00000059182	Skap2	542.326	417.092	420.074	0.31842	0.0613451	5.19064	2.09568e-07	1.35856e-05
ENSMUSG00000030894	Tpp1	3557.35	3005.1	3160.62	0.224913	0.043347	5.18865	2.11824e-07	1.36889e-05
ENSMUSG00000044080	S100a1	2710.59	2129.6	2199.48	0.298604	0.0577224	5.1731	2.30246e-07	1.47867e-05
ENSMUSG00000037706	Cd81	10168.7	8862.54	9012.37	0.188034	0.0364545	5.15806	2.49528e-07	1.58277e-05
ENSMUSG00000036560	Lgi4	611.771	445.703	480.774	0.355164	0.0690595	5.14286	2.70581e-07	1.70062e-05
ENSMUSG00000051506	Wdfy4	237.289	145.108	158.583	0.419137	0.0815651	5.13868	2.76677e-07	1.73364e-05
ENSMUSG00000033220	Rac2	178.256	102.71	113.603	0.422566	0.0823463	5.13157	2.87331e-07	1.78952e-05
ENSMUSG00000027775	Mfsd1	875.473	701.627	783.668	0.280013	0.0546835	5.1206	3.04563e-07	1.89113e-05
ENSMUSG00000054423	Cadps	9909.08	11129.1	10961.3	-0.161099	0.031502	-5.11392	3.15537e-07	1.95339e-05
ENSMUSG00000035864	Syt1	71281.6	82413.6	81097.3	-0.197086	0.0385987	-5.10603	3.28992e-07	2.02755e-05
ENSMUSG00000042312	S100a13	475.8	348.561	377.36	0.34991	0.0685325	5.10575	3.29483e-07	2.02755e-05
ENSMUSG00000018171	Vmp1	2539.13	3003.2	2922.99	-0.223325	0.0437669	-5.10259	3.35039e-07	2.04951e-05
ENSMUSG00000049775	Tmsb4x	11446.7	9853.1	10042.5	0.202871	0.0397568	5.1028	3.34665e-07	2.04951e-05
ENSMUSG00000031376	Atp2b3	5201.63	5985.73	5841.72	-0.191103	0.0375129	-5.09434	3.49955e-07	2.12186e-05
ENSMUSG00000079227	Ccr5	272.281	189.322	198.075	0.38012	0.0746108	5.09471	3.49283e-07	2.12186e-05
ENSMUSG00000040093	Bmf	153.666	90.0437	107.161	0.418432	0.0822115	5.08971	3.58616e-07	2.16799e-05
ENSMUSG00000038843	Gcnt1	224.162	137.599	147.834	0.415435	0.0816474	5.08816	3.61552e-07	2.17936e-05
ENSMUSG00000018819	Lsp1	260.36	155.109	159.62	0.418067	0.0822236	5.08451	3.68571e-07	2.21519e-05
ENSMUSG00000070532	Ccdc190	213.976	140.578	163.168	0.397975	0.0784478	5.07311	3.91366e-07	2.34535e-05
ENSMUSG00000005373	Mlxipl	196.796	109.644	118.875	0.416334	0.0820836	5.07208	3.93497e-07	2.35129e-05
ENSMUSG00000050272	Dscam	3328.82	3838.43	3759.79	-0.193702	0.0382109	-5.06929	3.99312e-07	2.37914e-05
ENSMUSG00000046410	Kcnk6	317.627	221.245	222.399	0.378954	0.0747938	5.06665	4.04887e-07	2.4054e-05
ENSMUSG00000026748	Plxdc2	2122.79	1725.46	1814.19	0.26546	0.052574	5.04927	4.43494e-07	2.62511e-05
ENSMUSG00000095115	Itpripl2	369.431	256.04	281.787	0.377802	0.0748288	5.04888	4.44415e-07	2.62511e-05
ENSMUSG00000039716	Dock3	11799.9	13724.1	13501.1	-0.203787	0.0403795	-5.0468	4.49275e-07	2.64623e-05
ENSMUSG00000036181	Hist1h1c	284.171	179.592	228.897	0.404421	0.0802982	5.03649	4.74142e-07	2.78474e-05
ENSMUSG00000032562	Gnai2	8733.91	7630.28	7639.81	0.184724	0.0366926	5.03435	4.79472e-07	2.80804e-05
ENSMUSG00000027834	Serpini1	10678.7	13031.1	12218.7	-0.256154	0.0510304	-5.01965	5.17666e-07	3.02314e-05
ENSMUSG00000025764	Jade1	1773.01	2069.97	1978.41	-0.207798	0.0414155	-5.01741	5.23735e-07	3.04994e-05
ENSMUSG00000047473	Zfp30	487.147	611.266	578.323	-0.282717	0.0564769	-5.00588	5.56062e-07	3.22907e-05
ENSMUSG00000038146	Notch3	738.524	550.531	640.477	0.334739	0.0668861	5.00461	5.59761e-07	3.24142e-05
ENSMUSG00000055932	Fto	6617.67	7327.87	6894.99	-0.142634	0.02851	-5.00293	5.6465e-07	3.2598e-05
ENSMUSG00000098188	Sowahc	565.13	418.47	455.283	0.340108	0.0679885	5.00244	5.66097e-07	3.2598e-05
ENSMUSG00000028194	Ddah1	5581.69	4558.23	4861.57	0.259451	0.0518925	4.99978	5.73971e-07	3.29593e-05
ENSMUSG00000041263	Rusc1	4213.2	4805.05	4681.66	-0.179832	0.0360182	-4.99281	5.95064e-07	3.40757e-05
ENSMUSG00000028971	Cort	209.723	375.558	301.966	-0.41085	0.0823514	-4.98899	6.06959e-07	3.46605e-05
ENSMUSG00000041548	Hspb8	487.24	329.208	366.982	0.384996	0.0772188	4.98577	6.17142e-07	3.50479e-05
ENSMUSG00000055078	Gabra5	1602.86	1972.08	1880.1	-0.263613	0.0528677	-4.98627	6.1556e-07	3.50479e-05
ENSMUSG00000030824	Nucb1	4097.32	3546.53	3598.41	0.195583	0.0392586	4.9819	6.29615e-07	3.5658e-05
ENSMUSG00000000628	Hk2	211.942	123.328	146.983	0.408887	0.0823398	4.96585	6.84014e-07	3.86328e-05
ENSMUSG00000034981	Parm1	3711.62	4578.83	4314.46	-0.265832	0.0536518	-4.95477	7.24163e-07	4.06774e-05
ENSMUSG00000026576	Atp1b1	57687.6	64214.7	62322.4	-0.149186	0.0303807	-4.91056	9.08148e-07	5.04622e-05
ENSMUSG00000067274	Rplp0	5487.29	4446.84	4680.6	0.265912	0.0541955	4.90654	9.26989e-07	5.12329e-05
ENSMUSG00000052593	Adam17	662.432	508.659	583.241	0.311746	0.0636315	4.89924	9.62064e-07	5.28879e-05
ENSMUSG00000036564	Ndrg4	54828.1	61593.5	60064.1	-0.160833	0.0329182	-4.88585	1.02984e-06	5.64631e-05
ENSMUSG00000032193	Ldlr	1463.12	1004.92	1067.86	0.374597	0.0767582	4.88023	1.05963e-06	5.79425e-05
ENSMUSG00000023008	Fmnl3	656.415	493.587	563.676	0.325695	0.0669972	4.86133	1.166e-06	6.35903e-05
ENSMUSG00000020657	Dnajc27	5523.44	6066.6	5868.82	-0.131433	0.0270488	-4.85911	1.17913e-06	6.41364e-05
ENSMUSG00000028494	Plin2	201.17	128.467	148.183	0.392252	0.0808599	4.851	1.22838e-06	6.66396e-05
ENSMUSG00000028673	Fuca1	991.907	812.464	845.103	0.255313	0.0527424	4.84076	1.29344e-06	6.98018e-05
ENSMUSG00000039989	Cbx4	1080.63	1262.44	1252.43	-0.208206	0.0430569	-4.83561	1.3274e-06	7.10763e-05
ENSMUSG00000052302	Tbc1d30	5316.33	6486.91	6037.74	-0.253725	0.0525837	-4.82517	1.39884e-06	7.47076e-05
ENSMUSG00000022037	Clu	38116.7	32297	33567.8	0.219211	0.0454749	4.82049	1.43203e-06	7.62824e-05
ENSMUSG00000026797	Stxbp1	50370	56283.9	54094.6	-0.153847	0.0320387	-4.8019	1.57167e-06	8.28646e-05
ENSMUSG00000037771	Slc32a1	2248.22	2612.62	2428.98	-0.201408	0.0419887	-4.79671	1.61294e-06	8.48231e-05
ENSMUSG00000037259	Dzank1	9466.96	10415.7	9970.08	-0.133512	0.0278654	-4.79131	1.65694e-06	8.69154e-05
ENSMUSG00000024998	Plce1	657.39	412.995	465.203	0.390696	0.0815743	4.78945	1.6724e-06	8.7504e-05
ENSMUSG00000036570	Fxyd1	1383.92	1034.59	1087.41	0.327754	0.0685854	4.77877	1.76367e-06	9.18135e-05
ENSMUSG00000035279	Ssc5d	195.25	103.317	112.861	0.379266	0.0797592	4.75514	1.98313e-06	0.000102719
ENSMUSG00000032812	Arap1	731.08	558.017	605.847	0.312188	0.0659318	4.73501	2.19044e-06	0.000112088
ENSMUSG00000050732	Vamp8	244.259	170.077	193.945	0.360616	0.0765357	4.71173	2.45622e-06	0.000125025
ENSMUSG00000020840	Blmh	1512.57	1731.37	1691.04	-0.182703	0.0388024	-4.70854	2.49494e-06	0.000126371
ENSMUSG00000030518	Fam189a1	3794.66	4331.91	4136.56	-0.179962	0.0382169	-4.70896	2.4898e-06	0.000126371
ENSMUSG00000002233	Rhoc	550.322	403.831	426.472	0.336775	0.0716146	4.7026	2.56874e-06	0.000129473
ENSMUSG00000009216	Fam163b	6499.73	7569.78	7168.78	-0.203502	0.0433475	-4.69466	2.6705e-06	0.000133947
ENSMUSG00000108348	Gm42372	6930.22	8275.67	7848.55	-0.230568	0.0491096	-4.69496	2.66659e-06	0.000133947
ENSMUSG00000032089	Il10ra	309.896	201.393	209.352	0.380262	0.0810527	4.69154	2.71158e-06	0.000135678
ENSMUSG00000041261	Car8	556.915	313.416	423.061	0.384246	0.0821443	4.6777	2.9011e-06	0.000144809
ENSMUSG00000079110	Capn3	275.065	168.54	183.799	0.384211	0.0822778	4.66968	3.01665e-06	0.000149491
ENSMUSG00000061298	Agbl4	554.401	678.817	625.284	-0.253788	0.054439	-4.66187	3.13345e-06	0.000154907
ENSMUSG00000020366	Mapk9	10258.4	11406.7	10971.7	-0.147171	0.0316255	-4.65355	3.26271e-06	0.000160911
ENSMUSG00000002699	Lcp2	217.656	128.694	143.829	0.382455	0.0822878	4.64777	3.35543e-06	0.000165032
ENSMUSG00000022574	Naprt	163.987	97.7849	112.06	0.382691	0.082346	4.64735	3.36228e-06	0.000165032
ENSMUSG00000025492	Ifitm3	265.155	162.193	181.902	0.38176	0.0822875	4.63934	3.49522e-06	0.000170744
ENSMUSG00000054920	Klhl5	1739.03	1487.67	1605.55	0.20733	0.0446893	4.63938	3.49458e-06	0.000170744
ENSMUSG00000055523	Gucy2g	346.498	505.797	419.717	-0.36084	0.0779089	-4.63156	3.62918e-06	0.000176869
ENSMUSG00000027082	Tfpi	222.159	155.505	178.893	0.354472	0.0766066	4.62717	3.70701e-06	0.000180236
ENSMUSG00000006611	Hfe	149.2	99.2235	117.336	0.36921	0.0799171	4.61991	3.83914e-06	0.000186221
ENSMUSG00000096914	Galntl6	778.201	969.276	916.087	-0.268709	0.0582968	-4.60932	4.0398e-06	0.000195036
ENSMUSG00000031805	Jak3	331.302	236.713	251.092	0.346798	0.0753543	4.60223	4.17994e-06	0.00020133
ENSMUSG00000040061	Plcb2	172.548	113.512	141.798	0.369145	0.0802664	4.59899	4.24539e-06	0.000204006
ENSMUSG00000024308	Tapbp	1235.18	1002.51	1037.86	0.260236	0.0566757	4.59167	4.3971e-06	0.000210805
ENSMUSG00000061983	Rps12	4351.55	3645.85	3768.02	0.229022	0.0501281	4.56873	4.90677e-06	0.00023361
ENSMUSG00000047250	Ptgs1	636.619	473.844	486.05	0.323569	0.0710314	4.55529	5.23122e-06	0.000247343
ENSMUSG00000031659	Adcy7	316.606	218.594	245.988	0.355707	0.0781126	4.55378	5.26915e-06	0.000247999
ENSMUSG00000040274	Cdk6	151.911	94.5515	123.416	0.373148	0.0819382	4.55401	5.26327e-06	0.000247999
ENSMUSG00000001985	Grik3	5824.5	6779.57	6551.29	-0.201502	0.0443458	-4.54388	5.52284e-06	0.000258758
ENSMUSG00000029875	Ccdc184	988.075	1290.14	1177.04	-0.303688	0.0668691	-4.54153	5.58471e-06	0.000261063
ENSMUSG00000056612	Ppp1r14b	512.161	387.704	396.58	0.313082	0.0689972	4.53761	5.68944e-06	0.000265357
ENSMUSG00000046402	Rbp1	395.508	246.064	261.732	0.373062	0.0822659	4.53484	5.76484e-06	0.000268267
ENSMUSG00000041229	Phf8	1332.15	1587.32	1522.73	-0.226539	0.0500902	-4.52262	6.10794e-06	0.000283049
ENSMUSG00000102742	Pcdhga11	372.348	489.778	431.302	-0.308906	0.0683036	-4.52255	6.10996e-06	0.000283049
ENSMUSG00000020340	Cyfip2	52429.6	60406.8	58636.9	-0.189962	0.0420419	-4.5184	6.23086e-06	0.000287804
ENSMUSG00000021087	Rtn1	36611.7	40684.4	40011.5	-0.146032	0.0323218	-4.51807	6.24052e-06	0.000287804
ENSMUSG00000068523	Gng5	587.877	458.098	473.074	0.292688	0.0648164	4.51565	6.31243e-06	0.00029047
ENSMUSG00000016087	Fli1	242.767	160.777	190.006	0.362018	0.0805485	4.49441	6.9764e-06	0.000319597
ENSMUSG00000060240	Cend1	12887	14364.3	13733.7	-0.14971	0.0333602	-4.48767	7.20067e-06	0.000329139
ENSMUSG00000027784	Ppm1l	7712.81	9234.54	9076.03	-0.230815	0.0515615	-4.4765	7.58777e-06	0.000345302
ENSMUSG00000026825	Dnm1	69544.5	75197.5	72841.9	-0.110137	0.0246427	-4.46937	7.84506e-06	0.000355442
ENSMUSG00000006333	Rps9	4423.18	3659.51	3896.29	0.240286	0.0537906	4.46706	7.93028e-06	0.000358515
ENSMUSG00000063856	Gpx1	2128.55	1791.57	1839.61	0.223129	0.0500076	4.4619	8.12364e-06	0.000366453
ENSMUSG00000020689	Itgb3	242.703	168.792	205.971	0.346809	0.0778362	4.45563	8.36481e-06	0.000376508
ENSMUSG00000044456	Rin3	320.557	204.554	205.94	0.365427	0.0821391	4.44888	8.63172e-06	0.000385993
ENSMUSG00000024277	Mapre2	13383.9	14687.4	14121.5	-0.129752	0.0291706	-4.44806	8.66507e-06	0.000386646
ENSMUSG00000028228	Cpne3	696.081	566.619	602.213	0.255291	0.0574935	4.44034	8.98162e-06	0.000399449
ENSMUSG00000050447	Lypd6	1100.76	1313.45	1221.49	-0.227105	0.0511484	-4.44012	8.99076e-06	0.000399449
ENSMUSG00000026031	Cflar	877.217	729.394	757.146	0.235912	0.0532289	4.43203	9.33516e-06	0.000410574
ENSMUSG00000031610	Scrg1	864.718	673.985	727.533	0.289382	0.0652954	4.4319	9.34073e-06	0.000410574
ENSMUSG00000041859	Mcm3	155.361	86.1173	104.457	0.358173	0.0808166	4.43193	9.33947e-06	0.000410574
ENSMUSG00000032131	Abcg4	2673.28	2994.41	2837.2	-0.156194	0.0352916	-4.42582	9.60761e-06	0.000421406
ENSMUSG00000098557	Kctd12	1232.88	995.409	1079.22	0.261573	0.0591552	4.4218	9.7882e-06	0.000428366
ENSMUSG00000023186	Vwa5a	612.308	481.067	499.319	0.283502	0.0641815	4.41719	9.99938e-06	0.000435808
ENSMUSG00000061132	Blnk	471.94	352.735	378.188	0.315853	0.0716117	4.41064	1.03066e-05	0.000447308
ENSMUSG00000030717	Nupr1	461.163	264.94	291.657	0.358438	0.0813412	4.4066	1.05005e-05	0.000454764
ENSMUSG00000054675	Tmem119	1057.83	814.419	854.859	0.297667	0.0675746	4.40502	1.05774e-05	0.000457136
ENSMUSG00000031144	Syp	34243.1	37837.5	36476.3	-0.138543	0.0314888	-4.39976	1.0837e-05	0.000465642
ENSMUSG00000062232	Rapgef2	6142.9	7015.65	6788.43	-0.178945	0.0407144	-4.39513	1.10707e-05	0.000474474
ENSMUSG00000037905	Bri3bp	6098.94	6714.53	6558.05	-0.13349	0.0304054	-4.39032	1.13183e-05	0.000483079
ENSMUSG00000040033	Stat2	1095.91	898.894	967.304	0.24768	0.0564114	4.3906	1.13039e-05	0.000483079
ENSMUSG00000036362	P2ry13	803.733	602.142	647.415	0.313605	0.0715203	4.38484	1.16072e-05	0.000494383
ENSMUSG00000031558	Slit2	1493.67	1901.21	1874.64	-0.281631	0.0642377	-4.3842	1.16415e-05	0.000494824
ENSMUSG00000031503	Col4a2	2381.85	1816.35	1939.61	0.302808	0.0691431	4.37944	1.18985e-05	0.000504707
ENSMUSG00000027827	Kcnab1	2706.64	3202.76	2946.88	-0.217988	0.0498412	-4.37366	1.22181e-05	0.000516139
ENSMUSG00000028048	Gba	1301.86	1099.52	1159.3	0.219084	0.0500982	4.37308	1.22505e-05	0.000516452
ENSMUSG00000049092	Gpr137c	1362.99	1734.7	1696.11	-0.28098	0.064273	-4.37167	1.23299e-05	0.000518737
ENSMUSG00000027244	Atg13	3226.23	3580.32	3479.16	-0.143167	0.0327526	-4.37116	1.23588e-05	0.000518894
ENSMUSG00000022186	Oxct1	10408.9	11343.1	11177.3	-0.120326	0.0275523	-4.36718	1.2586e-05	0.000527357
ENSMUSG00000003992	Ssbp2	2362.63	2692.11	2629.09	-0.175675	0.0402397	-4.36572	1.26705e-05	0.00052982
ENSMUSG00000031672	Got2	6983.21	7615.33	7355.59	-0.121449	0.0278553	-4.35999	1.30068e-05	0.000542782
ENSMUSG00000008090	Fgfrl1	873.909	620.704	662.302	0.336601	0.0772611	4.35666	1.3206e-05	0.000546435
ENSMUSG00000062209	Erbb4	3957.25	4719.49	4614.73	-0.225464	0.0517681	-4.35527	1.32905e-05	0.000547966
ENSMUSG00000039682	Lap3	1622.3	1384.73	1443.64	0.20724	0.0476142	4.35248	1.34608e-05	0.00055388
ENSMUSG00000026000	Lancl1	4981.75	5491.56	5343.99	-0.135448	0.0311658	-4.34604	1.38616e-05	0.000569239
ENSMUSG00000042032	Mat2b	2987.41	3567.92	3431.29	-0.226991	0.0523297	-4.33771	1.43973e-05	0.000588723
ENSMUSG00000039194	Rlbp1	777.429	625.151	662.282	0.263847	0.0610126	4.32447	1.52898e-05	0.000622924
ENSMUSG00000000308	Ckmt1	7749.13	8619.85	8205.55	-0.146788	0.0339587	-4.32254	1.54246e-05	0.000627174
ENSMUSG00000064360	mt-Nd3	773.702	224.137	319.377	0.196546	0.0455175	4.31803	1.5743e-05	0.000638861
ENSMUSG00000051048	P4ha3	243.517	155.711	169	0.354259	0.082207	4.30936	1.63728e-05	0.00065923
ENSMUSG00000056553	Ptprn2	13205.5	14869.9	14749.4	-0.161687	0.0375925	-4.30105	1.69988e-05	0.000681769
ENSMUSG00000061451	Tmem151a	11421.1	12858.3	12318.1	-0.16155	0.037583	-4.29849	1.71969e-05	0.000688375
ENSMUSG00000032356	Rasgrf1	19312.6	22629.7	21145.9	-0.206923	0.0482731	-4.28651	1.81504e-05	0.000725138
ENSMUSG00000029088	Kcnip4	2353.99	2874.31	2714.43	-0.246433	0.0575186	-4.2844	1.83229e-05	0.000730613
ENSMUSG00000038312	Edem2	937.338	764.756	778.001	0.250631	0.0585648	4.27955	1.87274e-05	0.0007453
ENSMUSG00000022150	Dab2	613.895	463.178	518.971	0.30545	0.0714178	4.27694	1.89479e-05	0.000752623
ENSMUSG00000044221	Grsf1	3133.05	3419.22	3280.63	-0.121707	0.0284854	-4.27261	1.93195e-05	0.000765909
ENSMUSG00000035033	Tbr1	8567.78	10063.6	9621.52	-0.209204	0.0489845	-4.27083	1.94751e-05	0.000770594
ENSMUSG00000030748	Il4ra	378.603	274.197	274.804	0.326715	0.0765165	4.26986	1.95596e-05	0.000772454
ENSMUSG00000031502	Col4a1	2013.4	1515.12	1640.54	0.30664	0.0718296	4.26899	1.96361e-05	0.000773994
ENSMUSG00000024127	Prepl	12343.3	13857.8	13534	-0.157978	0.0370856	-4.25981	2.04598e-05	0.000801861
ENSMUSG00000003812	Dnase2a	196.301	126.093	140.448	0.34966	0.0821914	4.25421	2.09785e-05	0.000820628
ENSMUSG00000045312	Lhfpl2	724.254	579.12	643.587	0.266499	0.0626902	4.25105	2.12773e-05	0.000830743
ENSMUSG00000037855	Zfp365	24314.5	27305.6	27535.2	-0.158255	0.0373068	-4.24199	2.2155e-05	0.000863374
ENSMUSG00000025130	P4hb	4100.84	3633.69	3767.68	0.16412	0.0387482	4.23554	2.27999e-05	0.000885161
ENSMUSG00000041444	Arhgap32	19958.4	23358.2	23285.1	-0.205056	0.0484619	-4.23128	2.32363e-05	0.000898715
ENSMUSG00000056917	Sipa1	709.962	555.065	590.538	0.282614	0.0667884	4.23148	2.3216e-05	0.000898715
ENSMUSG00000050947	Amigo1	4943.36	5423.7	5270.51	-0.128723	0.0304532	-4.22692	2.36915e-05	0.000914608
ENSMUSG00000020140	Lgr5	87.9927	147.084	115.237	-0.347276	0.0822133	-4.22409	2.39912e-05	0.000924448
ENSMUSG00000024909	Efemp2	416.377	301.833	317.613	0.322834	0.0764373	4.22352	2.40516e-05	0.000925045
ENSMUSG00000034245	Hdac11	5175.64	5714.39	5422.68	-0.13689	0.0324283	-4.22131	2.42888e-05	0.000932427
ENSMUSG00000026247	Ecel1	848.355	373.871	381.744	0.259026	0.0614281	4.21674	2.47858e-05	0.00094974
ENSMUSG00000052911	Lamb2	1376.92	1141.79	1184.11	0.234559	0.0556441	4.21535	2.49395e-05	0.000953853
ENSMUSG00000042724	Map3k9	1813.78	2239.4	2131.24	-0.254746	0.0604549	-4.21381	2.51095e-05	0.000958578
ENSMUSG00000068220	Lgals1	664.694	441.469	458.3	0.34408	0.0816685	4.21313	2.51857e-05	0.00095971
ENSMUSG00000050379	44080	3507.87	4057.17	3961.36	-0.192082	0.0456232	-4.21017	2.55174e-05	0.000970557
ENSMUSG00000028528	Dnajc6	15194.9	16576.7	16248.2	-0.121603	0.0289148	-4.20557	2.60428e-05	0.000988715
ENSMUSG00000044786	Zfp36	275.16	194.61	202.951	0.330089	0.0786606	4.19637	2.71232e-05	0.00102595
ENSMUSG00000028413	B4galt1	278.912	204.431	221.862	0.316158	0.0754121	4.1924	2.76018e-05	0.00103834
ENSMUSG00000020100	Slc29a3	833.011	683.6	745.188	0.243567	0.0581709	4.18709	2.82553e-05	0.00105906
ENSMUSG00000027533	Fabp5	2360.78	1865.37	2003.67	0.273684	0.0653578	4.18747	2.82086e-05	0.00105906
ENSMUSG00000044068	Zrsr1	2898.09	3404.57	3291.85	-0.208499	0.0498191	-4.18511	2.85024e-05	0.00106638
ENSMUSG00000031875	Cmtm3	483.411	351.954	363.475	0.319616	0.0764337	4.18161	2.89447e-05	0.00108097
ENSMUSG00000061175	Fnip2	834.088	689.294	748.721	0.236457	0.0566295	4.17551	2.9732e-05	0.00110836
ENSMUSG00000057193	Slc44a2	1614.89	1361.36	1397.63	0.218471	0.0523333	4.17462	2.98484e-05	0.00111069
ENSMUSG00000022106	Rcbtb2	681.176	550.85	576.689	0.256582	0.0614993	4.17212	3.0178e-05	0.00112094
ENSMUSG00000042743	Sgtb	7092.06	8390.82	8220.2	-0.215304	0.0518318	-4.1539	3.26853e-05	0.00120108
ENSMUSG00000053460	Ggcx	625.773	517.332	526.357	0.236962	0.0570405	4.15427	3.26331e-05	0.00120108
ENSMUSG00000020321	Mdh1	18023.7	19917.1	19446.2	-0.137943	0.0332172	-4.15275	3.28503e-05	0.001205
ENSMUSG00000027577	Chrna4	2122.71	2482.72	2450.29	-0.203049	0.0489296	-4.14982	3.32743e-05	0.00121838
ENSMUSG00000020077	Srgn	352.351	240.146	247.913	0.336257	0.0810552	4.1485	3.34664e-05	0.00122324
ENSMUSG00000021573	Tppp	27132.1	29812.3	29713	-0.130646	0.03153	-4.14354	3.41991e-05	0.00124781
ENSMUSG00000042751	Nmnat2	8957.89	9872.24	9653.64	-0.134424	0.0324831	-4.13827	3.49934e-05	0.00127454
ENSMUSG00000005686	Ampd3	1109.05	904.879	932.225	0.247914	0.0599329	4.13652	3.52607e-05	0.00128201
ENSMUSG00000057230	Aak1	19880.1	21668.3	21421.3	-0.120215	0.0290771	-4.13434	3.55976e-05	0.00128971
ENSMUSG00000023832	Acat2	892.85	713.104	763.708	0.264488	0.0640157	4.13161	3.60232e-05	0.00130056
ENSMUSG00000063063	Ctnna2	5179.34	5765.58	5773.11	-0.146938	0.0355869	-4.12899	3.64368e-05	0.0013109
ENSMUSG00000069729	Arid1b	4122.03	4548.8	4495.44	-0.136122	0.0329653	-4.12926	3.63926e-05	0.0013109
ENSMUSG00000007877	Tcap	109.116	178.901	159.183	-0.339776	0.0823452	-4.12624	3.68747e-05	0.00132204
ENSMUSG00000016534	Lamp2	3123.7	2617.31	2721.43	0.223819	0.0542391	4.12652	3.68291e-05	0.00132204
ENSMUSG00000029438	Bcl7a	4362.93	4851.17	4756.63	-0.145293	0.0352852	-4.11766	3.82736e-05	0.00136744
ENSMUSG00000027508	Pag1	1494.78	1266.3	1330.12	0.213141	0.051801	4.11461	3.87828e-05	0.00138323
ENSMUSG00000028005	Gucy1b1	7330.82	8309.62	8242.68	-0.1686	0.0410221	-4.10997	3.95706e-05	0.00140889
ENSMUSG00000031709	Tbc1d9	5610.88	6188.41	6149.58	-0.13528	0.0329313	-4.10794	3.99203e-05	0.00141645
ENSMUSG00000000197	Nalcn	4219.97	4787.12	4760.58	-0.169478	0.0413161	-4.10198	4.09631e-05	0.00144846
ENSMUSG00000039158	Akna	357.357	260.296	285.543	0.314608	0.0768014	4.09638	4.19667e-05	0.00147384
ENSMUSG00000027947	Il6ra	333.49	245.393	257.752	0.31146	0.0760534	4.09528	4.21657e-05	0.00147831
ENSMUSG00000036402	Gng12	3221.22	2768.28	2894.34	0.197457	0.0482271	4.09431	4.23435e-05	0.00148202
ENSMUSG00000051675	Trim32	6660.35	7227.32	7043.2	-0.114147	0.0279104	-4.08976	4.31826e-05	0.00150883
ENSMUSG00000023960	Enpp5	10332.5	11207.5	10905.6	-0.113708	0.0278187	-4.08748	4.36089e-05	0.00152115
ENSMUSG00000039714	Cplx3	881.294	1095.18	1044.76	-0.257431	0.0630119	-4.08544	4.39933e-05	0.00153196
ENSMUSG00000020372	Rack1	4673.29	4022.81	4152.52	0.195854	0.0479817	4.08186	4.46767e-05	0.00155314
ENSMUSG00000020695	Mrc2	384.338	254.041	286.145	0.334461	0.0819631	4.08063	4.49132e-05	0.00155873
ENSMUSG00000031971	Ccsap	2243.82	2673.37	2515.97	-0.22084	0.0541938	-4.075	4.60134e-05	0.00159155
ENSMUSG00000032666	1700025G04Rik	3941.2	4321.1	4247.71	-0.1279	0.0313972	-4.07361	4.62897e-05	0.00159843
ENSMUSG00000026179	Pnkd	8996.92	10056.1	9290.92	-0.151839	0.0373194	-4.06863	4.72898e-05	0.00163023
ENSMUSG00000036438	Calm2	49642.8	55985.8	55091.6	-0.162535	0.0399677	-4.06666	4.7692e-05	0.00163862
ENSMUSG00000028268	Gbp3	160.143	92.9169	123.323	0.330212	0.0813045	4.06142	4.87746e-05	0.00167045
ENSMUSG00000027425	Kat14	1319.98	1512.56	1427.68	-0.180263	0.044472	-4.05341	5.04761e-05	0.00172565
ENSMUSG00000028832	Stmn1	16186.2	18488.1	17774.5	-0.177136	0.0437095	-4.05258	5.06558e-05	0.00172892
ENSMUSG00000036606	Plxnb2	2780.45	2347.21	2450.93	0.215808	0.0532863	4.04997	5.12253e-05	0.00174367
ENSMUSG00000058975	Kcnc1	9564.62	10794.2	10254.6	-0.163201	0.0402984	-4.04982	5.12571e-05	0.00174367
ENSMUSG00000046709	Mapk10	19474.1	21302.4	20722.9	-0.124707	0.0308422	-4.04339	5.26831e-05	0.00178923
ENSMUSG00000027312	Atrn	9318.17	10108.5	10307.7	-0.113785	0.028144	-4.04297	5.27783e-05	0.00178951
ENSMUSG00000079641	Rpl39	1082.06	840.781	933.051	0.279832	0.0694964	4.02657	5.6597e-05	0.00190957
ENSMUSG00000066406	Akap13	1899.26	1464.29	1605.68	0.284506	0.0706914	4.02462	5.70678e-05	0.00192231
ENSMUSG00000003528	Slc25a1	1398.27	1141.72	1178.23	0.244829	0.0608467	4.02371	5.72886e-05	0.0019266
ENSMUSG00000021743	Fezf2	1599.19	1975.58	1812.76	-0.251192	0.0624554	-4.02194	5.77208e-05	0.00193797
ENSMUSG00000102440	Pcdhga9	362.888	496.068	431.065	-0.307573	0.0765317	-4.01889	5.84722e-05	0.00196001
ENSMUSG00000024548	Setbp1	2097.51	2474.08	2457.19	-0.21063	0.0524311	-4.01727	5.88769e-05	0.00197037
ENSMUSG00000004846	Plod3	1102.88	917.825	929.741	0.229035	0.0570322	4.01589	5.92216e-05	0.00197632
ENSMUSG00000059439	Bcas3	2216.52	2531.87	2410.11	-0.176916	0.044055	-4.01579	5.92464e-05	0.00197632
ENSMUSG00000020282	Rhbdf1	538.814	421.911	429.747	0.27636	0.0688269	4.01529	5.93724e-05	0.00197732
ENSMUSG00000068923	Syt11	31285.5	33838.2	33020.4	-0.109958	0.0274197	-4.01018	6.06719e-05	0.00201734
ENSMUSG00000032698	Lmo2	666.006	535.959	537.568	0.257086	0.0641241	4.0092	6.09256e-05	0.00202251
ENSMUSG00000007656	Arpp19	10298.8	12280.4	12003	-0.220992	0.0551671	-4.00587	6.17909e-05	0.00204493
ENSMUSG00000033191	Tie1	411.024	310.108	339.476	0.295101	0.0736678	4.00583	6.17992e-05	0.00204493
ENSMUSG00000025510	Cd151	985.442	806.675	819.151	0.242863	0.0606901	4.00169	6.2891e-05	0.00207772
ENSMUSG00000027950	Chrnb2	2652.96	2954.58	2853.86	-0.146833	0.0367283	-3.99781	6.39305e-05	0.00210196
ENSMUSG00000030246	Ldhb	14486.9	16136.8	15508.8	-0.147293	0.0368402	-3.99817	6.38354e-05	0.00210196
ENSMUSG00000024978	Gpam	1876.38	1578.19	1712.76	0.218156	0.0546938	3.98868	6.64433e-05	0.00217417
ENSMUSG00000047710	Champ1	1774.37	1964.22	1886.35	-0.139923	0.035091	-3.98742	6.67948e-05	0.00218221
ENSMUSG00000059326	Csf2ra	707.968	529.945	562.389	0.29864	0.0749183	3.98621	6.71364e-05	0.0021899
ENSMUSG00000025475	Adgra1	3700.68	4433.08	4193.93	-0.224801	0.0564048	-3.9855	6.73379e-05	0.002193
ENSMUSG00000038900	Rpl12	4779.59	4201.26	4254.46	0.172072	0.0432209	3.98123	6.85601e-05	0.00222929
ENSMUSG00000039934	Gsap	298.35	219.153	231.421	0.306077	0.0769516	3.97753	6.96351e-05	0.00225712
ENSMUSG00000042155	Klhl23	2252.22	2667.72	2721.56	-0.213855	0.0537658	-3.97754	6.96327e-05	0.00225712
ENSMUSG00000031604	Msmo1	3493.35	2845.29	3059.72	0.24582	0.061853	3.97426	7.05976e-05	0.00228473
ENSMUSG00000020009	Ifngr1	589.831	471.759	502.396	0.260803	0.0656738	3.97119	7.15136e-05	0.00230712
ENSMUSG00000027293	Ehd4	756.702	627.719	629.748	0.23082	0.0581234	3.9712	7.15114e-05	0.00230712
ENSMUSG00000008682	Rpl10	4197.02	3525.9	3687.18	0.218994	0.0552001	3.96727	7.27006e-05	0.00234175
ENSMUSG00000023169	Slc38a1	7943.82	8678.78	8745.53	-0.122728	0.0309439	-3.96615	7.30429e-05	0.00234911
ENSMUSG00000032431	Crtap	256.09	182.75	197.418	0.314706	0.0793652	3.96529	7.33054e-05	0.00235388
ENSMUSG00000025809	Itgb1	2600.95	2297.97	2386.66	0.165819	0.0418406	3.96311	7.3979e-05	0.00237182
ENSMUSG00000043670	Diras1	5989.2	6668.22	6171.35	-0.146856	0.0370597	-3.96268	7.4114e-05	0.00237245
ENSMUSG00000031093	Dock11	334.43	260.11	296.329	0.27611	0.0698175	3.95474	7.66184e-05	0.00244882
ENSMUSG00000027570	Col9a3	308.1	217.984	265.055	0.3144	0.0795187	3.95378	7.69254e-05	0.00245103
ENSMUSG00000030681	Mvp	340.353	261.212	271.872	0.285413	0.0721862	3.95385	7.69051e-05	0.00245103
ENSMUSG00000027435	Cd93	437.595	295.285	334.904	0.32283	0.0817388	3.94954	7.8303e-05	0.00248723
ENSMUSG00000000555	Itga5	171.429	113.028	130.12	0.324622	0.0822019	3.94908	7.84521e-05	0.00248814
ENSMUSG00000075284	Wipf1	754.372	596.867	618.57	0.266827	0.0676581	3.94375	8.02174e-05	0.00254022
ENSMUSG00000040842	Szrd1	1213.59	1031.43	1048.36	0.208339	0.0528419	3.94269	8.0573e-05	0.00254602
ENSMUSG00000042364	Snx18	1109.53	946.531	992.711	0.202856	0.0514542	3.94247	8.06476e-05	0.00254602
ENSMUSG00000031539	Ap3m2	5878.79	6388.35	6226.02	-0.115577	0.0293535	-3.93743	8.23587e-05	0.0025921
ENSMUSG00000046442	Ppm1e	10342.8	11418.5	11538.5	-0.136088	0.0345878	-3.93458	8.33424e-05	0.00261906
ENSMUSG00000098912	1500004A13Rik	1622.07	1854.43	1811.34	-0.176877	0.0450268	-3.92826	8.55644e-05	0.00268479
ENSMUSG00000002222	Rmnd5a	5232.5	5734.86	5689.63	-0.1269	0.0323262	-3.9256	8.65145e-05	0.00270637
ENSMUSG00000037492	Zmat4	2371.41	2890.17	2812.73	-0.238438	0.060737	-3.92575	8.64599e-05	0.00270637
ENSMUSG00000018899	Irf1	244.181	171.607	194.019	0.3146	0.080276	3.91898	8.89234e-05	0.00277751
ENSMUSG00000024940	Ltbp3	1565.23	1365.96	1330.38	0.180243	0.0460227	3.9164	8.98811e-05	0.00280318
ENSMUSG00000031447	Lamp1	11670.3	10673.2	10634.7	0.123886	0.031642	3.91524	9.03137e-05	0.00281241
ENSMUSG00000028351	Brinp1	10518.1	12109.9	11869.8	-0.18476	0.0473452	-3.90239	9.52473e-05	0.00295267
ENSMUSG00000041354	Rgl2	894.152	652.636	714.043	0.303732	0.0778669	3.90066	9.59313e-05	0.00296495
ENSMUSG00000026193	Fn1	4416.47	3450.16	3734.47	0.272739	0.0699905	3.89681	9.74695e-05	0.00300798
ENSMUSG00000017639	Rab11fip4	16323	18047.6	17782.4	-0.13779	0.035404	-3.89192	9.9453e-05	0.00306461
ENSMUSG00000045136	Tubb2b	3816.25	2769.54	2983.06	0.305015	0.0784214	3.88943	0.000100478	0.00309158
ENSMUSG00000037134	Prmt9	606.325	713.534	667.772	-0.205786	0.0529301	-3.88787	0.000101127	0.0031069
ENSMUSG00000052889	Prkcb	16347.2	18659.5	19065.8	-0.175138	0.0450585	-3.8869	0.000101533	0.00311473
ENSMUSG00000026880	Stom	521.602	414.268	434.036	0.262368	0.0676807	3.87656	0.000105945	0.00323773
ENSMUSG00000027007	Itprid2	2109.2	1834.05	1840.43	0.183418	0.0473278	3.87549	0.000106411	0.00323773
ENSMUSG00000034891	Sncb	25998.3	31027.8	28222.8	-0.220012	0.0567692	-3.87556	0.000106379	0.00323773
ENSMUSG00000038664	Herc1	9222.58	10294.5	10257.5	-0.149261	0.038501	-3.87682	0.000105831	0.00323773
ENSMUSG00000039419	Cntnap2	4965.1	5623.75	5602.81	-0.166197	0.042886	-3.87532	0.000106485	0.00323773
ENSMUSG00000039031	Arhgap18	390.639	302.237	325.142	0.277567	0.0716372	3.87463	0.000106789	0.00324219
ENSMUSG00000033966	Cdkl4	794.838	965.717	942.613	-0.233997	0.0604326	-3.87204	0.00010793	0.00327202
ENSMUSG00000043456	Zfp536	645.81	790.194	739.813	-0.240422	0.0621007	-3.87149	0.000108173	0.00327457
ENSMUSG00000004151	Etv1	3883.6	4685.61	4578.37	-0.229083	0.0591982	-3.86976	0.000108944	0.00329308
ENSMUSG00000021476	Habp4	9335.91	9997.77	9396.95	-0.0965576	0.0249573	-3.86892	0.000109319	0.00329561
ENSMUSG00000038026	Kcnj9	7253.67	8473.78	8227.86	-0.199265	0.0515363	-3.86649	0.000110413	0.00331802
ENSMUSG00000022052	Ppp2r2a	3952.42	4370.95	4211.69	-0.138083	0.0357208	-3.86562	0.000110809	0.00332508
ENSMUSG00000042350	Arel1	4290.81	4672.87	4649.83	-0.118397	0.0306323	-3.8651	0.000111045	0.00332732
ENSMUSG00000071637	Cebpd	233.976	147.199	152.949	0.316057	0.0817894	3.86428	0.000111419	0.00332885
ENSMUSG00000034152	Exoc3	4046.71	4374.59	4293.48	-0.108653	0.0281633	-3.85796	0.000114336	0.00340927
ENSMUSG00000040940	Arhgef1	1432.35	1118.08	1199.84	0.271931	0.0705165	3.85628	0.000115127	0.0034198
ENSMUSG00000021303	Gng4	2359.41	2789.93	2581.92	-0.211147	0.0547616	-3.85575	0.000115375	0.00342225
ENSMUSG00000003363	Pld3	28393.1	31106.7	30544.5	-0.126186	0.0327755	-3.85	0.000118118	0.00349857
ENSMUSG00000028439	Fam219a	6846.68	7297.65	6981.75	-0.0897636	0.0233602	-3.84259	0.000121743	0.00359559
ENSMUSG00000033007	Asic4	253.838	344.407	295.051	-0.296294	0.0771601	-3.83999	0.000123041	0.00362874
ENSMUSG00000033335	Dnm2	2636.47	2298.24	2364.6	0.18064	0.0470697	3.83772	0.000124181	0.0036519
ENSMUSG00000059409	Ppp2r5d	4248.8	4616.19	4441.81	-0.115866	0.0302001	-3.83663	0.000124737	0.00366303
ENSMUSG00000032231	Anxa2	426.085	290.097	307.423	0.31424	0.0819245	3.83573	0.000125191	0.00367114
ENSMUSG00000031320	Rps4x	5071.69	4434.48	4543.51	0.17701	0.0461609	3.83462	0.000125757	0.00368249
ENSMUSG00000045934	Mtmr11	160.704	110.091	122.024	0.313314	0.0817449	3.83282	0.000126681	0.00369904
ENSMUSG00000022973	Synj1	18478.5	20382.5	20013.4	-0.134695	0.0351516	-3.83182	0.000127198	0.00370889
ENSMUSG00000037815	Ctnna1	3075.07	2728.9	2782.2	0.160347	0.0419239	3.82471	0.000130926	0.00380683
ENSMUSG00000026959	Grin1	18584.7	20303.8	19913.8	-0.122493	0.0320373	-3.82344	0.000131602	0.00382109
ENSMUSG00000036461	Elf1	273.069	206.706	223.933	0.286087	0.0748698	3.82113	0.00013284	0.00385162
ENSMUSG00000031994	Adamts8	142.783	193.255	167.234	-0.294157	0.0770757	-3.81647	0.000135375	0.00390719
ENSMUSG00000027962	Vcam1	1068.29	846.883	904.275	0.260913	0.0683901	3.81507	0.000136142	0.00391433
ENSMUSG00000106847	Peg13	15062.9	16987.7	16094.4	-0.161183	0.0422476	-3.8152	0.00013607	0.00391433
ENSMUSG00000035805	Mlc1	5567.57	4924.41	5089.9	0.163915	0.043028	3.8095	0.00013925	0.0039981
ENSMUSG00000035237	Lcat	925.712	750.262	838.278	0.245311	0.0644183	3.8081	0.000140039	0.00401517
ENSMUSG00000053754	Chd8	3548.1	3917.2	3805.07	-0.135599	0.0356198	-3.80684	0.000140751	0.00402999
ENSMUSG00000023011	Faim2	25149	27800.8	27049.9	-0.137279	0.0360669	-3.80623	0.000141104	0.00403447
ENSMUSG00000028339	Col15a1	254.56	188.603	213.695	0.293374	0.077165	3.80191	0.000143585	0.00409694
ENSMUSG00000075318	Scn2a	14188.6	16345.5	16679.9	-0.184355	0.0484922	-3.80174	0.000143686	0.00409694
ENSMUSG00000022013	Dnajc15	2080.86	2347.35	2261.39	-0.161387	0.0424801	-3.79912	0.000145213	0.00413475
ENSMUSG00000030268	Bcat1	3091.51	3454.49	3239.7	-0.150318	0.039576	-3.79822	0.000145737	0.00414396
ENSMUSG00000045216	Hs6st1	2626.04	2901.04	2764.03	-0.136184	0.0358705	-3.79654	0.00014673	0.00416643
ENSMUSG00000024691	Fam111a	159.511	106.923	118.984	0.311855	0.0822112	3.79334	0.000148633	0.00420888
ENSMUSG00000062031	Pgghg	243.957	182.325	202.58	0.289631	0.0763486	3.79354	0.000148517	0.00420888
ENSMUSG00000028599	Tnfrsf1b	246.536	167.793	184.003	0.311034	0.0820104	3.79262	0.000149065	0.00421533
ENSMUSG00000054459	Vsnl1	25897.1	29452.4	27947.9	-0.170528	0.0449701	-3.79202	0.000149425	0.00421972
ENSMUSG00000009406	Elk1	3340.23	2760.07	2962.3	0.230463	0.0607825	3.7916	0.00014968	0.00422114
ENSMUSG00000021591	Glrx	781.831	931.376	894.3	-0.216509	0.05717	-3.78711	0.000152408	0.00429219
ENSMUSG00000003429	Rps11	1698.8	1445.46	1513.91	0.204214	0.0539613	3.78446	0.000154045	0.00433237
ENSMUSG00000052516	Robo2	5560.55	6462.26	6485.14	-0.193067	0.0510761	-3.77998	0.000156841	0.00439903
ENSMUSG00000050708	Ftl1	2376.7	1871.44	1897.91	0.264721	0.0701079	3.77591	0.000159427	0.0044594
ENSMUSG00000032412	Atp1b3	3606.84	3171.66	3127.58	0.170108	0.0451393	3.76851	0.000164222	0.00457492
ENSMUSG00000029467	Atp2a2	33972.4	37362.1	36976	-0.130786	0.0347385	-3.76488	0.000166631	0.00463183
ENSMUSG00000030029	Lrig1	1890.36	1475.51	1561.76	0.268903	0.0714265	3.76475	0.000166715	0.00463183
ENSMUSG00000060212	Pcnx2	4904.56	5428.13	5254.02	-0.138495	0.0368089	-3.76255	0.000168189	0.0046665
ENSMUSG00000032902	Slc16a1	1333.8	1070.94	1181.71	0.251325	0.0668567	3.75915	0.000170489	0.00472397
ENSMUSG00000030104	Edem1	945.368	804.504	838.681	0.204265	0.0543882	3.75568	0.000172871	0.00477074
ENSMUSG00000052430	Bmpr1b	776.548	660.577	710.567	0.203929	0.0542983	3.75573	0.00017284	0.00477074
ENSMUSG00000025950	Idh1	1457.09	1210.06	1293.02	0.225748	0.0601143	3.75531	0.000173129	0.00477146
ENSMUSG00000022351	Sqle	2964.94	2428.73	2648.64	0.236565	0.0630937	3.74943	0.00017724	0.00487823
ENSMUSG00000004270	Lpcat3	689.226	569.315	609.851	0.230063	0.0613708	3.74874	0.000177722	0.00488118
ENSMUSG00000005886	Ncoa2	4775.56	5226.95	5268.63	-0.124485	0.0332097	-3.74845	0.000177929	0.00488118
ENSMUSG00000028149	Rap1gds1	12010.6	13206.2	12914.8	-0.130459	0.0348371	-3.74482	0.000180522	0.00494219
ENSMUSG00000001768	Rin2	1708.44	1362.46	1340.51	0.256059	0.068433	3.74174	0.000182747	0.00499646
ENSMUSG00000029651	Mtus2	2348.48	2738.4	2674.17	-0.195764	0.0523478	-3.73968	0.000184258	0.00502444
ENSMUSG00000039474	Wfs1	11834	7634.32	7955.36	0.30679	0.082102	3.73669	0.000186457	0.00507768
ENSMUSG00000034187	Nsf	36397.9	39411.4	38515.3	-0.110915	0.0296868	-3.73615	0.000186858	0.0050819
ENSMUSG00000044252	Osbpl1a	10314.5	12119.6	11996.4	-0.203233	0.0544718	-3.73098	0.000190739	0.00518062
ENSMUSG00000036745	Ttll7	10765.6	12451.6	12435.3	-0.187742	0.0504183	-3.72369	0.000196334	0.00532557
ENSMUSG00000021838	Samd4	1516.91	1765.95	1644.43	-0.193868	0.0520714	-3.72313	0.000196772	0.00533041
ENSMUSG00000000792	Slc5a5	735.3	898.072	769.053	-0.236432	0.0635429	-3.72083	0.000198573	0.00536616
ENSMUSG00000015839	Nfe2l2	802.99	650.89	678.796	0.243881	0.0655765	3.71904	0.000199982	0.00538907
ENSMUSG00000062006	Rpl34	1460.62	1242.26	1275.97	0.203611	0.0547458	3.71922	0.000199842	0.00538907
ENSMUSG00000033350	Chst2	5441.08	4826.4	5016.78	0.160186	0.0430801	3.71832	0.000200549	0.00539727
ENSMUSG00000015501	Hivep2	12605.2	14655	14995.1	-0.19276	0.0519135	-3.71311	0.00020473	0.00550262
ENSMUSG00000006390	Elovl1	493.282	392.472	423.619	0.255583	0.0689591	3.7063	0.00021031	0.00563789
ENSMUSG00000022428	Cby1	1291.62	1450.26	1359.44	-0.155138	0.041904	-3.70222	0.000213719	0.00571441
ENSMUSG00000021460	Auh	1663.88	1840.45	1748.74	-0.136803	0.0369751	-3.69987	0.000215713	0.00576027
ENSMUSG00000093930	Hmgcs1	9712.66	8267.08	9032.96	0.20294	0.0548602	3.69922	0.000216264	0.00576751
ENSMUSG00000032101	Ddx25	1605.89	1825.91	1736.86	-0.169244	0.0457579	-3.69869	0.000216712	0.005772
ENSMUSG00000097452	Gm2824	307.981	393.044	380.081	-0.262464	0.0710082	-3.69625	0.000218806	0.00581275
ENSMUSG00000033278	Ptprm	2250.21	2479.27	2426.27	-0.132463	0.035864	-3.69349	0.000221198	0.00586873
ENSMUSG00000062234	Gak	4951.28	5347.03	5203.34	-0.107009	0.0289835	-3.69207	0.000222432	0.00589388
ENSMUSG00000034595	Ppp1r18	454.794	362.471	379.963	0.254535	0.0689592	3.69109	0.000223292	0.00590906
ENSMUSG00000041670	Rims1	16861.6	14961.5	16525.5	0.159672	0.0432685	3.69025	0.000224031	0.00592103
ENSMUSG00000025745	Hadha	2302.34	2078.37	2175.44	0.139398	0.0377784	3.68989	0.000224355	0.00592199
ENSMUSG00000022829	Stxbp5l	1776.44	2133.89	2157.95	-0.221982	0.0601705	-3.68922	0.000224946	0.00593001
ENSMUSG00000036885	Arhgef26	1072.63	875.381	978.108	0.237258	0.064423	3.68282	0.00023067	0.00607314
ENSMUSG00000053465	Hs6st3	758.584	915.121	908.616	-0.224253	0.0609748	-3.6778	0.000235254	0.00617803
ENSMUSG00000079435	Rpl36a	1791.13	1537.39	1611.43	0.194166	0.0528307	3.67525	0.000237616	0.00623214
ENSMUSG00000028108	Ecm1	325.114	222.211	235.054	0.30173	0.0821648	3.67225	0.000240424	0.00627385
ENSMUSG00000023991	Foxp4	2340.54	2623.56	2494.13	-0.153211	0.041736	-3.67096	0.000241642	0.00629767
ENSMUSG00000038855	Itpkb	1651.51	1365.05	1424.22	0.228065	0.0621584	3.6691	0.000243403	0.00631164
ENSMUSG00000073805	Fam196a	466.617	606.23	538.103	-0.271293	0.0739205	-3.67006	0.000242494	0.00631164
ENSMUSG00000017679	Ttpal	2532.6	2855.12	2757.42	-0.15966	0.04352	-3.66866	0.000243821	0.00631452
ENSMUSG00000027525	Phactr3	6494.19	7191.1	6973.38	-0.138883	0.0378736	-3.66703	0.000245388	0.00634714
ENSMUSG00000028923	Necap2	1027.5	862.683	875.703	0.215215	0.0587642	3.66236	0.000249906	0.0064559
ENSMUSG00000032336	Nptn	19904.3	21664.6	21541	-0.117414	0.0321023	-3.65749	0.000254701	0.00657155
ENSMUSG00000018398	44082	17625.9	19131	18755.6	-0.113789	0.0311184	-3.65666	0.000255528	0.00657641
ENSMUSG00000062997	Rpl35	2847.28	2489.86	2554.94	0.175313	0.0479521	3.65601	0.000256173	0.00658481
ENSMUSG00000005716	Pvalb	1716.49	2140.53	1915.18	-0.248827	0.0681143	-3.65308	0.000259116	0.00663563
ENSMUSG00000040253	Gbp7	193.948	137.801	174.598	0.294303	0.0805615	3.65314	0.000259049	0.00663563
ENSMUSG00000101939	Gm28438	1668.64	2740.85	2590.85	-0.29887	0.0818125	-3.65311	0.000259082	0.00663563
ENSMUSG00000043419	Rnf227	4720.26	5342.75	4972.87	-0.16418	0.0449556	-3.65205	0.000260158	0.00664579
ENSMUSG00000039450	Dcxr	152.711	107.322	128.393	0.296487	0.0811987	3.65138	0.000260836	0.00665488
ENSMUSG00000020929	Eftud2	3445.87	3769.51	3717.65	-0.123691	0.0339015	-3.64852	0.000263751	0.00672091
ENSMUSG00000020467	Efemp1	644.638	489.89	471.047	0.277426	0.0761721	3.64209	0.000270431	0.00687415
ENSMUSG00000001366	Fbxo9	2489.87	2759.08	2732.21	-0.138726	0.0381135	-3.63981	0.000272838	0.00692679
ENSMUSG00000027188	Pamr1	1301.38	1582.88	1505.49	-0.230606	0.0633767	-3.63866	0.000274056	0.00694916
ENSMUSG00000033016	Nfatc1	457.524	349.465	359.349	0.275269	0.0756968	3.63647	0.000276401	0.00700001
ENSMUSG00000021371	Mcur1	943.022	819.465	842.468	0.181983	0.0501042	3.63208	0.000281144	0.00711138
ENSMUSG00000024663	Rab3il1	420.171	327.011	347.222	0.265772	0.0732465	3.62846	0.000285114	0.00718535
ENSMUSG00000057841	Rpl32	3875.84	3364.53	3525.8	0.182705	0.0503738	3.62698	0.000286757	0.00721795
ENSMUSG00000029428	Stx2	533.576	432.26	469.727	0.241747	0.0668155	3.61812	0.00029675	0.00746035
ENSMUSG00000021775	Nr1d2	4525.96	5342.35	4966.87	-0.205846	0.0570091	-3.61076	0.0003053	0.00766571
ENSMUSG00000039953	Clstn1	61459.3	68593.1	67023.5	-0.147896	0.0409633	-3.61045	0.000305662	0.00766571
ENSMUSG00000025092	Hspa12a	9255.06	10262.7	10352.1	-0.140055	0.0388371	-3.60623	0.000310683	0.00774805
ENSMUSG00000031647	Mfap3l	3652.4	3064.64	3287.77	0.214159	0.0593913	3.6059	0.000311071	0.00774805
ENSMUSG00000031903	Pla2g15	1135.92	969.553	966.653	0.199323	0.0553008	3.60435	0.000312937	0.00774805
ENSMUSG00000037225	Fgf2	307.78	238.23	248.924	0.267107	0.0741093	3.60423	0.000313079	0.00774805
ENSMUSG00000037649	H2-DMa	499.363	395.447	412.838	0.256105	0.0710329	3.60544	0.00031162	0.00774805
ENSMUSG00000062591	Tubb4a	44645.6	50305.1	48525.3	-0.158804	0.0440588	-3.60437	0.000312916	0.00774805
ENSMUSG00000032667	Pon2	2203.05	1938.59	1930.7	0.167768	0.0465571	3.6035	0.000313961	0.00776057
ENSMUSG00000039701	Usp53	1219.29	1015.86	1066.96	0.219869	0.0610404	3.60202	0.000315758	0.00779562
ENSMUSG00000034135	Sik3	7709.47	8750.9	8170.65	-0.166858	0.0463431	-3.60049	0.000317617	0.00783213
ENSMUSG00000058624	Gda	10279.6	11823.7	11975	-0.180728	0.0502199	-3.59872	0.000319787	0.00787623
ENSMUSG00000026657	Frmd4a	2439.8	2192.79	2325.17	0.144222	0.0401011	3.59646	0.000322576	0.00792693
ENSMUSG00000027803	Wwtr1	865.312	717.497	774.64	0.222867	0.0619694	3.5964	0.000322657	0.00792693
ENSMUSG00000035681	Kcnc2	4642.2	5205.82	5051.72	-0.153149	0.0425908	-3.59581	0.000323383	0.00792693
ENSMUSG00000041268	Dmxl2	10228.2	11195.1	11253.4	-0.124263	0.0345561	-3.59597	0.000323183	0.00792693
ENSMUSG00000026834	Acvr1c	873.265	659.03	761.572	0.275741	0.0768021	3.59028	0.000330329	0.00807797
ENSMUSG00000031591	Asah1	1980.2	1739.33	1787.21	0.169711	0.0472894	3.58877	0.000332246	0.00811524
ENSMUSG00000026585	Kifap3	11252.9	12375.7	12429.1	-0.130133	0.0362866	-3.58626	0.000335456	0.00818394
ENSMUSG00000109946	Brd3os	1010.6	1149.88	1101.91	-0.169279	0.0472202	-3.58489	0.000337222	0.00821729
ENSMUSG00000031938	4931406C07Rik	963.989	839.732	903.618	0.178191	0.0497299	3.58319	0.000339429	0.00826131
ENSMUSG00000021340	Gpld1	1156.45	972.497	1024.93	0.212051	0.059208	3.58147	0.00034167	0.00829789
ENSMUSG00000022323	Rida	1107.89	902.301	955.678	0.236919	0.0661523	3.58142	0.000341737	0.00829789
ENSMUSG00000031642	Sh3rf1	1654.05	1880.05	1867.37	-0.168064	0.0470069	-3.57531	0.000349811	0.00847399
ENSMUSG00000021217	Tshz3	2114.85	2416.72	2388.25	-0.173443	0.0485345	-3.57361	0.000352093	0.00851926
ENSMUSG00000056305	Usp39	999.557	1121.96	1069.31	-0.15397	0.0430949	-3.57283	0.000353148	0.00853475
ENSMUSG00000073102	Drc1	516.554	425.41	478.427	0.228054	0.0638508	3.57168	0.000354704	0.00856232
ENSMUSG00000020038	Cry1	641.47	831.01	732.235	-0.265879	0.0745572	-3.56611	0.000362326	0.00873608
ENSMUSG00000030447	Cyfip1	2840.41	2536.12	2690.12	0.151542	0.042545	3.56192	0.000368159	0.00886634
ENSMUSG00000027978	Prss12	700.926	892.239	815.059	-0.257072	0.072213	-3.55991	0.000370978	0.00891342
ENSMUSG00000047557	Lxn	1299.33	1089.4	1160.36	0.214014	0.0601166	3.55998	0.000370886	0.00891342
ENSMUSG00000022377	Asap1	8553.61	9707.6	9508.74	-0.166346	0.0467839	-3.55562	0.000377084	0.00902855
ENSMUSG00000050822	Slc29a4	755.592	493.067	535.567	0.291684	0.0820267	3.55596	0.000376604	0.00902855
ENSMUSG00000020589	Fam49a	10182.8	11296.7	11300.5	-0.140461	0.0395263	-3.55359	0.000380005	0.0090775
ENSMUSG00000020773	Trim47	196.939	139.299	148.235	0.290213	0.0816676	3.55359	0.000380009	0.0090775
ENSMUSG00000037014	Sstr4	393.05	492.065	488.22	-0.246588	0.0693979	-3.55324	0.00038051	0.00907896
ENSMUSG00000032540	Abhd5	415.243	347.856	390.324	0.213735	0.0601865	3.5512	0.000383473	0.00913906
ENSMUSG00000050953	Gja1	9002.4	7800.8	8205.84	0.183599	0.0517122	3.5504	0.000384646	0.00915645
ENSMUSG00000038910	Plcl2	2878.24	3359.91	3251.73	-0.194766	0.0548645	-3.54994	0.000385315	0.00916179
ENSMUSG00000022856	Tmem41a	358.7	434.405	400.801	-0.224288	0.0632004	-3.54884	0.000386933	0.00918965
ENSMUSG00000066441	Rdh11	1291.73	1080.47	1149.33	0.215944	0.0608776	3.54719	0.00038937	0.00923689
ENSMUSG00000012076	Brms1l	2046.77	2241.3	2174.76	-0.124485	0.0351027	-3.54632	0.000390649	0.00925658
ENSMUSG00000021457	Syk	278.816	210.456	215.104	0.275173	0.0776091	3.54562	0.000391685	0.00927048
ENSMUSG00000025738	Fbxl16	47354.8	53973	52441.8	-0.170784	0.0482251	-3.54139	0.000398032	0.00940989
ENSMUSG00000030303	Far2	1241.94	1395.25	1365	-0.1549	0.0437876	-3.53754	0.00040388	0.00953722
ENSMUSG00000030310	Slc6a1	17515.8	18993.4	18498.2	-0.112324	0.0317624	-3.53638	0.000405655	0.00956817
ENSMUSG00000046879	Irgm1	348.17	258.576	286.662	0.278334	0.0787682	3.53358	0.000409973	0.00965895
ENSMUSG00000021007	Spata7	765.252	958.332	811.274	-0.248248	0.0703128	-3.53061	0.000414596	0.00975673
ENSMUSG00000021671	Poc5	1205.72	1344.45	1310.25	-0.145361	0.0411864	-3.52933	0.000416607	0.00979288
ENSMUSG00000091264	Smim13	9395.7	10202.5	10142.2	-0.11402	0.0323767	-3.52166	0.000428855	0.0100578
ENSMUSG00000034424	Gcsh	1146.47	1014.8	1001.38	0.160996	0.0457271	3.5208	0.000430241	0.0100789
ENSMUSG00000070304	Scn2b	10588	11648	11498.2	-0.130204	0.0369861	-3.52035	0.000430975	0.0100846
ENSMUSG00000015291	Gdi1	21986	23609.4	23014.3	-0.0996911	0.0283289	-3.51906	0.000433082	0.010104
ENSMUSG00000021108	Prkch	162.302	122.653	139.981	0.273022	0.0775861	3.51896	0.000433245	0.010104
ENSMUSG00000024816	Frmd8	536.662	426.852	458.797	0.249596	0.0709413	3.51834	0.000434254	0.010104
ENSMUSG00000027895	Kcnc4	4221.92	4631.21	4415.91	-0.127045	0.0361058	-3.5187	0.000433671	0.010104
ENSMUSG00000029994	Anxa4	248.882	186.393	195.947	0.275687	0.0783553	3.51843	0.000434113	0.010104
ENSMUSG00000001794	Capns1	5328.34	4794.22	4792.1	0.142545	0.0405313	3.51692	0.000436591	0.0101241
ENSMUSG00000022433	Csnk1e	4261.14	4676.92	4416.82	-0.127176	0.0361556	-3.51746	0.000435693	0.0101241
ENSMUSG00000045095	Magi1	4817.53	5201.44	5270.74	-0.107	0.0304311	-3.51613	0.000437884	0.0101346
ENSMUSG00000032064	Dixdc1	3314.96	3744.07	3743.26	-0.160599	0.045711	-3.51336	0.000442482	0.0102147
ENSMUSG00000047361	Gm973	296.489	232.973	255.677	0.255894	0.0728324	3.51346	0.00044231	0.0102147
ENSMUSG00000034570	Inpp5j	2421.46	2690.08	2577.66	-0.141485	0.0402881	-3.51184	0.000445013	0.0102617
ENSMUSG00000029166	Mapre3	8492.73	9178.39	8644.6	-0.107938	0.0307597	-3.50907	0.000449675	0.010346
ENSMUSG00000026202	Tuba4a	17369.9	19175.3	18843.4	-0.13445	0.0383283	-3.50785	0.000451737	0.0103703
ENSMUSG00000000881	Dlg3	8943.59	9660.86	9760.73	-0.107298	0.030606	-3.50579	0.000455251	0.0104394
ENSMUSG00000020709	Adap2	227.827	168.123	172.242	0.279542	0.0798269	3.50185	0.00046204	0.0105481
ENSMUSG00000066150	Slc31a1	907.481	777.317	832.47	0.194003	0.0553948	3.50219	0.000461447	0.0105481
ENSMUSG00000067786	Nnat	7515.84	5288.23	5593.54	0.286606	0.0819131	3.4989	0.000467179	0.0106419
ENSMUSG00000031791	Tmem38a	3815.16	4176.34	4156.4	-0.123643	0.0353742	-3.4953	0.000473535	0.0107629
ENSMUSG00000030720	Cln3	406.938	335.299	347.547	0.225656	0.0645899	3.49367	0.00047643	0.0108167
ENSMUSG00000000740	Rpl13	5418.46	4701.95	4781.34	0.181656	0.0520501	3.49003	0.000482972	0.0109532
ENSMUSG00000015243	Abca1	1960.46	1583.06	1696.33	0.239711	0.0686922	3.48964	0.000483672	0.010957
ENSMUSG00000041046	Ramp3	220.234	309.899	288.001	-0.282955	0.0811332	-3.48754	0.000487494	0.0110194
ENSMUSG00000050538	B230217C12Rik	1508.35	1765.19	1721.27	-0.19545	0.0560409	-3.48764	0.000487302	0.0110194
ENSMUSG00000026571	Dcaf6	3660.16	4032.95	4039.88	-0.131963	0.0378635	-3.48524	0.000491698	0.0111023
ENSMUSG00000002325	Irf9	416.149	313.095	331.071	0.272643	0.0782676	3.48347	0.000494965	0.0111413
ENSMUSG00000029636	Wasf3	5490.2	5988.13	5809.34	-0.119595	0.0343356	-3.48313	0.000495589	0.0111413
ENSMUSG00000032417	Rwdd2a	501.863	599.228	589.347	-0.212777	0.0610839	-3.48337	0.000495151	0.0111413
ENSMUSG00000025217	Btrc	3130.64	3388.3	3357.89	-0.109769	0.031532	-3.4812	0.00049917	0.0112096
ENSMUSG00000042757	Tmem108	1210.31	1377.02	1327.43	-0.168342	0.0483721	-3.48014	0.000501146	0.0112417
ENSMUSG00000027439	Gzf1	1415.56	1594.2	1538.55	-0.156934	0.0451157	-3.47849	0.000504252	0.0112868
ENSMUSG00000036298	Slc2a13	5981.19	6796.33	6749.49	-0.166881	0.0479794	-3.47818	0.000504831	0.0112875
ENSMUSG00000031375	Bgn	944.751	699.045	729.505	0.27693	0.0796282	3.47778	0.000505583	0.0112921
ENSMUSG00000000275	Trim25	282.697	222.937	224.74	0.253943	0.0730551	3.47605	0.000508855	0.0113529
ENSMUSG00000003680	Taf6l	525.731	450.292	455.97	0.194402	0.0559621	3.47381	0.000513125	0.0114125
ENSMUSG00000041329	Atp1b2	34923.7	31298	31623.3	0.146925	0.0422965	3.47369	0.000513362	0.0114125
ENSMUSG00000035181	Heatr5a	571.386	466.445	513.143	0.232325	0.0668982	3.47281	0.000515044	0.0114291
ENSMUSG00000020865	Abcc3	153.914	106.012	109.739	0.285795	0.0823452	3.47069	0.000519116	0.0115071
ENSMUSG00000047735	Samd9l	195.381	144.399	172.388	0.275286	0.0793262	3.47031	0.000519862	0.0115112
ENSMUSG00000010066	Cacna2d2	1836.35	2035.27	1912.84	-0.138878	0.0400317	-3.46921	0.000521991	0.011546
ENSMUSG00000026347	Tmem163	632.811	734.652	719.753	-0.188179	0.0542889	-3.46626	0.000527754	0.0116609
ENSMUSG00000022175	Lrp10	937.156	802.157	845.788	0.194308	0.0560767	3.46504	0.000530157	0.0117015
ENSMUSG00000027010	Slc25a12	5807.49	6378.93	6187.05	-0.128154	0.0369919	-3.46437	0.000531474	0.011718
ENSMUSG00000029126	Nsg1	6788.08	7451.17	7236.37	-0.127297	0.0367846	-3.46059	0.00053899	0.011871
ENSMUSG00000034422	Parp14	157.711	104.954	129.778	0.284673	0.082317	3.45825	0.000543692	0.0119512
ENSMUSG00000056952	Tatdn2	1451.2	1626.2	1542.54	-0.151424	0.0437869	-3.4582	0.00054379	0.0119512
ENSMUSG00000026600	Soat1	1577.32	1386.4	1407.59	0.168048	0.0486166	3.45661	0.000547017	0.0119965
ENSMUSG00000005949	Ctns	644.098	548.126	567.006	0.199661	0.0577831	3.45535	0.000549586	0.0120401
ENSMUSG00000041037	Irgq	5468.15	6032.79	5962.85	-0.133536	0.0386869	-3.45171	0.000557048	0.0121777
ENSMUSG00000023033	Scn8a	16821.7	18395.8	18429.5	-0.122643	0.035541	-3.45074	0.000559042	0.0122083
ENSMUSG00000026727	Rsu1	894.436	777.648	833.456	0.179769	0.0521073	3.44998	0.000560638	0.0122214
ENSMUSG00000035354	Uvrag	1480.26	1648.43	1575.77	-0.145423	0.0421529	-3.44989	0.000560825	0.0122214
ENSMUSG00000055044	Pdlim1	379.721	487.493	401.696	-0.258499	0.0749412	-3.44935	0.000561935	0.0122326
ENSMUSG00000004366	Sst	9657.23	10930.6	10337.3	-0.162618	0.0471491	-3.44902	0.000562624	0.0122347
ENSMUSG00000033900	Map9	5131.47	5863.7	5780.65	-0.172483	0.0500232	-3.44805	0.000564649	0.0122545
ENSMUSG00000056258	Kcnq3	7962.34	9085.51	9304.98	-0.170926	0.0495723	-3.44802	0.000564721	0.0122545
ENSMUSG00000097785	B230217O12Rik	181.245	228.01	201.707	-0.246892	0.0716654	-3.44506	0.000570938	0.0123633
ENSMUSG00000033124	Atg9a	2555.48	2840.18	2781.05	-0.142081	0.0412605	-3.44352	0.000574195	0.0124208
ENSMUSG00000030088	Aldh1l1	2429.03	2062.14	2217.44	0.201265	0.0585166	3.43946	0.000582885	0.0125824
ENSMUSG00000032035	Ets1	629.494	502.329	561.948	0.244397	0.0710817	3.43826	0.000585469	0.0126249
ENSMUSG00000003949	Hlf	9914.1	12536.5	11647.6	-0.249043	0.0724409	-3.43788	0.000586292	0.0126295
ENSMUSG00000068747	Sort1	25343.6	27426	27244	-0.109444	0.0318498	-3.43625	0.000589817	0.0126921
ENSMUSG00000022010	Tsc22d1	13377.1	14291.6	13603.6	-0.092794	0.0270112	-3.43539	0.000591703	0.0127062
ENSMUSG00000027272	Ubr1	2085.24	2324.79	2310.75	-0.145711	0.0424274	-3.43435	0.000593977	0.0127418
ENSMUSG00000027953	Slc50a1	865.364	732.801	762.768	0.204536	0.0596067	3.43143	0.000600403	0.0128662
ENSMUSG00000022272	Myo10	2185.18	1952.45	2055.42	0.149605	0.0436332	3.4287	0.000606489	0.0129831
ENSMUSG00000036155	Mgat5	5302.22	5755.72	5856.57	-0.113432	0.033097	-3.42725	0.000609719	0.0130253
ENSMUSG00000048388	Fam171b	14001.9	15205.2	15159.3	-0.113968	0.0332645	-3.42613	0.000612256	0.0130659
ENSMUSG00000028270	Gbp2	175.487	104.537	122.375	0.26749	0.0780802	3.42584	0.000612899	0.0130661
ENSMUSG00000035686	Thrsp	675.372	567.477	582.161	0.210422	0.0614647	3.42346	0.000618305	0.0131677
ENSMUSG00000103749	Pcdhgb5	242.223	326.982	284.888	-0.272479	0.0795987	-3.42315	0.000618989	0.0131687
ENSMUSG00000027692	Tnik	8649	9708.8	9571.33	-0.153194	0.0447914	-3.42016	0.000625836	0.0132869
ENSMUSG00000056602	Fry	7667.76	8494.28	8433.53	-0.138055	0.0403748	-3.41934	0.00062774	0.0133136
ENSMUSG00000016495	Plgrkt	362.425	300.204	322.321	0.221135	0.0646799	3.41891	0.000628724	0.0133208
ENSMUSG00000001506	Col1a1	613.73	344.267	408.58	0.254188	0.0743712	3.41783	0.000631225	0.0133601
ENSMUSG00000003559	As3mt	396.231	314.663	357.424	0.245917	0.0719732	3.41679	0.000633639	0.0133837
ENSMUSG00000028691	Prdx1	3067.58	2733.1	2921.56	0.153005	0.0447962	3.41558	0.000636469	0.0134198
ENSMUSG00000028710	Atpaf1	1500.54	1686.36	1581.94	-0.154988	0.0453798	-3.41536	0.000636986	0.0134198
ENSMUSG00000034312	Iqsec1	13533.2	14813.3	14554.6	-0.123718	0.0362254	-3.41522	0.000637304	0.0134198
ENSMUSG00000026918	Brd3	2283.51	2539.89	2443.09	-0.142942	0.0418613	-3.41467	0.000638596	0.0134332
ENSMUSG00000067212	H2-T23	321.938	237.756	247.413	0.273789	0.0801866	3.41439	0.000639243	0.0134332
ENSMUSG00000001016	Ilf2	2399.91	2636.33	2516.7	-0.128203	0.0375596	-3.41331	0.00064178	0.0134728
ENSMUSG00000041986	Elmod1	7116.47	7961.56	7904.21	-0.149339	0.0437676	-3.4121	0.00064465	0.0135193
ENSMUSG00000023022	Lima1	694.892	593.123	639.747	0.196114	0.0575244	3.40924	0.000651451	0.0136342
ENSMUSG00000030796	Tead2	124.532	88.4129	109.021	0.278023	0.0815484	3.4093	0.000651288	0.0136342
ENSMUSG00000041817	Fam169a	2478.27	2715.65	2671.98	-0.124726	0.0366006	-3.40776	0.000654982	0.0136942
ENSMUSG00000041625	Ggact	441.262	371.006	392.425	0.208816	0.0612845	3.40732	0.000656031	0.0137022
ENSMUSG00000029561	Oasl2	165.354	102.103	111.243	0.269448	0.0791661	3.40358	0.000665096	0.0138635
ENSMUSG00000038486	Sv2a	17788.5	19164.3	18663.5	-0.10367	0.0304788	-3.4014	0.000670424	0.0139377
ENSMUSG00000039621	Prex1	8450.06	7241.14	7774.21	0.192337	0.0565483	3.40129	0.000670686	0.0139377
ENSMUSG00000001313	Rnd2	2959.39	3352.69	3121.57	-0.163315	0.0480244	-3.40067	0.000672206	0.0139552
ENSMUSG00000000861	Bcl11a	4753.7	5303.72	5122.96	-0.146195	0.0430015	-3.39976	0.00067445	0.0139877
ENSMUSG00000038602	Slc35f1	2979.6	3371.62	3263.92	-0.161882	0.0476297	-3.39877	0.000676903	0.0140245
ENSMUSG00000029723	Tsc22d4	2650.39	2282.95	2358.56	0.187545	0.0551983	3.39767	0.000679629	0.0140668
ENSMUSG00000021747	4930452B06Rik	441.89	537.544	496.154	-0.224218	0.066018	-3.39632	0.000682982	0.014122
ENSMUSG00000003279	Dlgap1	23074.7	25719.4	25360.7	-0.145129	0.0427418	-3.39548	0.000685093	0.0141515
ENSMUSG00000035969	Rusc2	6953.33	7559.62	7309.74	-0.115308	0.0339878	-3.39264	0.000692237	0.0142848
ENSMUSG00000031561	Tenm3	4333.25	4954.24	4978.51	-0.172291	0.0508233	-3.39	0.000698924	0.0144083
ENSMUSG00000051855	Mest	1078.51	1281.56	1173.32	-0.207389	0.0611961	-3.38892	0.000701682	0.0144507
ENSMUSG00000019539	Rcn3	198.871	137.427	153.825	0.278733	0.0823131	3.38625	0.000708549	0.0145631
ENSMUSG00000036550	Cnot1	4323.15	4692.07	4704.46	-0.113061	0.0333956	-3.3855	0.000710488	0.0145691
ENSMUSG00000043964	Orai3	739.221	624.033	670.914	0.20499	0.0605528	3.38532	0.000710965	0.0145691
ENSMUSG00000079057	Cyp4v3	279.594	219.332	241.569	0.251874	0.0743982	3.38548	0.000710539	0.0145691
ENSMUSG00000039431	Mtmr7	2095.16	2338.61	2333.64	-0.146418	0.0432586	-3.38471	0.000712542	0.0145869
ENSMUSG00000007892	Rplp1	9043.98	7964.05	7952.93	0.165476	0.0489175	3.38276	0.00071762	0.0146663
ENSMUSG00000022453	Naga	625	528.151	544.936	0.20471	0.0605172	3.38267	0.000717842	0.0146663
ENSMUSG00000028033	Kcnq5	4411.03	5098.7	5044.51	-0.18293	0.0541056	-3.38098	0.000722274	0.0147423
ENSMUSG00000049971	Glt1d1	715.651	820.004	778.303	-0.173464	0.0513387	-3.37882	0.000727976	0.0148439
ENSMUSG00000040929	Rfx3	2699.38	2143.87	2361.96	0.245049	0.0725439	3.37793	0.000730324	0.0148771
ENSMUSG00000021666	Gfm2	1171.22	1053.3	1082.02	0.141977	0.0420822	3.37381	0.000741363	0.0150277
ENSMUSG00000015970	Chdh	131.642	178.224	158.515	-0.269154	0.0798238	-3.37185	0.000746661	0.0151054
ENSMUSG00000068742	Cry2	5738.48	6920.08	6268.36	-0.218457	0.0647848	-3.37204	0.00074615	0.0151054
ENSMUSG00000025348	Itga7	477.203	378.442	398.95	0.246025	0.0730455	3.3681	0.000756868	0.0152534
ENSMUSG00000031996	Aplp2	24365.3	26469.2	25845.8	-0.114169	0.0338973	-3.36808	0.000756937	0.0152534
ENSMUSG00000040111	Gramd1b	10385.5	11852.7	11125.8	-0.170506	0.0506186	-3.36845	0.000755919	0.0152534
ENSMUSG00000041959	S100a10	820.693	661.191	679.833	0.237467	0.0705119	3.36776	0.000757827	0.0152565
ENSMUSG00000034557	Zfyve9	3726.74	4136.22	4113.65	-0.140126	0.0416239	-3.36649	0.000761325	0.0153119
ENSMUSG00000002129	Sf3a1	3606.39	3928.76	3784.34	-0.117375	0.0348708	-3.36598	0.000762716	0.0153249
ENSMUSG00000030207	Fam234b	8356.01	8957.84	8747.58	-0.097295	0.0289191	-3.36439	0.000767137	0.0153747
ENSMUSG00000072694	1500011B03Rik	2024.54	2245.16	2118.6	-0.138791	0.0412896	-3.36142	0.000775434	0.01552
ENSMUSG00000028246	Faxc	2380.93	2681.46	2689.13	-0.156144	0.046487	-3.35889	0.000782571	0.0156476
ENSMUSG00000059361	Nrsn2	2979.47	3403.78	2998.9	-0.171495	0.0510694	-3.35809	0.000784842	0.0156778
ENSMUSG00000020894	Vamp2	73047.7	81451.4	77258.2	-0.145366	0.0433113	-3.35632	0.000789883	0.0157176
ENSMUSG00000026275	Ppp1r7	4574.66	5056.46	4905.61	-0.134878	0.0401858	-3.35635	0.000789778	0.0157176
ENSMUSG00000060882	Kcnd2	3500.59	3964.04	4005.26	-0.162087	0.0482827	-3.35705	0.000787789	0.0157176
ENSMUSG00000073755	5730409E04Rik	3479.21	3867.49	3745.41	-0.141375	0.0421213	-3.35637	0.000789734	0.0157176
ENSMUSG00000014554	Dguok	392.151	307.777	334.387	0.249807	0.0744409	3.35578	0.000791417	0.0157198
ENSMUSG00000024589	Nedd4l	6309.5	6957.56	6972.83	-0.132253	0.039411	-3.35574	0.00079152	0.0157198
ENSMUSG00000030056	Isy1	644.491	738.588	697.577	-0.174057	0.0518902	-3.35434	0.000795556	0.0157848
ENSMUSG00000024083	Pja2	22455.2	24398	24429.2	-0.114318	0.034091	-3.35331	0.000798508	0.0158129
ENSMUSG00000029757	Dync1i1	4221.86	4660.08	4567.06	-0.13354	0.0398208	-3.35353	0.000797888	0.0158129
ENSMUSG00000029020	Mfn2	7570.44	8133.19	7958.32	-0.100076	0.0298486	-3.3528	0.000799993	0.0158271
ENSMUSG00000030774	Pak1	20232.7	22235.8	21962	-0.128362	0.0382909	-3.35228	0.000801477	0.0158413
ENSMUSG00000020901	Pik3r5	235.933	178.445	195.74	0.263363	0.0786409	3.34893	0.00081124	0.0160189
ENSMUSG00000004952	Rasa4	247.926	170.523	164.97	0.275497	0.0822791	3.34832	0.000813032	0.0160389
ENSMUSG00000020114	Cand1	6105.26	6566.7	6588.87	-0.101431	0.0303072	-3.34675	0.000817653	0.0161147
ENSMUSG00000023236	Scg5	12642.6	13905.4	13779.7	-0.129252	0.0386569	-3.34357	0.000827091	0.0162695
ENSMUSG00000059743	Fdps	158.551	111.48	128.473	0.274711	0.0821677	3.3433	0.000827886	0.0162697
ENSMUSG00000000149	Gna12	2675.58	2354.88	2438.61	0.165599	0.0495573	3.34157	0.000833057	0.0163547
ENSMUSG00000008489	Elavl2	2695.88	3053.5	3007.15	-0.162195	0.0485499	-3.3408	0.000835389	0.0163547
ENSMUSG00000017765	Slc12a4	691.122	588.581	621.856	0.196948	0.0589507	3.3409	0.00083507	0.0163547
ENSMUSG00000019055	Plod1	782.399	649.324	696.64	0.21723	0.0650154	3.34121	0.000834152	0.0163547
ENSMUSG00000052056	Zfp217	201.251	151.363	159.516	0.264597	0.0792413	3.33912	0.000840435	0.0164379
ENSMUSG00000039263	Npepl1	429.349	349.786	370.17	0.230113	0.0689344	3.33814	0.000843413	0.0164805
ENSMUSG00000018659	Pnpo	1200.18	1365.48	1298.96	-0.166493	0.0498882	-3.33732	0.000845914	0.0164981
ENSMUSG00000056367	Actr3b	3039.46	3389.66	3314.21	-0.145635	0.043638	-3.33735	0.000845825	0.0164981
ENSMUSG00000039007	Cpq	365.186	298.293	305.141	0.228004	0.0683309	3.33677	0.000847591	0.0165152
ENSMUSG00000020823	Sec14l1	9635.71	10773.7	10113	-0.148307	0.0444646	-3.33541	0.000851741	0.0165804
ENSMUSG00000003131	Pafah1b2	8143.85	8715.1	8526.48	-0.0947531	0.0284405	-3.33163	0.000863402	0.0167915
ENSMUSG00000060450	Rnf14	10388.6	11062	10817.4	-0.0883094	0.02652	-3.32992	0.000868719	0.016879
ENSMUSG00000049792	Bag5	1357.12	1518.44	1466.64	-0.148716	0.0446671	-3.32942	0.00087026	0.016893
ENSMUSG00000032202	Rab27a	332.726	267.457	259.971	0.239346	0.0719088	3.32847	0.000873248	0.0169351
ENSMUSG00000035232	Pdk3	823.523	927.987	910.042	-0.156962	0.0471614	-3.32819	0.000874128	0.0169362
ENSMUSG00000019997	Ccn2	854.931	1061.28	947.3	-0.235822	0.0708629	-3.32787	0.000875132	0.0169398
ENSMUSG00000034324	Tmem132c	291.991	363.065	338.764	-0.235785	0.0709328	-3.32406	0.000887179	0.0171247
ENSMUSG00000021408	Ripk1	264.148	209.829	227.786	0.243193	0.0731691	3.32371	0.000888278	0.0171299
ENSMUSG00000026380	Tfcp2l1	286.582	220.695	236.728	0.2569	0.0773286	3.32218	0.000893167	0.017192
ENSMUSG00000003154	Foxj2	1858.7	2066.13	1962.86	-0.141348	0.0425587	-3.32125	0.000896163	0.0172224
ENSMUSG00000021301	Hecw1	4338.34	5039.1	5185.47	-0.186513	0.0561588	-3.32117	0.000896415	0.0172224
ENSMUSG00000034593	Myo5a	23872.6	26303.5	26564.5	-0.131279	0.0395451	-3.31974	0.000901018	0.0172947
ENSMUSG00000027712	Anxa5	2754.24	2435.7	2478.6	0.160601	0.0483866	3.31912	0.000903011	0.0173168
ENSMUSG00000058297	Spock2	47645.5	50603.8	49569.7	-0.0847727	0.0255478	-3.3182	0.000906005	0.0173581
ENSMUSG00000078816	Prkcg	18490	20800.8	19932.6	-0.154879	0.0467038	-3.31619	0.000912537	0.0174295
ENSMUSG00000033208	S100b	4526.8	3871.62	3867.24	0.19289	0.0582355	3.31225	0.000925501	0.0176496
ENSMUSG00000063239	Grm4	1360.5	1687.1	1524.97	-0.234324	0.0707558	-3.31173	0.000927225	0.0176661
ENSMUSG00000028953	Abcf2	3394.15	3675.68	3606.08	-0.110029	0.033228	-3.31133	0.000928528	0.0176746
ENSMUSG00000001773	Folh1	265.009	211.749	236.25	0.23803	0.0719033	3.31042	0.000931556	0.0177071
ENSMUSG00000041014	Nrg3	2209.97	2520.89	2480.68	-0.169295	0.0511417	-3.3103	0.000931955	0.0177071
ENSMUSG00000021244	Ylpm1	6393.09	7278.68	7094.61	-0.167343	0.0505638	-3.30953	0.000934515	0.0177394
ENSMUSG00000037805	Rpl10a	3004.5	2682.58	2719.17	0.149985	0.0453249	3.30912	0.000935913	0.0177496
ENSMUSG00000028970	Abcb1b	155.969	110.851	114.336	0.271898	0.0821982	3.30784	0.000940189	0.0178143
ENSMUSG00000026749	Nek6	1425.92	1212.57	1233.47	0.197751	0.0598038	3.30667	0.000944132	0.0178562
ENSMUSG00000031776	Arl2bp	4827.54	4492.9	4539.4	0.0998096	0.0301873	3.30634	0.000945219	0.0178604
ENSMUSG00000021895	Arhgef3	3619.72	4343.62	3821.39	-0.213321	0.0645539	-3.30453	0.000951345	0.0179268
ENSMUSG00000005672	Kit	1847.01	2158.95	2103.5	-0.191773	0.0580534	-3.30339	0.000955235	0.0179837
ENSMUSG00000019920	Lims1	1080.27	931.241	979.188	0.18504	0.0561024	3.29825	0.000972888	0.0182758
ENSMUSG00000029206	Nsun7	214.597	162.476	182.588	0.259762	0.0787723	3.29763	0.000975045	0.0182761
ENSMUSG00000044708	Kcnj10	14824.4	11512.7	12571.6	0.251735	0.0763391	3.29759	0.000975198	0.0182761
ENSMUSG00000027568	Ntsr1	524.588	648.438	600.145	-0.23206	0.0703847	-3.29703	0.00097713	0.0182957
ENSMUSG00000022568	Scrib	1967.11	1700.1	1684.29	0.183473	0.0556533	3.29671	0.000978243	0.0182999
ENSMUSG00000029104	Htt	6250.4	6845.47	6918.16	-0.123829	0.0375701	-3.29595	0.000980897	0.0183329
ENSMUSG00000036815	Dpp10	6745.3	7629.18	7566.84	-0.160251	0.0486444	-3.29433	0.00098655	0.0184219
ENSMUSG00000033467	Crlf2	634.154	530.615	516.956	0.211478	0.0642029	3.2939	0.000988074	0.0184336
ENSMUSG00000071649	B3gat3	4587.31	5032.44	4698.04	-0.125953	0.0382432	-3.29348	0.000989542	0.0184443
ENSMUSG00000047786	Lix1	1690.44	1515.32	1633.67	0.145306	0.0441233	3.29318	0.000990614	0.0184476
ENSMUSG00000017781	Pitpna	16185.4	17326.7	16854.6	-0.0952024	0.028915	-3.29249	0.000993031	0.0184759
ENSMUSG00000025576	Rbfox3	13839.4	15429.9	14998.7	-0.144744	0.0439933	-3.29014	0.00100139	0.0185811
ENSMUSG00000026456	Cyb5r1	717.05	587.618	584.814	0.224909	0.068357	3.29021	0.00100114	0.0185811
ENSMUSG00000017692	Rhbdl3	668.769	841.933	789.145	-0.240924	0.073317	-3.28606	0.00101599	0.0188351
ENSMUSG00000039086	Ss18l1	2287.06	2540.7	2452.06	-0.140337	0.0427173	-3.28524	0.00101894	0.0188729
ENSMUSG00000026675	Hsd17b7	927.885	815.078	852.693	0.166605	0.0507191	3.28486	0.00102033	0.0188817
ENSMUSG00000040785	Ttc3	38677.8	41942.3	41526.8	-0.111677	0.0340039	-3.28424	0.00102258	0.0189062
ENSMUSG00000042605	Atxn2	6422.34	7219.31	6811.61	-0.153733	0.0468162	-3.28376	0.00102431	0.0189213
ENSMUSG00000023032	Slc4a8	5397.81	5825.94	5893.23	-0.105507	0.0321449	-3.28224	0.00102986	0.0189897
ENSMUSG00000020900	Myh10	14052.4	15332.7	15303.1	-0.119198	0.0363189	-3.28198	0.0010308	0.0189902
ENSMUSG00000027907	S100a11	169.722	112.042	112.401	0.265807	0.0810801	3.27833	0.00104423	0.0191518
ENSMUSG00000028868	Wasf2	1433.52	1232.66	1238.72	0.187798	0.0572794	3.27862	0.00104315	0.0191518
ENSMUSG00000038187	Btbd10	2995.35	3311.77	3278.31	-0.134973	0.0411647	-3.27885	0.00104232	0.0191518
ENSMUSG00000060126	Tpt1	12048.3	10498.6	11106.6	0.174922	0.0533576	3.27829	0.00104438	0.0191518
ENSMUSG00000074280	Gm6166	888.219	746.701	788.098	0.206319	0.0629389	3.27808	0.00104515	0.0191518
ENSMUSG00000018750	Zbtb4	7364.24	8213.06	7721.12	-0.145012	0.0442728	-3.27541	0.00105509	0.0193168
ENSMUSG00000057716	Tmem178b	7282.55	7996.64	8285.16	-0.126901	0.0387692	-3.27323	0.00106325	0.0194488
ENSMUSG00000063172	Hspb11	221.229	172.48	186.432	0.249273	0.0761852	3.27193	0.00106816	0.0195213
ENSMUSG00000032258	Lca5	364.599	293.313	331.967	0.23423	0.0716297	3.27001	0.00107545	0.0196372
ENSMUSG00000040225	Prrc2c	10088.4	11206.7	11044.1	-0.140472	0.0429656	-3.2694	0.00107775	0.0196619
ENSMUSG00000041852	Tcf20	4574.18	5061.69	4992.91	-0.135951	0.0415888	-3.26893	0.00107957	0.0196775
ENSMUSG00000031865	Dctn1	16978.2	18271.1	18084.4	-0.101876	0.0311928	-3.26601	0.00109073	0.0198634
ENSMUSG00000024581	Napg	6527.53	6987.14	6870.27	-0.0950017	0.0291067	-3.26391	0.00109885	0.0199936
ENSMUSG00000058230	Arhgap35	9550.06	10347.4	10366.8	-0.110592	0.0338984	-3.26244	0.00110457	0.0200799
ENSMUSG00000040138	Ndp	238.004	190.28	209.45	0.236955	0.0726369	3.26218	0.00110559	0.0200808
ENSMUSG00000037185	Krt80	181.819	245.518	210.34	-0.262532	0.0804866	-3.26182	0.00110701	0.020089
ENSMUSG00000063142	Kcnma1	14402.4	15715.4	15868.1	-0.119288	0.0365805	-3.26099	0.00111026	0.0201301
ENSMUSG00000021916	Glt8d1	801.271	690.487	699.22	0.18542	0.0568698	3.26043	0.00111245	0.0201345
ENSMUSG00000009687	Fxyd5	679.004	513.698	537.517	0.258766	0.0793863	3.25958	0.00111579	0.0201694
ENSMUSG00000027823	Gmps	2489.27	2787.52	2748.79	-0.148993	0.0457212	-3.25873	0.00111912	0.0201694
ENSMUSG00000031885	Cbfb	920.098	804.72	856.287	0.171531	0.0526326	3.25903	0.00111793	0.0201694
ENSMUSG00000038848	Ythdf1	2188.42	2387.81	2304.62	-0.118707	0.0364278	-3.25869	0.00111927	0.0201694
ENSMUSG00000038331	Satb2	4069.07	4704.46	4630.79	-0.181374	0.0556799	-3.25744	0.00112421	0.020223
ENSMUSG00000049643	2310022A10Rik	852.473	945.891	875.212	-0.138606	0.0425504	-3.25746	0.00112414	0.020223
ENSMUSG00000022971	Ifnar2	538.851	443.364	455.637	0.220754	0.0677933	3.25627	0.00112885	0.0202533
ENSMUSG00000052981	Ube2ql1	11578.3	12898.2	12093.2	-0.143627	0.044111	-3.25603	0.00112982	0.0202533
ENSMUSG00000090035	Galnt4	167.483	122.044	141.839	0.264394	0.0812005	3.25606	0.00112969	0.0202533
ENSMUSG00000001472	Tcf25	25108.8	26443.2	25774.2	-0.0732148	0.0224937	-3.2549	0.00113434	0.0203166
ENSMUSG00000064329	Scn1a	6207.19	7535.07	7327.46	-0.219373	0.0674113	-3.25424	0.00113695	0.0203456
ENSMUSG00000017978	Cadps2	3229.53	3772.04	3801.82	-0.190254	0.0584806	-3.25328	0.0011408	0.0203652
ENSMUSG00000024472	Dcp2	2635.68	2873.31	2800.55	-0.118231	0.0363427	-3.25323	0.001141	0.0203652
ENSMUSG00000055204	Ankrd17	7603.08	8363.58	8226.55	-0.129129	0.0396873	-3.25366	0.00113927	0.0203652
ENSMUSG00000022893	Adamts1	515.046	389.635	424.318	0.257707	0.0792611	3.25137	0.00114849	0.0204776
ENSMUSG00000063952	Brpf3	1903.85	2117.82	2049.48	-0.141578	0.0435466	-3.25118	0.00114929	0.0204776
ENSMUSG00000021945	Zmym2	3437.19	3777.65	3800.87	-0.127891	0.0393428	-3.25069	0.00115125	0.0204948
ENSMUSG00000015709	Arnt2	17352.6	18722.5	18116.7	-0.105203	0.0323662	-3.25038	0.00115249	0.0204993
ENSMUSG00000024260	Sap130	2309.85	2563.77	2445.51	-0.139734	0.043047	-3.24607	0.00117009	0.0207585
ENSMUSG00000039835	Nhsl1	1649.79	1424.47	1511.84	0.182931	0.0563897	3.24405	0.00117845	0.020853
ENSMUSG00000013846	St3gal1	1275.04	1484.32	1494.86	-0.186891	0.0576318	-3.24284	0.00118347	0.0209059
ENSMUSG00000032194	Kank2	589.565	483.557	511.571	0.221927	0.0685121	3.23924	0.00119847	0.0211347
ENSMUSG00000039254	Pomt1	627.342	535.854	574.551	0.191761	0.0591948	3.23948	0.00119746	0.0211347
ENSMUSG00000038582	Pptc7	1477.95	1656.8	1560.43	-0.150716	0.046542	-3.23828	0.00120251	0.0211879
ENSMUSG00000028677	Rnf220	6749.84	7238.64	6869.28	-0.0973349	0.030065	-3.23748	0.00120589	0.0212241
ENSMUSG00000038369	Ncoa6	4842.65	5269.86	5117.36	-0.115965	0.0358214	-3.23731	0.00120663	0.0212241
ENSMUSG00000029516	Cit	7948.14	8816.93	8517.07	-0.138677	0.0428494	-3.23637	0.00121059	0.0212757
ENSMUSG00000020859	Spag9	15983.5	17576.4	17747.9	-0.128497	0.0397125	-3.23569	0.00121347	0.0213082
ENSMUSG00000003644	Rps6ka1	682.537	576.801	583.388	0.201904	0.0624454	3.23329	0.00122374	0.02147
ENSMUSG00000008668	Rps18	2296.81	2030.88	2085.38	0.159471	0.049326	3.23301	0.00122494	0.021473
ENSMUSG00000047976	Kcna1	2813.33	3225.46	3310.42	-0.173103	0.0535903	-3.23013	0.00123736	0.0216722
ENSMUSG00000004789	Dlst	4700.3	4977.33	4862.22	-0.0803289	0.0249018	-3.22583	0.00125609	0.0219501
ENSMUSG00000032120	C2cd2l	8212.08	9133.29	8669.95	-0.141593	0.0438979	-3.22551	0.00125748	0.0219501
ENSMUSG00000004902	Slc25a18	2695.35	2354.73	2401.99	0.171555	0.0532195	3.22354	0.00126619	0.0220691
ENSMUSG00000051223	Bzw1	6984.65	7497.25	7454.51	-0.098589	0.0305847	-3.22348	0.00126645	0.0220691
ENSMUSG00000027963	Extl2	2380.26	2627.4	2632.73	-0.13287	0.0412255	-3.223	0.00126855	0.0220872
ENSMUSG00000030536	Iqgap1	1192.67	1022.31	1040.95	0.189554	0.0588333	3.22188	0.00127353	0.0221552
ENSMUSG00000039347	Atp6v0e2	12070.6	12929.9	12593.8	-0.0958869	0.0297693	-3.221	0.00127743	0.0222042
ENSMUSG00000030313	Dennd5b	3322.79	3824.28	3792.12	-0.17673	0.0548766	-3.22049	0.00127972	0.0222253
ENSMUSG00000071658	Gng3	8353.51	9534.21	8968	-0.168844	0.0524599	-3.21852	0.00128853	0.0223406
ENSMUSG00000019528	Gyg	924.527	809.466	854.346	0.168739	0.0524338	3.21814	0.00129024	0.0223515
ENSMUSG00000049538	Adamts16	174.05	111.939	143.917	0.260727	0.0810636	3.21633	0.00129843	0.0224745
ENSMUSG00000064080	Fbln2	371.253	291.293	306.2	0.244383	0.0760311	3.21425	0.00130787	0.0225919
ENSMUSG00000066438	Plekhd1	156.143	114.41	116.57	0.262447	0.0816546	3.21411	0.0013085	0.0225919
ENSMUSG00000027777	Schip1	293.615	365.641	334.478	-0.233386	0.0726841	-3.21096	0.00132291	0.0228025
ENSMUSG00000018648	Dusp14	2315.51	2875.22	2537.48	-0.231578	0.0721921	-3.20781	0.00133751	0.0230157
ENSMUSG00000052942	Glis3	306.781	234.199	248.847	0.253016	0.0788919	3.20713	0.00134067	0.0230508
ENSMUSG00000024736	Tmem132a	4991.02	5742.81	5763.84	-0.17626	0.0549746	-3.20621	0.00134497	0.0231013
ENSMUSG00000046160	Olig1	3807.32	3217.67	3309.45	0.200556	0.062556	3.20602	0.00134585	0.0231013
ENSMUSG00000049811	Fam161a	134.951	100.225	115.609	0.258305	0.0805932	3.20504	0.00135042	0.0231605
ENSMUSG00000033615	Cplx1	34517	38601	36197.4	-0.147545	0.0460573	-3.20352	0.0013576	0.0232449
ENSMUSG00000032612	Usp4	3424.8	3667.23	3634.51	-0.0949621	0.0296604	-3.20164	0.00136646	0.0233004
ENSMUSG00000063576	Klhdc3	7019.03	7639.71	7343.8	-0.116075	0.0362758	-3.1998	0.00137521	0.0234298
ENSMUSG00000040907	Atp1a3	123356	133820	130029	-0.111907	0.0349989	-3.19744	0.00138654	0.0235837
ENSMUSG00000028976	Slc2a5	224.685	172.94	158.126	0.252232	0.0790004	3.1928	0.00140903	0.0238757
ENSMUSG00000033953	Ppp3r1	18863.5	20385.5	20569.9	-0.107029	0.033522	-3.19281	0.00140896	0.0238757
ENSMUSG00000039179	Tekt5	323.777	412.734	368.895	-0.242205	0.0758623	-3.1927	0.0014095	0.0238757
ENSMUSG00000052146	Rps10	3567.46	3172.82	3218.13	0.152851	0.0478707	3.193	0.00140803	0.0238757
ENSMUSG00000037624	Kcnk2	1670.13	1867.5	1856.98	-0.147902	0.0463773	-3.1891	0.00142718	0.0241555
ENSMUSG00000031328	Flna	2187.45	1780.13	1896.02	0.225459	0.0707135	3.18835	0.00143088	0.0241981
ENSMUSG00000005087	Cd44	389.294	267.572	301.612	0.261845	0.082228	3.18437	0.00145069	0.0244729
ENSMUSG00000040322	Slc25a24	132.651	99.8858	117.161	0.254046	0.0798157	3.18291	0.00145803	0.0245766
ENSMUSG00000044533	Rps2	6633.36	5883.91	5925.31	0.155874	0.0490037	3.18086	0.00146837	0.0247307
ENSMUSG00000032773	Chrm1	8997.46	10038.3	9655.84	-0.144802	0.045559	-3.17835	0.00148117	0.0249057
ENSMUSG00000043716	Rpl7	5320.18	4874.86	4966.87	0.11908	0.0375619	3.17024	0.00152313	0.0255279
ENSMUSG00000053094	Tmem248	1890.84	2068.01	1965.22	-0.121546	0.0383393	-3.17027	0.00152296	0.0255279
ENSMUSG00000028159	Dapp1	162.391	124.262	133.101	0.250504	0.0790569	3.16865	0.00153148	0.02561
ENSMUSG00000067424	Zfp563	184.359	235.401	209.01	-0.242518	0.076538	-3.1686	0.00153175	0.02561
ENSMUSG00000025026	Add3	5398.08	4893.82	5091.82	0.131692	0.0415674	3.16816	0.00153409	0.0256283
ENSMUSG00000037503	Fam168b	13046.2	13909.6	13685.7	-0.0895487	0.0282944	-3.16489	0.00155139	0.0258963
ENSMUSG00000029211	Gabra4	3581.53	4024.92	3972.41	-0.152462	0.0481802	-3.16441	0.00155396	0.0258976
ENSMUSG00000032936	Camkv	14428	16358.2	15960.1	-0.161506	0.0510383	-3.16441	0.00155398	0.0258976
ENSMUSG00000042129	Rassf4	367.566	292.228	337.347	0.236274	0.0746847	3.16362	0.00155819	0.0259467
ENSMUSG00000023886	Smoc2	573.141	462.856	456.897	0.229482	0.0725527	3.16297	0.00156168	0.0259838
ENSMUSG00000047514	Tspyl1	6207	6637.72	6505.38	-0.093493	0.0295628	-3.16252	0.00156409	0.026003
ENSMUSG00000048644	Ctxn1	18836.3	20734.8	20180.4	-0.12935	0.0409085	-3.16193	0.00156729	0.0260142
ENSMUSG00000038648	Creb3l2	747.933	638.599	647.318	0.191657	0.0606295	3.16112	0.00157163	0.0260652
ENSMUSG00000029826	Zc3hav1	257.686	195.228	195.953	0.253013	0.0800579	3.16037	0.00157567	0.0261113
ENSMUSG00000041353	Tmem29	571.722	492.691	522.762	0.184109	0.0582599	3.16014	0.00157696	0.0261116
ENSMUSG00000089872	Rps6kc1	1922.98	2138.55	2128.16	-0.140467	0.0444595	-3.15945	0.00158068	0.0261522
ENSMUSG00000001930	Vwf	767.771	511.715	532.846	0.256239	0.0811085	3.15921	0.00158195	0.0261523
ENSMUSG00000021639	Gtf2h2	550.66	471.249	504.801	0.190099	0.0601779	3.15895	0.00158338	0.0261549
ENSMUSG00000001473	Tubb6	225.833	167.865	180.153	0.256009	0.0810749	3.15768	0.0015903	0.0261853
ENSMUSG00000006958	Chrd	1102.63	847.596	892.393	0.248447	0.0786795	3.15771	0.00159011	0.0261853
ENSMUSG00000042284	Itga1	460.009	373.866	440.227	0.224774	0.0711768	3.15797	0.00158874	0.0261853
ENSMUSG00000061578	Ksr2	3318.22	3709.8	3731.6	-0.146579	0.0464172	-3.15786	0.00158931	0.0261853
ENSMUSG00000000753	Serpinf1	521.116	388.656	393.708	0.255603	0.0809673	3.15686	0.00159476	0.0262378
ENSMUSG00000028373	Astn2	1721.14	1951.68	1952.15	-0.161084	0.0510361	-3.15627	0.00159801	0.0262494
ENSMUSG00000028773	Fabp3	2616.59	2981.2	2798.84	-0.166127	0.0526338	-3.15627	0.001598	0.0262494
ENSMUSG00000024378	Stard4	1529.24	1244.21	1354.97	0.224374	0.0711091	3.15535	0.00160306	0.0263114
ENSMUSG00000093674	Rpl41	7363.96	6662.66	6617.41	0.133921	0.0425082	3.15047	0.00163009	0.0266912
ENSMUSG00000021794	Glud1	9420.34	8731.41	8889.86	0.104548	0.0331924	3.14977	0.00163398	0.0267336
ENSMUSG00000039533	Mmd2	4323.78	3872.52	4034.34	0.145178	0.0461405	3.14644	0.00165271	0.0270188
ENSMUSG00000042846	Lrrtm3	1956.05	2217.36	2199.94	-0.160947	0.0511648	-3.14566	0.00165715	0.0270484
ENSMUSG00000052656	Rnf103	1559.17	1726.64	1665.17	-0.136239	0.0433102	-3.14566	0.00165711	0.0270484
ENSMUSG00000040723	Rcsd1	266.223	214.811	216.638	0.229744	0.0730977	3.14297	0.00167243	0.0272762
ENSMUSG00000028991	Mtor	4768.07	5151.21	5090.53	-0.106615	0.033927	-3.14249	0.0016752	0.0272998
ENSMUSG00000003420	Fcgrt	572.115	466.492	508.212	0.222004	0.0706737	3.14125	0.00168226	0.0273932
ENSMUSG00000024758	Rtn3	49471.8	52288.7	51631.8	-0.0780221	0.0248398	-3.14101	0.00168368	0.0273947
ENSMUSG00000023192	Grm2	2724.11	3153.71	3015.54	-0.180966	0.0576252	-3.1404	0.00168717	0.0274298
ENSMUSG00000019699	Akt3	6571.49	7093.09	7179.66	-0.105509	0.0336155	-3.13871	0.00169693	0.027437
ENSMUSG00000021756	Il6st	3361.22	3093.98	3253.25	0.113475	0.0361404	3.13983	0.00169045	0.027437
ENSMUSG00000023191	P3h3	543.449	420.988	454.134	0.245033	0.0780491	3.13947	0.00169252	0.027437
ENSMUSG00000031906	Smpd3	2892.85	3205.43	3093.97	-0.136338	0.0434326	-3.13906	0.00169489	0.027437
ENSMUSG00000047030	Spata2	2869.6	3183.89	3068.72	-0.138148	0.0439984	-3.13985	0.00169033	0.027437
ENSMUSG00000048481	Mypop	1132.24	1290.76	1187.29	-0.16621	0.0529531	-3.13881	0.00169634	0.027437
ENSMUSG00000064215	Ifi27	444.11	359.125	353.199	0.227276	0.0724098	3.13875	0.00169673	0.027437
ENSMUSG00000024901	Peli3	1064.47	1173.75	1093.44	-0.131133	0.0418183	-3.13578	0.00171395	0.0276689
ENSMUSG00000111375	Btbd8	5931.7	7120.9	6684.16	-0.208965	0.0666339	-3.13601	0.00171261	0.0276689
ENSMUSG00000026765	Lypd6b	306.702	376.352	354.906	-0.221813	0.0707565	-3.13487	0.00171928	0.0277332
ENSMUSG00000020828	Pld2	710.303	597.733	646.077	0.201913	0.0644357	3.13355	0.00172703	0.0278364
ENSMUSG00000025651	Uqcrc1	6781.21	7246.31	6911.63	-0.0925393	0.0295603	-3.13053	0.00174492	0.028037
ENSMUSG00000032383	Ppib	1499.95	1329.45	1399.69	0.156441	0.0499702	3.13069	0.00174398	0.028037
ENSMUSG00000020850	Prpf8	10262.1	11033	11123.9	-0.100248	0.0320276	-3.13005	0.00174779	0.0280612
ENSMUSG00000022346	Myc	270.716	216.324	224.829	0.232339	0.0742738	3.12814	0.00175917	0.0282001
ENSMUSG00000003660	Snrnp200	5079.62	5504.88	5514.27	-0.110486	0.0353258	-3.12763	0.00176225	0.0282041
ENSMUSG00000060636	Rpl35a	1756.69	1500.03	1611.87	0.190593	0.0609355	3.12778	0.0017613	0.0282041
ENSMUSG00000063919	Srrm4	2442.23	2848.44	2685.57	-0.186859	0.0598473	-3.12226	0.00179466	0.0286354
ENSMUSG00000020926	Adam11	6073.94	6661.09	6509.42	-0.124609	0.0399599	-3.11835	0.00181868	0.0289962
ENSMUSG00000072623	Zfp9	994.964	1109.85	1093.49	-0.143136	0.0459271	-3.11659	0.00182953	0.0291242
ENSMUSG00000040270	Bach2	459.441	622.32	575.879	-0.252777	0.0811507	-3.1149	0.00184005	0.029269
ENSMUSG00000047675	Rps8	5007.92	4507.68	4589.87	0.13947	0.0448279	3.11124	0.00186302	0.029566
ENSMUSG00000028456	Unc13b	2729.61	2416.9	2585.95	0.156883	0.0504309	3.11085	0.00186552	0.0295829
ENSMUSG00000005873	Reep5	14099.5	15079.2	14623	-0.0936783	0.0301234	-3.10982	0.001872	0.0296629
ENSMUSG00000027366	Sppl2a	1787.9	1605.41	1680.28	0.141788	0.0456447	3.10635	0.0018941	0.0299439
ENSMUSG00000029174	Tbc1d1	1174.72	1349.29	1276.18	-0.172911	0.055685	-3.10515	0.0019018	0.0300426
ENSMUSG00000056770	Setd3	5710.04	6079.61	5968.51	-0.0879854	0.0283424	-3.10437	0.00190685	0.0300993
ENSMUSG00000058656	Samd12	2115.42	2361.8	2374.56	-0.14505	0.0467353	-3.10364	0.00191154	0.0301503
ENSMUSG00000022176	Rem2	101.221	155.457	134.258	-0.252184	0.0812624	-3.10333	0.00191356	0.030159
ENSMUSG00000022525	Hrasls	890.145	1065.61	977.536	-0.205885	0.0663526	-3.10289	0.00191641	0.0301808
ENSMUSG00000032232	Cgnl1	838.616	697.489	742.497	0.209289	0.067459	3.10245	0.00191923	0.0302023
ENSMUSG00000020458	Rtn4	21498.5	23379.3	23448	-0.114572	0.0369428	-3.10134	0.00192644	0.0302926
ENSMUSG00000027487	Cdk5rap1	269.376	216.874	248.097	0.226814	0.0731641	3.10007	0.00193476	0.0304001
ENSMUSG00000027287	Snap23	521.741	433.536	451.584	0.210612	0.0679444	3.09978	0.00193667	0.0304003
ENSMUSG00000031543	Ank1	3093.45	3517.74	3293.91	-0.163802	0.0528497	-3.09939	0.00193919	0.0304003
ENSMUSG00000113701	B230303A05Rik	125.85	177.136	166.775	-0.254566	0.0821325	-3.09945	0.00193879	0.0304003
ENSMUSG00000022500	Litaf	524.006	433.098	434.531	0.213981	0.0690872	3.09726	0.00195319	0.0305965
ENSMUSG00000026043	Col3a1	168.775	86.9389	127.211	0.213646	0.0690421	3.09443	0.00197193	0.0308667
ENSMUSG00000020495	Smg8	572.913	656.842	631.327	-0.172199	0.055686	-3.09233	0.00198593	0.0310622
ENSMUSG00000027469	Tpx2	149.041	109.57	120.585	0.252463	0.0816811	3.09084	0.00199593	0.0311949
ENSMUSG00000074802	Gas2l3	138.707	94.076	111.031	0.253071	0.0819071	3.08973	0.00200338	0.0312876
ENSMUSG00000059857	Ntng1	1509.24	1812.35	1699.14	-0.207791	0.0672778	-3.08855	0.00201135	0.0313645
ENSMUSG00000029007	Agtrap	382.728	312.287	337.327	0.220932	0.0715711	3.08689	0.00202264	0.0315169
ENSMUSG00000030376	Slc8a2	15091.4	16425.3	16397.4	-0.115431	0.037432	-3.08374	0.00204413	0.0318035
ENSMUSG00000024913	Lrp5	621.598	516.18	520.346	0.210068	0.0681709	3.08149	0.00205966	0.032021
ENSMUSG00000020721	Helz	3206.73	3565.93	3531.68	-0.140234	0.0455151	-3.08104	0.00206279	0.0320415
ENSMUSG00000048661	Lemd3	1542.04	1701.3	1654.53	-0.130863	0.0424761	-3.08085	0.00206409	0.0320415
ENSMUSG00000074896	Ifit3	170.759	111.928	134.413	0.248446	0.0807145	3.07808	0.00208337	0.0323166
ENSMUSG00000036002	Fam214b	1505.35	1330.57	1369.67	0.158473	0.0514904	3.07772	0.0020859	0.0323315
ENSMUSG00000044628	Rnf208	4791.93	5237.88	4911.45	-0.120655	0.0392133	-3.07687	0.00209183	0.032399
ENSMUSG00000061032	Rrp1	11652	12566.3	12023.7	-0.104163	0.0338726	-3.07513	0.00210411	0.0325647
ENSMUSG00000038145	Snrk	2890.41	3164.54	3055.48	-0.122452	0.0398619	-3.07191	0.00212696	0.0328199
ENSMUSG00000006586	Runx1t1	1032.64	1182.42	1178.78	-0.169664	0.0552752	-3.06944	0.00214458	0.0330669
ENSMUSG00000031529	Tnks	4481.69	4781.36	4779.2	-0.0904635	0.0294895	-3.06765	0.00215747	0.0332408
ENSMUSG00000021903	Galnt15	237.828	162.311	155.928	0.248589	0.0811011	3.06517	0.00217544	0.0334677
ENSMUSG00000040675	Mthfd1l	502.233	658.371	609.906	-0.24364	0.0794953	-3.06483	0.00217793	0.0334811
ENSMUSG00000032349	Elovl5	3337.9	2982.64	3026.89	0.146704	0.0478792	3.06405	0.00218365	0.0335439
ENSMUSG00000028496	Mllt3	1186.84	1347.62	1283.03	-0.161413	0.0526994	-3.0629	0.00219205	0.0336228
ENSMUSG00000034825	Nrip3	4954.71	5356.38	5280.37	-0.107242	0.0350109	-3.06309	0.00219066	0.0336228
ENSMUSG00000026670	Uap1	1763.81	1948.29	1946.25	-0.132739	0.0433659	-3.06091	0.00220662	0.033771
ENSMUSG00000031825	Crispld2	152.765	108.59	117.104	0.252076	0.0823509	3.061	0.00220597	0.033771
ENSMUSG00000053199	Arhgap20	3855.49	4367.82	4505.13	-0.159454	0.0520911	-3.06105	0.00220563	0.033771
ENSMUSG00000026235	Epha4	7693.58	8453.26	8676.76	-0.126455	0.0413342	-3.05934	0.00221826	0.0338833
ENSMUSG00000040998	Npnt	1411.19	1658.16	1744.77	-0.190987	0.0624382	-3.05881	0.00222218	0.0338833
ENSMUSG00000066189	Cacng3	7170.27	7912.13	7653.85	-0.131605	0.0430245	-3.05883	0.00222204	0.0338833
ENSMUSG00000035964	Tmem59l	6578.59	7264.24	7047.29	-0.132274	0.0432572	-3.05784	0.00222939	0.0339681
ENSMUSG00000062151	Unc13c	1573.3	1909.38	1862.03	-0.213248	0.0697519	-3.05723	0.00223392	0.034012
ENSMUSG00000028580	Pum1	4690.58	5049.64	4949.53	-0.101792	0.033298	-3.057	0.00223565	0.0340133
ENSMUSG00000037996	Slc24a2	23484.4	27008.1	27285.4	-0.173593	0.0567913	-3.05668	0.002238	0.0340239
ENSMUSG00000037742	Eef1a1	56672.2	51255	52847.6	0.133851	0.0437949	3.05631	0.0022408	0.0340413
ENSMUSG00000027737	Slc7a11	2149.64	1799.83	1948.2	0.203289	0.0665577	3.05433	0.00225567	0.0341917
ENSMUSG00000036995	Asap3	167.838	124.65	132.703	0.249282	0.0816293	3.05383	0.00225938	0.0342227
ENSMUSG00000026222	Sp100	180	132.062	135.191	0.250366	0.08202	3.0525	0.00226945	0.03435
ENSMUSG00000055717	Slain1	1881.7	2083.81	1996.41	-0.135593	0.0444325	-3.05167	0.00227569	0.0344192
ENSMUSG00000023927	Satb1	7343.84	8192.63	8076.91	-0.143505	0.0470354	-3.05099	0.00228085	0.0344466
ENSMUSG00000078486	Perm1	130.232	92.1956	102.125	0.251251	0.082348	3.05108	0.00228017	0.0344466
ENSMUSG00000046364	Rpl27a	5710.79	5124.34	5207.91	0.142461	0.0466972	3.05073	0.00228284	0.0344516
ENSMUSG00000033585	Ndn	5439.05	3838.2	4145.43	0.250942	0.0823191	3.04841	0.00230056	0.0346681
ENSMUSG00000061751	Kalrn	26064.5	28735.5	28976.5	-0.130431	0.0427855	-3.04849	0.00229996	0.0346681
ENSMUSG00000070436	Serpinh1	556.646	420.832	476.811	0.245066	0.0804168	3.04745	0.00230793	0.0347538
ENSMUSG00000000276	Dgke	3461.17	3753.09	3774.27	-0.110294	0.0361974	-3.04703	0.00231117	0.0347721
ENSMUSG00000002010	Idh3g	4271.66	4635.23	4403.85	-0.11152	0.0366018	-3.04685	0.00231252	0.0347721
ENSMUSG00000002980	Bcam	742.98	627.323	631.938	0.196951	0.0646682	3.04557	0.00232243	0.0348449
ENSMUSG00000053012	Krcc1	510.459	424.512	444.687	0.207861	0.0682469	3.04573	0.00232119	0.0348449
ENSMUSG00000058325	Dock1	1719.93	1502.61	1546.87	0.169011	0.0554939	3.04557	0.0023224	0.0348449
ENSMUSG00000047747	Rnf150	3517.54	3828.96	3797.87	-0.115714	0.0380319	-3.04255	0.00234582	0.0351703
ENSMUSG00000063450	Syne2	1117.88	1002.32	1052.08	0.144115	0.0473866	3.04126	0.00235594	0.0352963
ENSMUSG00000022696	Sidt1	2606.62	2947.61	2845.05	-0.157439	0.0517792	-3.04058	0.00236121	0.0353495
ENSMUSG00000038507	Parp12	355.284	293.193	294.53	0.21338	0.0702155	3.03893	0.00237421	0.0355184
ENSMUSG00000006386	Tek	672.879	544.755	635.924	0.221733	0.0729812	3.03822	0.00237977	0.0355757
ENSMUSG00000040548	Tex2	4698.73	5022.89	4961.23	-0.0929393	0.0306143	-3.03582	0.00239884	0.0358089
ENSMUSG00000002489	Tiam1	5626.63	6385.06	6152.24	-0.160983	0.0530468	-3.03473	0.00240751	0.0358796
ENSMUSG00000026185	Igfbp5	10966.7	9655.34	10052.2	0.161933	0.0533568	3.03491	0.00240608	0.0358796
ENSMUSG00000026471	Mr1	334.755	272.274	268.843	0.220415	0.0726398	3.03435	0.00241054	0.0358796
ENSMUSG00000050164	Mchr1	894.237	1012.38	951.803	-0.158881	0.0523717	-3.03372	0.00241559	0.0359288
ENSMUSG00000005397	Nid1	415.59	327.314	363.713	0.233282	0.0769355	3.03218	0.00242795	0.0360156
ENSMUSG00000030515	Tarsl2	1402.96	1581.49	1577.44	-0.153534	0.0506359	-3.03212	0.00242841	0.0360156
ENSMUSG00000037224	Zfyve28	1703.73	1939.11	1840.48	-0.163595	0.0539516	-3.03226	0.00242727	0.0360156
ENSMUSG00000032839	Trpc1	1424.15	1581.45	1529.91	-0.138869	0.0458048	-3.03175	0.00243139	0.0360339
ENSMUSG00000022122	Ednrb	2019.49	1681.97	1826.79	0.206007	0.0679818	3.03033	0.00244285	0.0361257
ENSMUSG00000027304	Rtf1	4600.24	5008.48	4939.94	-0.11556	0.0381327	-3.03047	0.0024417	0.0361257
ENSMUSG00000042298	Ttc19	3603.13	3886.99	3766.8	-0.104213	0.0343881	-3.03049	0.00244156	0.0361257
ENSMUSG00000033557	Fam20b	3747.19	4062.97	3971.05	-0.110823	0.0365928	-3.02855	0.00245728	0.0363131
ENSMUSG00000020435	Osbp2	4297.77	4814.41	4731.15	-0.147516	0.0487221	-3.02771	0.00246414	0.0363884
ENSMUSG00000002870	Mcm2	216.233	162.286	180.306	0.245466	0.0811588	3.02451	0.00249032	0.0367224
ENSMUSG00000036256	Igfbp7	950.188	769.367	770.45	0.222459	0.0735837	3.02321	0.00250109	0.0368549
ENSMUSG00000058254	Tspan7	41366	44993.6	44044	-0.114485	0.0378909	-3.02144	0.00251577	0.0370447
ENSMUSG00000038248	Sobp	5080.06	5594.5	5406.41	-0.128968	0.0426963	-3.02059	0.00252279	0.0370951
ENSMUSG00000049047	Armcx3	1660.3	1854.86	1816.75	-0.144783	0.0479466	-3.01967	0.00253048	0.0371817
ENSMUSG00000007039	Ddah2	309.132	241.704	258.126	0.235365	0.0779541	3.01927	0.00253382	0.0372042
ENSMUSG00000012848	Rps5	3072.04	2739.46	2754.98	0.148724	0.0492667	3.01875	0.00253816	0.0372414
ENSMUSG00000021772	Nkiras1	2717.32	2972.98	2914.85	-0.121363	0.0402252	-3.0171	0.00255209	0.0373736
ENSMUSG00000027254	Map1a	71376.1	79535.5	80899	-0.142052	0.0470835	-3.01703	0.00255261	0.0373736
ENSMUSG00000045967	Gpr158	7071.53	7883.7	8062.89	-0.142456	0.0472115	-3.0174	0.00254956	0.0373736
ENSMUSG00000027642	Rpn2	4229.24	3890.61	3974.95	0.113644	0.03768	3.01603	0.00256106	0.0374708
ENSMUSG00000035934	Pknox2	3887.35	4318.4	4172.85	-0.138613	0.0459638	-3.0157	0.0025639	0.0374857
ENSMUSG00000027080	Med19	1168.54	1301.55	1238.01	-0.141981	0.0470923	-3.01495	0.00257019	0.0375511
ENSMUSG00000027935	Rab13	151.768	111.46	129.817	0.246648	0.0818451	3.0136	0.00258171	0.0376925
ENSMUSG00000059149	Mfsd4a	1833.13	2122.23	2110.92	-0.178474	0.0593026	-3.00954	0.00261642	0.0381723
ENSMUSG00000036890	Gtdc1	1794.21	1988.04	1953.68	-0.135612	0.0450648	-3.00926	0.00261885	0.0381807
ENSMUSG00000034000	Neu4	337.312	250.209	278.787	0.245512	0.0816062	3.0085	0.00262538	0.0382489
ENSMUSG00000039910	Cited2	1552.27	1811.96	1697.41	-0.185463	0.0616661	-3.00754	0.00263371	0.0383432
ENSMUSG00000025935	Tram1	1289.54	1148.85	1166.38	0.149644	0.0498006	3.00486	0.00265702	0.0386553
ENSMUSG00000021311	Mtr	981.18	867.429	921.049	0.158043	0.0526392	3.00238	0.00267874	0.0389164
ENSMUSG00000021936	Mapk8	4852.44	5290.51	5296.54	-0.117013	0.0389732	-3.0024	0.00267857	0.0389164
ENSMUSG00000020029	Nudt4	6456.56	7302.23	7248.24	-0.15714	0.0523465	-3.00191	0.0026829	0.0389492
ENSMUSG00000021136	Smoc1	769.581	561.237	617.292	0.246631	0.0821639	3.0017	0.0026848	0.0389494
ENSMUSG00000042535	Gtpbp1	2355.57	2554.57	2414.03	-0.110766	0.0369044	-3.00143	0.00268711	0.0389555
ENSMUSG00000022415	Syngr1	22731.2	24766.2	24275.6	-0.116378	0.0387784	-3.00111	0.00268993	0.038969
ENSMUSG00000026303	Mlph	168.078	125.386	108.677	0.246093	0.0820183	3.00046	0.00269575	0.0389985
ENSMUSG00000022892	App	68160.2	72273.9	71611.2	-0.0821219	0.0273875	-2.99852	0.00271293	0.039192
ENSMUSG00000073468	Sft2d1	532.076	445.557	453.263	0.202927	0.0676845	2.99812	0.00271646	0.0392156
ENSMUSG00000030340	Scnn1a	349.42	426.392	369.823	-0.214187	0.0715064	-2.99535	0.00274128	0.0395185
ENSMUSG00000020189	Osbpl8	4112.42	4627.46	4592.86	-0.151741	0.0506692	-2.99473	0.00274683	0.0395709
ENSMUSG00000029221	Slc30a9	5091.79	5398.33	5340.83	-0.0813952	0.0271961	-2.9929	0.00276338	0.0397537
ENSMUSG00000045608	Dbx2	798.221	669.865	681.832	0.200478	0.0670223	2.99121	0.00277875	0.039947
ENSMUSG00000049517	Rps23	4185.94	3762.88	3916	0.139922	0.0467881	2.99054	0.00278484	0.0400066
ENSMUSG00000041020	Map7d2	7577.55	8329.6	8014.14	-0.126747	0.0423895	-2.99007	0.00278917	0.0400409
ENSMUSG00000029461	Fam168a	12209.5	12897.9	13180.5	-0.0770023	0.0257581	-2.98944	0.00279486	0.0400947
ENSMUSG00000049804	Armcx4	3058.17	3406.97	3338.67	-0.141477	0.0473386	-2.98862	0.00280243	0.0401753
ENSMUSG00000024743	Syt7	15496.1	17008.4	16680.9	-0.124928	0.0418129	-2.98778	0.00281011	0.0402329
ENSMUSG00000042790	Rnf214	2160.71	2362.94	2314.43	-0.120397	0.0403107	-2.98672	0.0028199	0.0403416
ENSMUSG00000078591	Hs3st4	1933.54	2132.13	2153.26	-0.13001	0.0435355	-2.9863	0.00282376	0.0403689
ENSMUSG00000033633	Clec18a	277.258	190.375	189.474	0.242696	0.0812794	2.98595	0.00282698	0.0403868
ENSMUSG00000033720	Sfxn5	5968.1	5418.34	5557.78	0.128975	0.0432431	2.98256	0.00285852	0.0407659
ENSMUSG00000041216	Clvs1	745.429	847.945	827.095	-0.162656	0.0545374	-2.98246	0.00285945	0.0407659
ENSMUSG00000022505	Emp2	808.572	686.526	721.374	0.190989	0.0640716	2.98087	0.00287432	0.0409496
ENSMUSG00000001576	Ergic1	5592.19	5960.41	5756	-0.0889268	0.0298359	-2.98053	0.00287749	0.0409665
ENSMUSG00000031673	Cdh11	2861.22	3161.13	3233.98	-0.132363	0.0444648	-2.97679	0.00291279	0.0414404
ENSMUSG00000047045	Tmem164	1425.01	1275.36	1348.52	0.144071	0.0484036	2.97646	0.00291598	0.0414571
ENSMUSG00000043909	Trp53bp1	3981.15	4310.19	4251.82	-0.108768	0.0365458	-2.97621	0.00291839	0.0414629
ENSMUSG00000019179	Mdh2	10004.5	10750.4	10347.7	-0.0993685	0.0334244	-2.97293	0.00294968	0.0418785
ENSMUSG00000039601	Rcan2	10242.6	11570.9	11109.3	-0.155758	0.0523995	-2.97251	0.00295378	0.0419079
ENSMUSG00000042734	Ttc9	2726.08	3007.66	2942.72	-0.130581	0.0439389	-2.97188	0.00295987	0.0419654
ENSMUSG00000021709	Erbin	3359.33	2897.84	3060.63	0.179239	0.060345	2.97024	0.00297567	0.0421315
ENSMUSG00000041757	Plekha6	6025.68	6597.45	6324.61	-0.121901	0.0410465	-2.96982	0.00297974	0.0421601
ENSMUSG00000031871	Cdh5	952.157	794.585	851.409	0.203276	0.0684659	2.96901	0.00298757	0.0422419
ENSMUSG00000054843	Atrnl1	5041.32	5521.72	5615.42	-0.122255	0.0411808	-2.96874	0.0029902	0.0422501
ENSMUSG00000031349	Nsdhl	1239.44	1020.58	1120.63	0.211083	0.071132	2.96748	0.00300249	0.0423657
ENSMUSG00000020591	Ntsr2	4770.32	4250.97	4403.42	0.149045	0.0502414	2.96658	0.00301131	0.0424611
ENSMUSG00000021192	Golga5	979.576	1084.12	1036.85	-0.133242	0.0449417	-2.96477	0.00302909	0.0425765
ENSMUSG00000021974	Fgf9	574.872	660.369	661.87	-0.170851	0.0576285	-2.9647	0.00302982	0.0425765
ENSMUSG00000024030	Abcg1	2528.32	2774.79	2642.68	-0.124346	0.0419377	-2.96503	0.00302658	0.0425765
ENSMUSG00000027652	Ralgapb	5720.56	6069.1	6192.25	-0.082835	0.0279371	-2.96505	0.0030263	0.0425765
ENSMUSG00000037536	Fbxo34	2347.87	2629.86	2574.76	-0.147124	0.0496239	-2.96479	0.00302891	0.0425765
ENSMUSG00000039740	Alg2	5026.38	5360.73	5258.21	-0.0895186	0.0302129	-2.96293	0.00304731	0.0427931
ENSMUSG00000033105	Lss	1589.16	1347.17	1436.25	0.192525	0.065004	2.96175	0.00305899	0.0429279
ENSMUSG00000032348	Gsta4	1224.11	1087.88	1090.89	0.150651	0.0508843	2.96065	0.00306993	0.0430229
ENSMUSG00000046861	Hectd3	2040.65	2186.21	2097.43	-0.0949595	0.0321128	-2.95706	0.00310587	0.043497
ENSMUSG00000027016	Zfp385b	1673.87	1916.37	1815.23	-0.168103	0.0568734	-2.95574	0.00311922	0.0436543
ENSMUSG00000060090	Rp2	501.403	418.406	460.953	0.202507	0.0685466	2.9543	0.00313384	0.0438291
ENSMUSG00000036510	Cdh8	1665.69	1891.4	1900.73	-0.160397	0.0543082	-2.95345	0.00314238	0.0439188
ENSMUSG00000027238	Frmd5	1634.61	1832.2	1750.34	-0.147806	0.0500531	-2.95298	0.00314718	0.0439316
ENSMUSG00000028790	Khdrbs1	4214.7	4609.5	4465.47	-0.120487	0.0408024	-2.95295	0.00314756	0.0439316
ENSMUSG00000000278	Scpep1	560.308	473.985	461.903	0.194377	0.0658463	2.95198	0.00315742	0.0440394
ENSMUSG00000000563	Atp5f1	6248.17	6682.37	6647.75	-0.0933402	0.0316222	-2.95173	0.00315999	0.0440455
ENSMUSG00000030987	Stim1	3297.62	3551.64	3558.77	-0.101647	0.0344391	-2.9515	0.00316232	0.0440482
ENSMUSG00000035673	Sbno2	852.328	718.693	749.824	0.19652	0.0665948	2.95098	0.00316763	0.0440923
ENSMUSG00000018965	Ywhah	30551.8	33111.2	32297.5	-0.10977	0.0372109	-2.94996	0.00317818	0.0441348
ENSMUSG00000031432	Prps1	2106.15	2296.42	2302.74	-0.116572	0.0395179	-2.94985	0.00317925	0.0441348
ENSMUSG00000037887	Dusp8	6325.44	6929.11	6795.95	-0.122538	0.0415392	-2.94994	0.00317833	0.0441348
ENSMUSG00000029231	Pdgfra	2906.55	2547.47	2776.67	0.164711	0.0558482	2.94927	0.0031853	0.044189
ENSMUSG00000001334	Fndc5	2425.62	2785.17	2659.49	-0.170439	0.0577986	-2.94885	0.00318962	0.0442193
ENSMUSG00000037490	Slc2a12	128.424	84.436	101.412	0.236475	0.0802095	2.94821	0.00319617	0.0442803
ENSMUSG00000050079	Rspry1	952.698	1045.24	1015.95	-0.123643	0.0419492	-2.94744	0.00320418	0.0443615
ENSMUSG00000039106	Htr5a	1060.49	1178.8	1171.28	-0.139002	0.0471764	-2.94643	0.00321466	0.0444767
ENSMUSG00000022419	Deptor	1140.05	1310.7	1226.57	-0.171783	0.0583208	-2.94548	0.00322451	0.0445831
ENSMUSG00000028163	Nfkb1	679.57	586.568	613.989	0.178676	0.0606752	2.9448	0.00323162	0.0446506
ENSMUSG00000064373	Selenop	9883.06	8505.6	8946.26	0.180613	0.0613692	2.94306	0.00324989	0.0448438
ENSMUSG00000022223	Sdr39u1	634.37	735.504	688.223	-0.178315	0.0606111	-2.94195	0.00326148	0.0449735
ENSMUSG00000022353	Mtss1	1482.26	1654.43	1613.81	-0.142856	0.0486083	-2.93892	0.00329363	0.0453259
ENSMUSG00000034653	Ythdc2	1316.08	1502.13	1475.32	-0.164736	0.0560531	-2.93894	0.00329341	0.0453259
ENSMUSG00000011958	Bnip2	867.561	763.154	773.464	0.161775	0.0551039	2.93582	0.00332665	0.0457498
ENSMUSG00000028955	Vamp3	801.144	701.645	738.816	0.165387	0.0563385	2.93559	0.00332913	0.0457533
ENSMUSG00000026452	Syt2	2724.71	3272.35	3071.64	-0.203219	0.0692367	-2.93513	0.00333406	0.0457905
ENSMUSG00000027808	Serp1	1585.56	1450.24	1478.53	0.119701	0.0407868	2.93481	0.00333756	0.0458081
ENSMUSG00000040724	Kcna2	11684.2	13073.7	13360.5	-0.145552	0.0496137	-2.9337	0.00334949	0.0459412
ENSMUSG00000071708	Sms	3945.82	4325.72	4190.85	-0.123373	0.0420584	-2.93337	0.00335305	0.0459596
ENSMUSG00000041598	Cdc42ep4	1256.1	1112.24	1124.51	0.154951	0.0528364	2.93266	0.00336075	0.0460345
ENSMUSG00000034940	Synrg	3176.11	3435.21	3367.65	-0.107105	0.0365377	-2.93136	0.00337482	0.0461658
ENSMUSG00000023050	Map3k12	3532.8	3805.37	3767.24	-0.101953	0.0347945	-2.93016	0.00338787	0.0462873
ENSMUSG00000037206	Islr	755.143	587.988	602.975	0.232235	0.079269	2.9297	0.00339286	0.0463204
ENSMUSG00000021559	Dapk1	4225.76	4681.05	4625.95	-0.134804	0.0460166	-2.92946	0.00339549	0.0463256
ENSMUSG00000033530	Ttc7b	6203.09	6598.45	6555.72	-0.0863714	0.0294918	-2.92866	0.00340428	0.0463892
ENSMUSG00000066839	Ecsit	1126.06	1256.26	1176.74	-0.142862	0.0487811	-2.92862	0.00340465	0.0463892
ENSMUSG00000056666	Retsat	396.155	342.007	369.558	0.177284	0.0605598	2.92742	0.00341784	0.0465381
ENSMUSG00000025964	Adam23	6630.49	7599.16	7461.51	-0.168409	0.0575677	-2.92541	0.00344004	0.0468096
ENSMUSG00000022724	Riox2	293.204	236.863	264.654	0.218181	0.0746054	2.92447	0.00345048	0.0469134
ENSMUSG00000030766	Arhgap17	713.512	607.322	621.98	0.18912	0.0646841	2.92375	0.00345847	0.0469672
ENSMUSG00000109394	A230057D06Rik	408.231	297.137	329.809	0.240506	0.0823028	2.9222	0.00347564	0.0471694
ENSMUSG00000015133	Lrrk1	264.872	203.297	216.334	0.234763	0.0803528	2.92166	0.00348173	0.0472081
ENSMUSG00000048732	Klhl11	915.83	1053.29	1048.45	-0.170969	0.0585433	-2.92039	0.00349588	0.0473506
ENSMUSG00000025264	Tsr2	2582.46	2835.09	2785.61	-0.124716	0.0427449	-2.91769	0.00352633	0.0477003
ENSMUSG00000026718	Stam	2258.78	2436.32	2396.96	-0.103543	0.0355024	-2.91649	0.00353991	0.0478526
ENSMUSG00000037172	E330009J07Rik	3440.42	3948.54	3763.41	-0.169603	0.0581606	-2.91612	0.00354414	0.0478784
ENSMUSG00000027004	Frzb	594.316	853.863	829.598	-0.239906	0.0822863	-2.91551	0.00355108	0.0479093
ENSMUSG00000022389	Tef	12277.8	14087.8	13435.2	-0.169387	0.058112	-2.91484	0.00355876	0.0479816
ENSMUSG00000042961	Egflam	148.002	113.837	134.295	0.233008	0.0799639	2.91391	0.00356927	0.0480919
ENSMUSG00000020231	Dip2a	2982.62	3252.14	3096.39	-0.116831	0.0401234	-2.91179	0.00359363	0.0483114
ENSMUSG00000026134	Prim2	284.137	335.141	301.242	-0.190707	0.0654999	-2.91156	0.0035963	0.0483114
ENSMUSG00000058056	Palld	284.271	234.782	252.711	0.206524	0.0709395	2.91127	0.00359963	0.0483114
ENSMUSG00000000693	Loxl3	143.487	112.634	129.726	0.227937	0.0783278	2.91004	0.00361386	0.0484708
ENSMUSG00000049288	Lix1l	875.503	761.629	770.824	0.170582	0.0586681	2.90757	0.00364246	0.048791
ENSMUSG00000031988	Vps26b	4731.94	5034.53	4964.35	-0.0863241	0.0296999	-2.90654	0.00365449	0.0488886
ENSMUSG00000047606	Ankrd34c	569.194	733.506	705.143	-0.230242	0.0792136	-2.90659	0.00365389	0.0488886
ENSMUSG00000028701	Lurap1	1048.81	1194.64	1165.59	-0.162346	0.0558749	-2.90554	0.00366625	0.0490141
ENSMUSG00000026942	Traf2	336.462	275.532	306.149	0.211908	0.072943	2.90512	0.00367116	0.0490479
ENSMUSG00000002014	Ssr4	949.115	840.348	851.231	0.15507	0.0534108	2.90335	0.00369194	0.0492299
ENSMUSG00000037653	Kctd8	259.677	308.712	293.029	-0.195382	0.0672875	-2.90369	0.00368791	0.0492299
ENSMUSG00000019795	Pcmt1	4500.15	4793.7	4696.4	-0.0877595	0.0302401	-2.90209	0.00370687	0.049397
ENSMUSG00000030750	Nsmce1	289.423	239.167	251.645	0.207005	0.0713729	2.90034	0.00372762	0.0494826
ENSMUSG00000038533	Cbfa2t2	2239.37	2395.22	2414.05	-0.0932715	0.0321519	-2.90096	0.00372021	0.0494826
ENSMUSG00000066026	Dhrs3	763.734	640.03	622.205	0.199536	0.0687865	2.9008	0.00372215	0.0494826
ENSMUSG00000072214	Sept5	9005.9	10409.5	9778.56	-0.175334	0.0604531	-2.90033	0.0037277	0.0494826
ENSMUSG00000051483	Cbr1	1828.32	2005.74	1902.38	-0.123883	0.0427522	-2.89771	0.00375899	0.0498018

## Sheet: Table S1 - 4M DEGs
	gene_name	AD4M	WT4M	baseMean	log2FoldChange	lfcSE	stat	pvalue	padj
ENSG00000142192	hAPP	102767	58.0135	48648	2.60087	0.0822103	31.6368	1.15339e-219	2.03378e-215
ENSG00000080815	hPsen1	6613.75	3.60338	3110.28	2.39276	0.0819676	29.1915	2.48883e-187	2.19428e-183
ENSMUSG00000032011	Thy1	72703.7	33740.5	53331.1	0.976906	0.0531079	18.3947	1.44729e-75	8.50667e-72
ENSMUSG00000018927	Ccl6	322.829	30.9441	136.747	1.06205	0.0763879	13.9033	6.04449e-44	2.66456e-40
ENSMUSG00000068129	Cst7	588.762	3.09767	207.056	0.53375	0.0488595	10.9242	8.83308e-28	3.11507e-24
ENSMUSG00000046805	Mpeg1	2865.31	1117.4	1848.79	0.723652	0.0822612	8.79701	1.40514e-18	3.53955e-15
ENSMUSG00000023992	Trem2	982.149	352.24	624.097	0.715836	0.0822635	8.70175	3.26796e-18	7.203e-15
ENSMUSG00000030579	Tyrobp	923.719	289.285	550.376	0.702169	0.0809956	8.66923	4.35054e-18	8.52367e-15
ENSMUSG00000018774	Cd68	905.764	361.664	628.582	0.657064	0.0823438	7.97952	1.46903e-15	2.59034e-12
ENSMUSG00000007891	Ctsd	10114.2	5237.34	7273.62	0.599854	0.0796538	7.53076	5.0446e-14	8.0865e-11
ENSMUSG00000021423	Ly86	450.312	200.821	316.514	0.614329	0.0822635	7.46782	8.15339e-14	1.19807e-10
ENSMUSG00000028581	Laptm5	2163.35	1308.17	1632.8	0.519952	0.0746333	6.96676	3.2433e-12	4.08494e-09
ENSMUSG00000038642	Ctss	3996.45	2222.54	2989.89	0.546639	0.0790323	6.91665	4.62458e-12	5.43635e-09
ENSMUSG00000044468	Tent5c	209.779	76.5282	132.535	0.541023	0.0792105	6.83019	8.48017e-12	9.34568e-09
ENSMUSG00000028859	Csf3r	535.253	263.144	373.141	0.557518	0.082149	6.78667	1.1475e-11	1.19023e-08
ENSMUSG00000033880	Lgals3bp	882.797	495.59	669.801	0.534383	0.0791119	6.75477	1.43063e-11	1.40147e-08
ENSMUSG00000050272	Dscam	3414.77	4120.06	3759.79	-0.255306	0.0383757	-6.6528	2.87566e-11	2.66876e-08
ENSMUSG00000027823	Gmps	2569.94	3228.44	2748.79	-0.30154	0.0458204	-6.58092	4.67556e-11	3.92591e-08
ENSMUSG00000025534	Gusb	769.457	467.484	586.183	0.499452	0.0762138	6.5533	5.62802e-11	4.51086e-08
ENSMUSG00000038147	Cd84	180.096	68.9255	131.737	0.523277	0.0802882	6.51748	7.14977e-11	5.48138e-08
ENSMUSG00000034957	Cebpa	437.256	253.084	395.556	0.505959	0.0782004	6.47004	9.79783e-11	7.19855e-08
ENSMUSG00000034708	Grn	3017.29	2039.65	2481.41	0.439483	0.0686113	6.40541	1.49967e-10	1.05775e-07
ENSMUSG00000040552	C3ar1	167.518	68.978	123.99	0.517963	0.081087	6.38774	1.68355e-10	1.14177e-07
ENSMUSG00000021665	Hexb	2669.21	1636.98	2051.69	0.485379	0.0765671	6.33926	2.30865e-10	1.50772e-07
ENSMUSG00000058715	Fcer1g	377.113	199.692	281.894	0.50574	0.0819734	6.16957	6.84764e-10	4.3123e-07
ENSMUSG00000052142	Rasal3	149.368	73.7249	111.831	0.506191	0.0823296	6.14835	7.8292e-10	4.60174e-07
ENSMUSG00000016256	Ctsz	2130.81	1254.05	1611.37	0.487872	0.0794587	6.13995	8.25465e-10	4.6953e-07
ENSMUSG00000000290	Itgb2	397.838	214.591	307.526	0.487374	0.0820336	5.94115	2.83025e-09	1.5123e-06
ENSMUSG00000026177	Slc11a1	183.776	71.6633	120.247	0.459492	0.07732	5.94272	2.80326e-09	1.5123e-06
ENSMUSG00000023169	Slc38a1	8317.25	9493.27	8745.53	-0.183678	0.0310179	-5.92167	3.18683e-09	1.65275e-06
ENSMUSG00000024300	Myo1f	174.477	85.0115	129.636	0.484014	0.0821512	5.89174	3.82146e-09	1.92525e-06
ENSMUSG00000030789	Itgax	213.24	6.96886	173.241	0.321025	0.0556257	5.77116	7.8727e-09	3.85609e-06
ENSMUSG00000036887	C1qa	2920.98	1648.12	2462.07	0.469166	0.0814674	5.75895	8.46391e-09	4.03362e-06
ENSMUSG00000030798	Cd37	209.697	115.373	157.539	0.467059	0.0821049	5.68857	1.28109e-08	5.69381e-06
ENSMUSG00000032666	1700025G04Rik	3993.63	4545.96	4247.71	-0.179828	0.0316199	-5.68717	1.29163e-08	5.69381e-06
ENSMUSG00000036905	C1qb	2270.6	1319.88	1946.27	0.457119	0.0809961	5.64372	1.66411e-08	7.1569e-06
ENSMUSG00000027820	Mme	226.756	389.548	287.156	-0.457845	0.0813282	-5.6296	1.8063e-08	7.58344e-06
ENSMUSG00000040785	Ttc3	39941.2	45888.5	41526.8	-0.191308	0.0340188	-5.62361	1.87006e-08	7.66856e-06
ENSMUSG00000015575	Atp6v0e	579.479	419.186	514.777	0.371215	0.0665081	5.5815	2.38448e-08	9.55581e-06
ENSMUSG00000026395	Ptprc	235.613	122.429	170.357	0.458061	0.0822479	5.56927	2.55808e-08	1.00237e-05
ENSMUSG00000005142	Man2b1	2006.46	1391.75	1644.38	0.396186	0.0715207	5.53946	3.034e-08	1.16301e-05
ENSMUSG00000024621	Csf1r	4431.36	3177.8	3706.73	0.375077	0.0681745	5.50172	3.76106e-08	1.41104e-05
ENSMUSG00000036896	C1qc	1803.87	1040.87	1576.68	0.445135	0.0815346	5.45946	4.77586e-08	1.75443e-05
ENSMUSG00000054640	Slc8a1	1584.39	2137.02	1762.91	-0.35095	0.0643316	-5.45533	4.88833e-08	1.7591e-05
ENSMUSG00000034636	Zyg11b	9059.96	10507	9568.29	-0.202298	0.0371462	-5.44599	5.15168e-08	1.78117e-05
ENSMUSG00000069516	Lyz2	487.726	165.602	479.885	0.412976	0.0757851	5.4493	5.05672e-08	1.78117e-05
ENSMUSG00000006519	Cyba	208.266	111.736	163.238	0.445307	0.0823439	5.4079	6.37686e-08	2.16237e-05
ENSMUSG00000024642	Tle4	2229.1	2722.94	2368.52	-0.26068	0.048624	-5.36113	8.27027e-08	2.7515e-05
ENSMUSG00000052160	Pld4	501.339	311.253	400.5	0.427419	0.079942	5.34661	8.96159e-08	2.92629e-05
ENSMUSG00000020120	Plek	828.618	539.378	674.942	0.414226	0.0777027	5.33091	9.77245e-08	3.13305e-05
ENSMUSG00000020101	Vsir	1497.79	1055.84	1243.8	0.37962	0.0712613	5.32715	9.97641e-08	3.14132e-05
ENSMUSG00000038762	Abcf1	3559.12	3994.76	3737.01	-0.16026	0.0303682	-5.27722	1.31159e-07	4.0574e-05
ENSMUSG00000055541	Lair1	433.275	278.457	359.123	0.413123	0.0784437	5.26649	1.39054e-07	4.22748e-05
ENSMUSG00000026623	Lpgat1	11947.1	13771.9	12499.2	-0.194195	0.0369348	-5.25779	1.45796e-07	4.35447e-05
ENSMUSG00000030124	Lag3	322.217	164.418	358.115	0.432598	0.082324	5.25482	1.4817e-07	4.35447e-05
ENSMUSG00000068373	D430041D05Rik	11951.3	14200.3	12962.6	-0.229731	0.0437446	-5.25165	1.50742e-07	4.35744e-05
ENSMUSG00000020114	Cand1	6353.04	7120.38	6588.87	-0.158851	0.0304176	-5.22234	1.76678e-07	4.89075e-05
ENSMUSG00000034593	Myo5a	25318.6	29490.2	26564.5	-0.206552	0.0395582	-5.22147	1.77513e-07	4.89075e-05
ENSMUSG00000035247	Hectd1	5795.37	6716.38	6071.28	-0.200329	0.0384341	-5.21225	1.8656e-07	5.06093e-05
ENSMUSG00000059498	Fcgr3	548.7	352.242	445.48	0.411738	0.0790592	5.20798	1.9091e-07	5.10048e-05
ENSMUSG00000027447	Cst3	33292.8	27624.5	30516	0.244738	0.0474051	5.16269	2.43429e-07	6.40654e-05
ENSMUSG00000027312	Atrn	9843.51	10916.8	10307.7	-0.144669	0.0282168	-5.12705	2.9431e-07	7.55879e-05
ENSMUSG00000052336	Cx3cr1	2447.5	1824.92	2069.13	0.338738	0.0660809	5.12611	2.95784e-07	7.55879e-05
ENSMUSG00000028246	Faxc	2451.04	2933.83	2689.13	-0.236985	0.0466374	-5.08143	3.74602e-07	9.43623e-05
ENSMUSG00000021096	Ppm1a	8931.97	9964.6	9265.38	-0.152461	0.0300663	-5.07082	3.96103e-07	9.74774e-05
ENSMUSG00000025232	Hexa	2221.66	1658.53	1967.98	0.335955	0.0662645	5.0699	3.98025e-07	9.74774e-05
ENSMUSG00000002111	Spi1	172.183	100.02	151.047	0.414246	0.0819758	5.05327	4.34312e-07	0.000104907
ENSMUSG00000104435	Gm37422	130.309	69.1165	104.47	0.414359	0.082188	5.0416	4.61667e-07	0.000110008
ENSMUSG00000059540	Tcea2	979.514	760.54	886.882	0.305406	0.0607831	5.02452	5.04692e-07	0.000118656
ENSMUSG00000046613	Vwa5b2	2076.09	1472.89	1813.14	0.363241	0.0726361	5.00083	5.70831e-07	0.00013072
ENSMUSG00000029461	Fam168a	12499.5	13701.6	13180.5	-0.128952	0.0258432	-4.98976	6.04529e-07	0.000136662
ENSMUSG00000022629	Kif21a	10319.7	11784.2	10651.6	-0.181686	0.0364807	-4.98034	6.34738e-07	0.000141572
ENSMUSG00000040940	Arhgef1	1338.08	967.208	1199.84	0.352336	0.0707781	4.97804	6.42303e-07	0.000141572
ENSMUSG00000054843	Atrnl1	5262.24	6122.49	5615.42	-0.20357	0.0412543	-4.93452	8.03466e-07	0.000174908
ENSMUSG00000021876	Rnase4	549.348	391.486	450.142	0.359436	0.0730213	4.92234	8.55135e-07	0.000177994
ENSMUSG00000022817	Itgb5	1921.63	1384.72	1601	0.353386	0.0717898	4.92251	8.54407e-07	0.000177994
ENSMUSG00000040188	Scamp2	753.157	598.939	676.04	0.283843	0.057672	4.92169	8.58021e-07	0.000177994
ENSMUSG00000041515	Irf8	299.499	177.408	242.55	0.404397	0.0821539	4.92243	8.54766e-07	0.000177994
ENSMUSG00000004266	Ptpn6	218.645	123.199	170.945	0.403811	0.0823204	4.90536	9.3256e-07	0.000188657
ENSMUSG00000026480	Ncf2	178.568	95.4551	139.253	0.401567	0.0818942	4.90348	9.41519e-07	0.000188657
ENSMUSG00000021573	Tppp	28275.6	31607.5	29713	-0.154573	0.0315565	-4.8983	9.66716e-07	0.000191529
ENSMUSG00000061911	Myt1l	9875.75	11557.1	10307.4	-0.210154	0.0429464	-4.89341	9.91046e-07	0.000194168
ENSMUSG00000030703	Gdpd3	229.199	150.827	182.46	0.386203	0.0793069	4.86972	1.11754e-06	0.000216545
ENSMUSG00000005373	Mlxipl	166.366	91.1104	118.875	0.398734	0.0819425	4.86602	1.13868e-06	0.000218243
ENSMUSG00000030342	Cd9	1177.29	784.781	1029.6	0.380798	0.0784	4.85712	1.19106e-06	0.000225225
ENSMUSG00000097415	AU020206	167.29	78.3305	120.464	0.379402	0.0781381	4.85553	1.20065e-06	0.000225225
ENSMUSG00000020932	Gfap	12001.1	4833.26	11379	0.371895	0.0767121	4.84793	1.24757e-06	0.000231562
ENSMUSG00000023845	Lnpep	5675.71	6473.79	5770.17	-0.179781	0.0371397	-4.84067	1.29403e-06	0.000236619
ENSMUSG00000021624	Cd180	172.207	73.4274	113.403	0.358459	0.0741594	4.83363	1.34064e-06	0.00024122
ENSMUSG00000037816	Fbxw17	250.085	174.555	215.163	0.364212	0.0754016	4.83029	1.36334e-06	0.000242826
ENSMUSG00000027330	Cdc25b	520.06	385.948	452.658	0.332782	0.0689257	4.82813	1.3782e-06	0.000243019
ENSMUSG00000040747	Cd53	297.59	193.472	236.585	0.385708	0.0800746	4.81686	1.45832e-06	0.0002546
ENSMUSG00000031561	Tenm3	4570.44	5521.43	4978.51	-0.243477	0.0508755	-4.78573	1.70364e-06	0.000294512
ENSMUSG00000020859	Spag9	16797.9	19329.9	17747.9	-0.190006	0.039737	-4.78158	1.73921e-06	0.000297743
ENSMUSG00000032440	Tgfbr2	1054.84	769.26	887.571	0.341701	0.0715274	4.7772	1.77752e-06	0.000300204
ENSMUSG00000041817	Fam169a	2627.32	2987.38	2671.98	-0.175564	0.0367668	-4.77507	1.79647e-06	0.000300204
ENSMUSG00000048163	Selplg	2065.13	1572.15	1711.22	0.315404	0.0660911	4.77226	1.82169e-06	0.000300204
ENSMUSG00000102697	Pcdhac2	1606.56	1917.79	1768.99	-0.230557	0.0482958	-4.77385	1.80734e-06	0.000300204
ENSMUSG00000030560	Ctsc	374.397	245.372	321.187	0.379523	0.0796138	4.76705	1.86945e-06	0.000305223
ENSMUSG00000022831	Hcls1	247.686	161.527	187.725	0.381656	0.0802845	4.7538	1.99632e-06	0.000322947
ENSMUSG00000039414	Heatr5b	2343.22	2700.25	2508.29	-0.191069	0.0402512	-4.7469	2.06555e-06	0.000331108
ENSMUSG00000031010	Usp9x	7471.44	8930.15	7823.45	-0.231971	0.0492584	-4.70927	2.48604e-06	0.000394923
ENSMUSG00000027848	Olfml3	991.74	673.173	829.023	0.367703	0.0782432	4.69948	2.60822e-06	0.000410632
ENSMUSG00000006517	Mvd	879.214	632.957	756.318	0.3444	0.0734106	4.69143	2.71306e-06	0.000413179
ENSMUSG00000018593	Sparc	7940.13	6015.05	7144.88	0.315543	0.0672672	4.69089	2.72016e-06	0.000413179
ENSMUSG00000020432	Tcn2	958.854	682.73	828.269	0.349387	0.0745076	4.68929	2.74156e-06	0.000413179
ENSMUSG00000021270	Hsp90aa1	28944.4	34045.6	29782.3	-0.214568	0.0456931	-4.69586	2.6549e-06	0.000413179
ENSMUSG00000037686	Aspg	114.102	48.4146	108.329	0.366886	0.0782014	4.69155	2.71149e-06	0.000413179
ENSMUSG00000022973	Synj1	19292.8	21740.2	20013.4	-0.164074	0.0351837	-4.66336	3.11082e-06	0.000464857
ENSMUSG00000022186	Oxct1	10590.9	11610.5	11177.3	-0.128732	0.0276638	-4.65344	3.26446e-06	0.000483717
ENSMUSG00000002055	Spag5	450.455	309.133	398.758	0.359965	0.0775476	4.64186	3.45287e-06	0.00050737
ENSMUSG00000022488	Nckap1l	600.1	440.376	519.726	0.332601	0.0718036	4.63209	3.61987e-06	0.000527514
ENSMUSG00000032827	Ppp1r9a	13099	15516.1	13829.8	-0.22164	0.0478734	-4.62971	3.6617e-06	0.000529236
ENSMUSG00000034825	Nrip3	5035.24	5667.75	5280.37	-0.16255	0.0351591	-4.62327	3.77737e-06	0.000541516
ENSMUSG00000032359	Ctsh	368.565	240.527	321.851	0.37101	0.080336	4.61823	3.87025e-06	0.000550355
ENSMUSG00000070880	Gad1	11958.2	13602	12665.7	-0.175281	0.0380124	-4.61115	4.00444e-06	0.000564882
ENSMUSG00000033685	Ucp2	1369.14	811.745	1139.13	0.379507	0.0823427	4.60887	4.04873e-06	0.000566597
ENSMUSG00000021242	Npc2	1838.2	1420.75	1638.47	0.299798	0.0651565	4.6012	4.2007e-06	0.000582283
ENSMUSG00000036908	Unc93b1	566.813	416.404	531.389	0.329782	0.0716932	4.5999	4.22686e-06	0.000582283
ENSMUSG00000047126	Cltc	24292.6	27137.4	24911.9	-0.152914	0.0332751	-4.59545	4.3181e-06	0.000590241
ENSMUSG00000063511	Snrnp70	9298.6	7385.61	8411.87	0.278323	0.0606689	4.58758	4.48423e-06	0.000608234
ENSMUSG00000015377	Dennd6b	1611.97	1205.22	1438.18	0.319933	0.0698802	4.5783	4.68767e-06	0.000623517
ENSMUSG00000022829	Stxbp5l	1973.33	2475.55	2157.95	-0.275329	0.0602039	-4.57327	4.80165e-06	0.000623517
ENSMUSG00000028760	Eif4g3	12186.1	13497.7	12619.8	-0.141923	0.0310353	-4.57295	4.80907e-06	0.000623517
ENSMUSG00000029925	Tbxas1	158.45	84.9891	118.177	0.3704	0.0809404	4.57621	4.73476e-06	0.000623517
ENSMUSG00000049148	Plcxd3	339.513	487.585	409.232	-0.352813	0.0770383	-4.57971	4.65614e-06	0.000623517
ENSMUSG00000067851	Arfgef1	4481.08	5102.23	4644.32	-0.176478	0.0385912	-4.57302	4.80754e-06	0.000623517
ENSMUSG00000032216	Nedd4	18806.7	20459.9	19604.9	-0.118498	0.0259288	-4.57013	4.87416e-06	0.000627344
ENSMUSG00000015852	Fcrls	800.928	449.212	625.984	0.374025	0.0819115	4.56621	4.96618e-06	0.000634555
ENSMUSG00000046410	Kcnk6	241.176	169.626	222.399	0.347008	0.0760573	4.56245	5.05602e-06	0.000641111
ENSMUSG00000055421	Pcdh9	6811.9	8252.16	7099.94	-0.243858	0.0534655	-4.56104	5.0902e-06	0.000641111
ENSMUSG00000022475	Hdac7	1154.98	875.874	1056.32	0.310492	0.0681042	4.55907	5.13802e-06	0.000642545
ENSMUSG00000022306	Zfpm2	815.953	1041.12	878.405	-0.288556	0.063365	-4.55388	5.26663e-06	0.00065399
ENSMUSG00000091264	Smim13	9551.73	10625.9	10142.2	-0.147484	0.03247	-4.54217	5.56783e-06	0.000686556
ENSMUSG00000022568	Scrib	1768.95	1441.55	1684.29	0.254889	0.0561564	4.53891	5.65447e-06	0.000687623
ENSMUSG00000040321	Zfp770	1011.64	1252.87	1103.24	-0.264213	0.058253	-4.5356	5.74388e-06	0.000693711
ENSMUSG00000029467	Atp2a2	35244.4	39524	36976	-0.157558	0.0347578	-4.53303	5.81435e-06	0.000697446
ENSMUSG00000002603	Tgfb1	378.201	261.239	321.071	0.352492	0.078032	4.51727	6.26412e-06	0.000736368
ENSMUSG00000017485	Top2b	4732.39	5466.6	4830.08	-0.193105	0.0427431	-4.51782	6.24796e-06	0.000736368
ENSMUSG00000040723	Rcsd1	254.528	184.505	216.638	0.334953	0.074105	4.51999	6.18438e-06	0.000736368
ENSMUSG00000051359	Ncald	19577.1	21875.4	20328	-0.152979	0.0339089	-4.51146	6.4384e-06	0.000751843
ENSMUSG00000002222	Rmnd5a	5580.59	6202.62	5689.63	-0.146139	0.032426	-4.50684	6.58009e-06	0.00076138
ENSMUSG00000024083	Pja2	23952.2	26778.9	24429.2	-0.153702	0.0341105	-4.50599	6.60643e-06	0.00076138
ENSMUSG00000020850	Prpf8	10724.3	11904.2	11123.9	-0.144487	0.0320892	-4.50267	6.71047e-06	0.000764599
ENSMUSG00000022146	Osmr	217.228	137.456	214.051	0.366199	0.0813493	4.50156	6.74577e-06	0.000764599
ENSMUSG00000032452	Clstn2	3977.76	4559.95	4338.72	-0.183626	0.0409353	-4.48575	7.26563e-06	0.000810854
ENSMUSG00000072294	Klf12	1376.35	1728.75	1507.86	-0.274868	0.0612629	-4.48669	7.23368e-06	0.000810854
ENSMUSG00000037259	Dzank1	9701.02	10611.3	9970.08	-0.125481	0.027984	-4.48402	7.32514e-06	0.000812354
ENSMUSG00000005802	Slc30a4	2876.95	3385.24	2976.75	-0.213289	0.0476321	-4.47783	7.54041e-06	0.000820741
ENSMUSG00000013663	Pten	7516.3	8555.78	7710.83	-0.175771	0.0392697	-4.47599	7.60572e-06	0.000821094
ENSMUSG00000041268	Dmxl2	10784.1	12067.7	11253.4	-0.154876	0.0346083	-4.47512	7.63678e-06	0.000821094
ENSMUSG00000015501	Hivep2	14303.7	17123.4	14995.1	-0.230715	0.0519154	-4.44406	8.82774e-06	0.000943392
ENSMUSG00000029484	Anxa3	343.919	227.636	294.664	0.357513	0.080509	4.44066	8.9683e-06	0.000952638
ENSMUSG00000000804	Usp32	7273.94	8169.31	7509.31	-0.159062	0.0358666	-4.43481	9.21527e-06	0.000973011
ENSMUSG00000041570	Camsap2	8976.71	10166.7	9181.63	-0.169424	0.038303	-4.42327	9.72173e-06	0.00101434
ENSMUSG00000025138	Sirt7	865.539	640.224	777.583	0.319908	0.0723596	4.42108	9.82082e-06	0.00101865
ENSMUSG00000034116	Vav1	180.863	105.679	139.118	0.362931	0.0821671	4.41699	1.00085e-05	0.00103205
ENSMUSG00000022098	Bmp1	1631.4	1217.84	1503	0.314432	0.0713493	4.40693	1.04845e-05	0.00107322
ENSMUSG00000028528	Dnajc6	15719.3	17225.1	16248.2	-0.127671	0.0289765	-4.406	1.05295e-05	0.00107322
ENSMUSG00000020598	Nrcam	17280.3	19296.5	18144	-0.151837	0.0345071	-4.40016	1.0817e-05	0.00109619
ENSMUSG00000006818	Sod2	4545.05	5093.53	4704.96	-0.155978	0.0354688	-4.39762	1.09442e-05	0.00110274
ENSMUSG00000023032	Slc4a8	5547.4	6146.16	5893.23	-0.141782	0.0322908	-4.39081	1.12932e-05	0.00113143
ENSMUSG00000034616	Ssh3	898.684	636.398	788.048	0.337042	0.0768177	4.38755	1.14635e-05	0.00114201
ENSMUSG00000034152	Exoc3	4116.64	4500.74	4293.48	-0.124596	0.0284372	-4.38145	1.17892e-05	0.0011637
ENSMUSG00000052889	Prkcb	18227.3	21155.8	19065.8	-0.197432	0.0450654	-4.38101	1.18132e-05	0.0011637
ENSMUSG00000030766	Arhgap17	657.18	512.334	621.98	0.28671	0.0654902	4.37791	1.19825e-05	0.00116915
ENSMUSG00000032122	Slc37a2	172.706	103.941	147.75	0.360474	0.0823457	4.37757	1.20011e-05	0.00116915
ENSMUSG00000031709	Tbc1d9	5899.02	6550.32	6149.58	-0.144503	0.0330467	-4.37268	1.22728e-05	0.00118626
ENSMUSG00000012126	Ubxn11	304.039	222.855	271.67	0.321807	0.0737093	4.3659	1.26603e-05	0.00121326
ENSMUSG00000098112	Bin2	345.888	239.902	289.227	0.342997	0.0786954	4.35853	1.30936e-05	0.001248
ENSMUSG00000024544	Ldlrad4	1255.71	1489.08	1372.08	-0.219719	0.050429	-4.35699	1.31863e-05	0.00125008
ENSMUSG00000021557	Agtpbp1	9428.29	10542.1	9802.7	-0.153387	0.0352384	-4.35284	1.34383e-05	0.00126716
ENSMUSG00000026764	Kif5c	48320.1	53840.7	51099.3	-0.149008	0.0343077	-4.34328	1.40374e-05	0.00130964
ENSMUSG00000029810	Tmem176b	919.884	681.178	850.278	0.316441	0.0728467	4.34394	1.39951e-05	0.00130964
ENSMUSG00000027002	Nckap1	17172.6	19201.3	17601.1	-0.153323	0.0353314	-4.33958	1.42754e-05	0.00132362
ENSMUSG00000086859	Snhg20	380.639	268.209	342.522	0.33539	0.0773033	4.33863	1.43374e-05	0.00132362
ENSMUSG00000004328	Hif3a	517.941	249.139	391.377	0.334245	0.0773023	4.32387	1.53313e-05	0.00140071
ENSMUSG00000032193	Ldlr	1200.15	853.043	1067.86	0.33266	0.076934	4.32397	1.53247e-05	0.00140071
ENSMUSG00000029771	Irf5	185.533	128.458	155.599	0.341642	0.0790992	4.31916	1.56623e-05	0.00142357
ENSMUSG00000020589	Fam49a	10830.8	12284.2	11300.5	-0.170626	0.0395644	-4.31261	1.61338e-05	0.00145891
ENSMUSG00000019699	Akt3	6941.4	7710.34	7179.66	-0.145207	0.0336947	-4.3095	1.63627e-05	0.00147196
ENSMUSG00000022752	Tomm70a	7536.37	8446.52	7778	-0.156154	0.036247	-4.30804	1.64709e-05	0.00147196
ENSMUSG00000053158	Fes	176.311	115.27	139.906	0.351426	0.0815892	4.30727	1.65285e-05	0.00147196
ENSMUSG00000038084	Opa1	6601.02	7341.53	6788.44	-0.14631	0.0340276	-4.29974	1.70998e-05	0.00151518
ENSMUSG00000075470	Alg10b	2229.52	2595.84	2364.82	-0.200212	0.04659	-4.29732	1.72874e-05	0.00152414
ENSMUSG00000044786	Zfp36	238.802	164.807	202.951	0.339944	0.0792271	4.29075	1.78071e-05	0.00156216
ENSMUSG00000037855	Zfp365	25568.7	28749.9	27535.2	-0.160029	0.0373296	-4.28691	1.81174e-05	0.00158151
ENSMUSG00000020399	Havcr2	249.742	149.999	191.915	0.352113	0.0822193	4.28261	1.84717e-05	0.00160449
ENSMUSG00000040229	Gpr34	508.557	356.621	389.671	0.336678	0.0786516	4.28062	1.8637e-05	0.00161092
ENSMUSG00000015947	Fcgr1	138.2	81.8596	107.84	0.351135	0.0821171	4.27602	1.90263e-05	0.00163654
ENSMUSG00000000605	Clcn4	7370.31	8009.19	7556.39	-0.116524	0.0272816	-4.27116	1.94462e-05	0.00166454
ENSMUSG00000026288	Inpp5d	810.862	601.358	704.252	0.313543	0.0735052	4.26559	1.99374e-05	0.00169834
ENSMUSG00000026718	Stam	2298.19	2568.16	2396.96	-0.152706	0.035824	-4.26269	2.01982e-05	0.00171228
ENSMUSG00000024286	Ccny	4655.29	5192.75	4871.46	-0.1501	0.0352818	-4.2543	2.09701e-05	0.00174418
ENSMUSG00000029250	Polr2b	2729.92	3051.47	2803.72	-0.152621	0.03586	-4.25604	2.08082e-05	0.00174418
ENSMUSG00000051177	Plcb1	12409.7	14779.9	12975.1	-0.223325	0.0524927	-4.25441	2.09602e-05	0.00174418
ENSMUSG00000058230	Arhgap35	9947.2	11047.5	10366.8	-0.144586	0.0339649	-4.25694	2.07246e-05	0.00174418
ENSMUSG00000020900	Myh10	14399.8	16122	15303.1	-0.154671	0.0363676	-4.25299	2.10934e-05	0.0017462
ENSMUSG00000052727	Map1b	55444.2	66311.4	58369.9	-0.22732	0.0535627	-4.24401	2.19563e-05	0.00180073
ENSMUSG00000018126	Baiap2l2	132.607	75.2776	102.251	0.345384	0.0814426	4.24082	2.22704e-05	0.00180965
ENSMUSG00000040351	Ankib1	1995.98	2243.97	2084.68	-0.160267	0.0377892	-4.24107	2.22456e-05	0.00180965
ENSMUSG00000032393	Dpp8	7452.57	8242.12	7770.68	-0.139228	0.0328411	-4.23944	2.24081e-05	0.00181249
ENSMUSG00000020590	Snx13	3322.19	3809.14	3438.42	-0.182745	0.0431573	-4.23439	2.29175e-05	0.00184523
ENSMUSG00000020173	Cobl	5662.41	6816.48	5999.09	-0.233339	0.0551983	-4.22728	2.36533e-05	0.00186196
ENSMUSG00000034780	B3galt1	2107.29	2442.3	2214.65	-0.194652	0.0460177	-4.22994	2.33757e-05	0.00186196
ENSMUSG00000061603	Akap6	11777	13552.2	12157.9	-0.186777	0.0441758	-4.22804	2.35741e-05	0.00186196
ENSMUSG00000114230	Gm48239	192.613	114.128	154.014	0.347606	0.0821677	4.23045	2.33226e-05	0.00186196
ENSMUSG00000084904	Gm14827	152.843	82.1956	111.732	0.336846	0.0797475	4.22391	2.40103e-05	0.00188166
ENSMUSG00000025137	Pcyt2	1969.3	1670.03	1853.75	0.213333	0.0505481	4.2204	2.43866e-05	0.00189431
ENSMUSG00000073418	C4b	760.149	368.704	868.7	0.333474	0.078999	4.22124	2.42962e-05	0.00189431
ENSMUSG00000024299	Adamts10	490.028	330.069	442.347	0.339315	0.0805049	4.21483	2.49965e-05	0.00191636
ENSMUSG00000029625	Cpsf4	893.219	686.145	821.613	0.291619	0.0691798	4.21538	2.4936e-05	0.00191636
ENSMUSG00000051504	Siglech	575.169	413.788	439.714	0.325502	0.077215	4.21553	2.49196e-05	0.00191636
ENSMUSG00000001082	Mfsd10	455.504	332.587	417.359	0.316759	0.075174	4.21367	2.5125e-05	0.00191787
ENSMUSG00000048277	Syngr2	406.726	290.737	327.907	0.32647	0.0776179	4.20612	2.59793e-05	0.00196606
ENSMUSG00000082791	Gm4875	90.045	128.772	109.643	-0.330929	0.0787415	-4.20272	2.63728e-05	0.00198731
ENSMUSG00000031706	Rfx1	946.784	752.663	875.602	0.269115	0.0640974	4.19853	2.68652e-05	0.00200824
ENSMUSG00000051223	Bzw1	7340.27	8051.72	7454.51	-0.128807	0.0306799	-4.19842	2.68783e-05	0.00200824
ENSMUSG00000036902	Neto2	2593.18	3069.15	2628.92	-0.216605	0.0516653	-4.19247	2.75931e-05	0.00205295
ENSMUSG00000086370	Ftx	1235.74	842.618	1005.92	0.336674	0.0803906	4.18797	2.81457e-05	0.00208527
ENSMUSG00000050663	Trhde	1821.56	2187.64	1966.75	-0.230029	0.0550449	-4.17893	2.92883e-05	0.00215183
ENSMUSG00000026927	Entr1	1956.42	1638.55	1869	0.223993	0.0537005	4.17116	3.03052e-05	0.00221731
ENSMUSG00000027665	Pik3ca	2876.24	3277.55	2958.08	-0.175206	0.0420303	-4.16856	3.06531e-05	0.00222431
ENSMUSG00000049470	Aff4	8293.14	9300.4	8591.11	-0.156471	0.0375294	-4.16929	3.05551e-05	0.00222431
ENSMUSG00000001521	Tulp3	646.754	528.838	623.46	0.245157	0.0589119	4.16142	3.1627e-05	0.00227624
ENSMUSG00000036792	Mbd5	2937.51	3343.35	3067.73	-0.173898	0.0418112	-4.15912	3.19479e-05	0.00228999
ENSMUSG00000028354	Fmn2	4300.38	4869.55	4520.97	-0.16798	0.040404	-4.15751	3.21731e-05	0.0022968
ENSMUSG00000005034	Prkacb	24098.7	26625.8	24468	-0.137807	0.033188	-4.15232	3.29121e-05	0.00234008
ENSMUSG00000024127	Prepl	13312.6	14901	13534	-0.153984	0.0371188	-4.14842	3.34785e-05	0.00236131
ENSMUSG00000018501	Ncor1	11840.7	13175.6	12212.7	-0.146804	0.035414	-4.14537	3.39269e-05	0.0023834
ENSMUSG00000002799	Jag2	1744.54	1487.86	1647.91	0.206263	0.0497791	4.14357	3.41944e-05	0.00239266
ENSMUSG00000002997	Prkar2b	2340.88	2681.95	2508.39	-0.181287	0.0437753	-4.14131	3.45329e-05	0.00239732
ENSMUSG00000085438	1700020I14Rik	24934.9	29353	25714.6	-0.210425	0.0508021	-4.14206	3.44206e-05	0.00239732
ENSMUSG00000039100	2020-03-06	10284.2	11235.5	10422.4	-0.12332	0.0298201	-4.13548	3.54218e-05	0.00244939
ENSMUSG00000048814	Lonrf2	9479.55	10518.5	9967.08	-0.143188	0.0346609	-4.13111	3.61012e-05	0.00247926
ENSMUSG00000052534	Pbx1	6776.05	7588	6988.28	-0.154382	0.0373724	-4.1309	3.61351e-05	0.00247926
ENSMUSG00000059495	Arhgef12	8273.12	9087.21	8658.22	-0.13034	0.031564	-4.12939	3.63726e-05	0.00248588
ENSMUSG00000017760	Ctsa	4112.8	3345.06	3741.99	0.250032	0.0606334	4.12366	3.72895e-05	0.00252895
ENSMUSG00000020458	Rtn4	22803.2	25494.6	23448	-0.152426	0.036963	-4.12375	3.72754e-05	0.00252895
ENSMUSG00000061601	Pclo	17531.9	20378.2	18461.9	-0.196953	0.0478335	-4.11747	3.83057e-05	0.00258791
ENSMUSG00000062203	Gspt1	3176.13	3532.5	3264.77	-0.146168	0.0355594	-4.11052	3.94765e-05	0.00265683
ENSMUSG00000006586	Runx1t1	1104.98	1323.56	1178.78	-0.227778	0.0554345	-4.10896	3.97439e-05	0.00266465
ENSMUSG00000054423	Cadps	10700.7	11748.6	10961.3	-0.129637	0.0315598	-4.10765	3.99706e-05	0.0026697
ENSMUSG00000038119	Cdon	617.704	501.098	567.721	0.249443	0.0608038	4.10242	4.08846e-05	0.00272045
ENSMUSG00000042699	Dhx9	4655.11	5269.22	4927.64	-0.167159	0.0408172	-4.09531	4.21597e-05	0.00279474
ENSMUSG00000031701	Dnaja2	6940.89	7554.54	7056.37	-0.118512	0.028967	-4.09127	4.29013e-05	0.00282268
ENSMUSG00000040414	Slc25a28	1107.03	953.221	1043.14	0.196017	0.0479017	4.09207	4.27543e-05	0.00282268
ENSMUSG00000026585	Kifap3	12028.1	13406.5	12429.1	-0.148554	0.0363252	-4.08956	4.32186e-05	0.00283298
ENSMUSG00000017776	Crk	4708.84	5181.14	4873.7	-0.132513	0.0324163	-4.08787	4.35361e-05	0.00283865
ENSMUSG00000024811	Tnks2	5743.98	6273.58	5916.5	-0.123003	0.0300933	-4.08738	4.36269e-05	0.00283865
ENSMUSG00000027708	Dcun1d1	1347.42	1581.58	1395.44	-0.207141	0.0507433	-4.08213	4.46249e-05	0.00289291
ENSMUSG00000024639	Gnaq	8550.34	9667.18	8730.13	-0.165726	0.0406181	-4.0801	4.50168e-05	0.00290763
ENSMUSG00000014418	Hps5	512.098	394.661	484.383	0.284865	0.0698924	4.07576	4.58645e-05	0.00295156
ENSMUSG00000021301	Hecw1	5100.49	6122.95	5185.47	-0.228632	0.0561448	-4.07219	4.6573e-05	0.0029816
ENSMUSG00000031284	Pak3	4710.15	5450.06	4788.17	-0.19181	0.0471081	-4.07171	4.66694e-05	0.0029816
ENSMUSG00000063317	Usp31	5312.41	5916.46	5489.86	-0.147455	0.0362874	-4.06353	4.83365e-05	0.00307696
ENSMUSG00000062257	Opcml	8878.71	10103.7	9384.92	-0.173036	0.0426272	-4.05927	4.92255e-05	0.0031141
ENSMUSG00000037685	Atp8a1	9294.76	10435.7	9657.96	-0.157295	0.0387815	-4.05593	4.99354e-05	0.00314468
ENSMUSG00000039716	Dock3	12751.4	14396.1	13501.1	-0.163818	0.0404144	-4.05344	5.04696e-05	0.00316701
ENSMUSG00000007989	Fzd3	6140.19	6922.05	6207.42	-0.162113	0.0400137	-4.05143	5.09059e-05	0.00318306
ENSMUSG00000040855	Reps2	9067.46	10606.5	9442.44	-0.202932	0.0501052	-4.05012	5.11903e-05	0.00318954
ENSMUSG00000020315	Sptbn1	48976.2	53238.9	51021.5	-0.116609	0.0288255	-4.04536	5.2243e-05	0.00319111
ENSMUSG00000020634	Ubxn2a	2145.96	2491.29	2241.96	-0.195129	0.048248	-4.04429	5.24824e-05	0.00319111
ENSMUSG00000021730	Hcn1	4710.66	5594.08	4786.9	-0.218011	0.0538906	-4.04543	5.22262e-05	0.00319111
ENSMUSG00000025188	Hps1	367.813	256.302	327.772	0.322099	0.0796352	4.04468	5.2394e-05	0.00319111
ENSMUSG00000042790	Rnf214	2219.28	2506.12	2314.43	-0.164125	0.0405675	-4.04572	5.21632e-05	0.00319111
ENSMUSG00000052572	Dlg2	17770	19728.8	18760.9	-0.143632	0.0354907	-4.04704	5.18704e-05	0.00319111
ENSMUSG00000057335	Cep170	3829.43	4366.92	3965.75	-0.17552	0.0433715	-4.0469	5.18993e-05	0.00319111
ENSMUSG00000015165	Hnrnpl	5992.61	5404.05	5886.11	0.1416	0.0350401	4.0411	5.32014e-05	0.00322371
ENSMUSG00000027200	Sema6d	3088.28	3465.76	3300.65	-0.156807	0.0388343	-4.03784	5.39451e-05	0.00325758
ENSMUSG00000033467	Crlf2	556.108	443.465	516.956	0.263012	0.0652513	4.03076	5.55964e-05	0.00332316
ENSMUSG00000047021	Cfap65	229.03	146.961	184.107	0.331735	0.0822986	4.03087	5.55698e-05	0.00332316
ENSMUSG00000001751	Naglu	384.326	271.145	312.746	0.320166	0.0794661	4.02896	5.60236e-05	0.00333738
ENSMUSG00000015950	Ncf1	259.806	176.751	234.399	0.325686	0.0808606	4.02775	5.63132e-05	0.00334333
ENSMUSG00000030729	Pgm2l1	16976.8	20053.8	17567.4	-0.212527	0.052786	-4.02619	5.66875e-05	0.00335426
ENSMUSG00000031378	Abcd1	650.827	521.937	594.257	0.257372	0.0640283	4.01965	5.82845e-05	0.00342577
ENSMUSG00000062209	Erbb4	4467.54	5253.91	4614.73	-0.208223	0.0517937	-4.02024	5.81399e-05	0.00342577
ENSMUSG00000032064	Dixdc1	3648.29	4192.4	3743.26	-0.183827	0.045762	-4.01702	5.8939e-05	0.00345273
ENSMUSG00000029009	Mthfr	982.596	787.5	942.075	0.25815	0.0642848	4.01573	5.92621e-05	0.00346016
ENSMUSG00000024830	Rps6kb2	667.67	471.132	592.482	0.317756	0.0791499	4.01461	5.95433e-05	0.0034651
ENSMUSG00000033777	Tlr13	138.721	83.0564	119.163	0.329449	0.0820897	4.01328	5.98808e-05	0.00347328
ENSMUSG00000057716	Tmem178b	7727.74	8667.43	8285.16	-0.155747	0.0388266	-4.01136	6.0371e-05	0.00349024
ENSMUSG00000003316	Glg1	9140.08	9962.32	9424.2	-0.119821	0.0299118	-4.0058	6.18085e-05	0.00356167
ENSMUSG00000034088	Hdlbp	8723.85	9468.37	9001.67	-0.114275	0.0285493	-4.00272	6.26191e-05	0.00359662
ENSMUSG00000024211	Grm8	723.272	873.039	747.342	-0.231942	0.0580527	-3.99537	6.45935e-05	0.00365399
ENSMUSG00000024472	Dcp2	2680.93	2984.37	2800.55	-0.146346	0.0366279	-3.99547	6.45671e-05	0.00365399
ENSMUSG00000071862	Lrrtm2	2994.08	3649.52	3055.43	-0.240838	0.0602826	-3.99515	6.46541e-05	0.00365399
ENSMUSG00000021719	Rgs7bp	14868.2	17329.6	15261.2	-0.198675	0.0497422	-3.99409	6.49429e-05	0.00365859
ENSMUSG00000032186	Tmod2	24869.2	27323	25710.3	-0.130232	0.0326798	-3.9851	6.74514e-05	0.00377578
ENSMUSG00000063531	Sema3e	1365.22	1669.22	1403.03	-0.243216	0.0611412	-3.97794	6.95142e-05	0.00387894
ENSMUSG00000046442	Ppm1e	11128.6	12300	11538.5	-0.1377	0.034632	-3.97608	7.00594e-05	0.00389702
ENSMUSG00000004626	Stxbp2	1012.52	735.787	874.591	0.307849	0.0775185	3.9713	7.14815e-05	0.0039512
ENSMUSG00000071659	Hnrnpul2	10922.9	12023	11286	-0.132576	0.0333818	-3.97151	7.14184e-05	0.0039512
ENSMUSG00000004798	Ulk2	4831.36	5299.58	5017.93	-0.128188	0.0323085	-3.96762	7.2594e-05	0.00400016
ENSMUSG00000019146	Cacng2	4127.21	4953.98	4276.98	-0.226772	0.0571716	-3.96652	7.29284e-05	0.00400606
ENSMUSG00000031299	Pdha1	6537.79	7174.12	6692.31	-0.128653	0.032455	-3.96403	7.36939e-05	0.00403554
ENSMUSG00000022194	Pabpn1	955.425	746.998	871.547	0.273607	0.0690702	3.96129	7.45475e-05	0.00406965
ENSMUSG00000040430	Pitpnc1	3238.99	3808.6	3442.86	-0.207132	0.0523087	-3.95981	7.501e-05	0.00408226
ENSMUSG00000036155	Mgat5	5615.52	6177.42	5856.57	-0.131376	0.033204	-3.95662	7.60174e-05	0.00412435
ENSMUSG00000043659	Npsr1	206.346	286.295	222.379	-0.310919	0.0787393	-3.94872	7.85706e-05	0.00423681
ENSMUSG00000052516	Robo2	6229.91	7285.31	6485.14	-0.201631	0.051094	-3.94627	7.93776e-05	0.00426727
ENSMUSG00000024431	Nr3c1	4109.99	4863.55	4226.55	-0.213438	0.0541038	-3.94498	7.98069e-05	0.00427731
ENSMUSG00000020657	Dnajc27	5579.71	6024.95	5868.82	-0.107668	0.0272979	-3.94419	8.00704e-05	0.00427843
ENSMUSG00000048997	Atxn7l2	820.866	651.815	776.635	0.262691	0.066632	3.94242	8.06651e-05	0.00429718
ENSMUSG00000055733	Nap1l3	1773.2	2074.84	1834.31	-0.202275	0.0513178	-3.94161	8.09364e-05	0.00429865
ENSMUSG00000025428	Atp5a1	27625.6	29988.7	28217.6	-0.114557	0.0291211	-3.9338	8.36131e-05	0.00442748
ENSMUSG00000043059	Zfp513	907.721	796.753	875.47	0.172562	0.0439235	3.92869	8.54081e-05	0.00449553
ENSMUSG00000053465	Hs6st3	804.68	982.743	908.616	-0.240501	0.0612054	-3.92941	8.51554e-05	0.00449553
ENSMUSG00000047976	Kcna1	3163.77	3734.72	3310.42	-0.210566	0.0536094	-3.92778	8.57331e-05	0.0044992
ENSMUSG00000040265	Dnm3	9435.03	10694.9	9724.93	-0.167781	0.0427435	-3.9253	8.66215e-05	0.00453234
ENSMUSG00000057193	Slc44a2	1506.41	1280.17	1397.63	0.207457	0.0528622	3.92449	8.69145e-05	0.00453421
ENSMUSG00000003226	Ranbp2	6291.61	7323.27	6385.92	-0.196687	0.0501453	-3.92235	8.76905e-05	0.00454746
ENSMUSG00000026872	Zeb2	6618.46	7847.61	6718.65	-0.214976	0.0548177	-3.92166	8.79421e-05	0.00454746
ENSMUSG00000027834	Serpini1	11879.2	13877.2	12218.7	-0.200265	0.0510484	-3.92304	8.74389e-05	0.00454746
ENSMUSG00000021998	Lcp1	514.28	382.757	458.232	0.296678	0.075673	3.92053	8.83531e-05	0.00455535
ENSMUSG00000031328	Flna	2043.4	1582.14	1896.02	0.277443	0.0708685	3.91489	9.04436e-05	0.00464954
ENSMUSG00000004561	Mettl17	477.677	366.119	414.55	0.283046	0.0723718	3.91099	9.1918e-05	0.00466337
ENSMUSG00000028413	B4galt1	252.821	187.262	221.862	0.297917	0.0761622	3.91162	9.16807e-05	0.00466337
ENSMUSG00000029992	Gfpt1	3505.64	3877.19	3591.25	-0.138462	0.0353947	-3.91193	9.1561e-05	0.00466337
ENSMUSG00000034120	Srsf2	2411.93	2062.44	2297.63	0.200495	0.0512651	3.91095	9.19355e-05	0.00466337
ENSMUSG00000064225	Paqr9	3133.22	3519.69	3397.74	-0.156973	0.0401395	-3.91068	9.2035e-05	0.00466337
ENSMUSG00000024378	Stard4	1610.93	1247.75	1354.97	0.278069	0.0712255	3.90406	9.45919e-05	0.00474215
ENSMUSG00000029428	Stx2	509	402.515	469.727	0.263743	0.0675291	3.90561	9.39874e-05	0.00474215
ENSMUSG00000085028	Slc2a4rg-ps	144.133	79.6437	114.998	0.311214	0.0797193	3.90387	9.46655e-05	0.00474215
ENSMUSG00000109394	A230057D06Rik	420.195	273.163	329.809	0.321367	0.0823178	3.90398	9.46249e-05	0.00474215
ENSMUSG00000007812	Zfp655	1123.47	1306.86	1151.72	-0.196041	0.0502419	-3.90195	9.54196e-05	0.00476638
ENSMUSG00000036667	Tcaf1	13195.4	14717.2	13551.2	-0.148514	0.0380734	-3.90073	9.59016e-05	0.00477693
ENSMUSG00000018008	Cyth4	539.035	380.86	467.402	0.311343	0.0798413	3.89952	9.63822e-05	0.00478734
ENSMUSG00000004319	Clcn3	7849.66	8671.48	8015.97	-0.136826	0.0351135	-3.89668	9.75189e-05	0.00481667
ENSMUSG00000027272	Ubr1	2286.78	2586.41	2310.75	-0.165753	0.0425299	-3.89732	9.72615e-05	0.00481667
ENSMUSG00000003660	Snrnp200	5382.38	5951.01	5514.27	-0.137921	0.0354231	-3.89352	9.87997e-05	0.00485275
ENSMUSG00000020745	Pafah1b1	20136.6	22422.9	20622.6	-0.146592	0.0376888	-3.88955	0.000100431	0.00491917
ENSMUSG00000023033	Scn8a	17644.3	19513.7	18429.5	-0.138184	0.035576	-3.88419	0.000102672	0.00501501
ENSMUSG00000022419	Deptor	1158.97	1393.81	1226.57	-0.227307	0.0585574	-3.88178	0.000103697	0.00503714
ENSMUSG00000074622	Mafb	1389.32	1186.83	1305.15	0.201825	0.0519846	3.8824	0.00010343	0.00503714
ENSMUSG00000028530	Jak1	7758.96	8472.04	7952.61	-0.121985	0.0314395	-3.87998	0.000104463	0.00506044
ENSMUSG00000033769	Exoc6b	3739.6	4216.53	3861.56	-0.161121	0.0415597	-3.87686	0.000105813	0.00511178
ENSMUSG00000028600	Podn	261.272	193.106	238.953	0.295366	0.0762916	3.87154	0.00010815	0.00521043
ENSMUSG00000041216	Clvs1	801.585	948.071	827.095	-0.211503	0.0547619	-3.86224	0.000112353	0.00539815
ENSMUSG00000085334	Gm12940	336.574	238.244	281.373	0.308387	0.079883	3.86048	0.000113163	0.00542228
ENSMUSG00000027598	Itch	2315.22	2582.91	2375.07	-0.148805	0.0385558	-3.85948	0.00011363	0.0054299
ENSMUSG00000028582	Cc2d1b	617.257	491.25	591.857	0.258507	0.067041	3.85596	0.000115276	0.0054812
ENSMUSG00000034187	Nsf	37431.6	40637.4	38515.3	-0.114552	0.0297137	-3.8552	0.000115636	0.0054812
ENSMUSG00000073434	Wdr90	519.044	391.73	469.92	0.287915	0.0746797	3.85533	0.000115574	0.0054812
ENSMUSG00000039419	Cntnap2	5336.47	6039.38	5602.81	-0.165508	0.0429548	-3.85306	0.00011665	0.00551447
ENSMUSG00000028525	Pde4b	4157.91	4643.69	4437.22	-0.149842	0.0389151	-3.85047	0.00011789	0.00552366
ENSMUSG00000036333	Kidins220	14342.1	15489.5	14888.5	-0.107845	0.0279992	-3.85171	0.000117294	0.00552366
ENSMUSG00000041923	Nol4	4272.07	5009.5	4473.89	-0.203161	0.0527758	-3.8495	0.000118358	0.00552366
ENSMUSG00000069601	Ank3	19305.1	21879.7	20417.9	-0.167079	0.043404	-3.84939	0.000118411	0.00552366
ENSMUSG00000038077	Kcna6	2613.59	3019.61	2854.37	-0.187606	0.0487471	-3.84855	0.000118819	0.00552806
ENSMUSG00000001985	Grik3	6365.05	7238.33	6551.29	-0.170814	0.0443957	-3.84753	0.000119312	0.00553641
ENSMUSG00000020455	Trim11	911.393	749.323	878.023	0.235126	0.0611601	3.84443	0.000120833	0.00556305
ENSMUSG00000021273	Fdft1	4687.32	3944.11	4166.28	0.215786	0.0561224	3.84492	0.000120594	0.00556305
ENSMUSG00000030774	Pak1	21126.7	23546.1	21962	-0.147356	0.038318	-3.84561	0.000120253	0.00556305
ENSMUSG00000022100	Xpo7	3919.11	4232.36	4035.48	-0.107201	0.0279292	-3.83833	0.000123876	0.00566258
ENSMUSG00000032422	Snx14	1594.85	1791.92	1626	-0.15689	0.040883	-3.83753	0.000124279	0.00566258
ENSMUSG00000058498	Rnf207	226.971	142.311	198.278	0.315874	0.0823036	3.83791	0.000124087	0.00566258
ENSMUSG00000026384	Ptpn4	4481.9	5393.38	4573.71	-0.226945	0.0591686	-3.83556	0.00012528	0.00566425
ENSMUSG00000060802	B2m	3863.13	2873.76	3307.68	0.293449	0.0764898	3.83645	0.000124826	0.00566425
ENSMUSG00000020694	Tlk2	2073.94	2321.32	2127.02	-0.152989	0.0399018	-3.83414	0.000126006	0.00568252
ENSMUSG00000030313	Dennd5b	3665.57	4331.02	3792.12	-0.21041	0.0549092	-3.83195	0.000127129	0.00571855
ENSMUSG00000003680	Taf6l	500.159	419.495	455.97	0.219282	0.0572637	3.82935	0.000128484	0.00573733
ENSMUSG00000005886	Ncoa2	5132.92	5629.88	5268.63	-0.127564	0.0333123	-3.82934	0.000128486	0.00573733
ENSMUSG00000024921	Smarca2	13697.5	15656.4	14205.9	-0.176451	0.0460795	-3.82927	0.000128523	0.00573733
ENSMUSG00000025959	Klf7	1363.04	1609.06	1445.21	-0.209731	0.0548015	-3.82709	0.000129666	0.00577373
ENSMUSG00000026229	Psmd1	3569.38	4029.12	3632.89	-0.162265	0.0424098	-3.82611	0.000130182	0.00578211
ENSMUSG00000057738	Sptan1	49937.9	54694.7	51874.4	-0.125769	0.0329239	-3.81998	0.000133461	0.00591288
ENSMUSG00000027698	Nceh1	5738.16	6327.08	5842.66	-0.134077	0.0351108	-3.81868	0.000134167	0.00592922
ENSMUSG00000055022	Cntn1	16379.6	18362.4	16727.4	-0.154269	0.0404508	-3.81375	0.000136873	0.00603371
ENSMUSG00000030268	Bcat1	3049.8	3413.59	3239.7	-0.151924	0.0398664	-3.81083	0.000138499	0.00605991
ENSMUSG00000032009	Sesn3	7098.72	7995.05	7351.82	-0.159786	0.0419266	-3.81109	0.000138357	0.00605991
ENSMUSG00000035653	Lrfn5	2668.96	3001.63	2787.48	-0.157918	0.0414283	-3.81183	0.00013794	0.00605991
ENSMUSG00000032479	Map4	21370.6	22850.3	21814.3	-0.0944041	0.0247837	-3.80913	0.000139459	0.0060718
ENSMUSG00000045589	Frrs1l	16066.7	18257.8	16680.6	-0.16979	0.0445739	-3.80918	0.000139428	0.0060718
ENSMUSG00000037984	Neurod6	3837.88	4582.36	3982.75	-0.219616	0.0576794	-3.80753	0.000140361	0.00608103
ENSMUSG00000052928	Ctif	3334.99	3640.49	3420.78	-0.121536	0.0319164	-3.80795	0.000140122	0.00608103
ENSMUSG00000030737	Slco2b1	677.988	542.29	586.665	0.255211	0.0670496	3.8063	0.00014106	0.00609634
ENSMUSG00000001909	Trmt1	1831.24	1555.79	1717.23	0.206158	0.0541767	3.80529	0.00014164	0.00610205
ENSMUSG00000048388	Fam171b	14856.6	16283.7	15159.3	-0.12672	0.0333048	-3.80486	0.000141884	0.00610205
ENSMUSG00000029291	Rufy3	7568.18	8257.18	7651.3	-0.12082	0.0317708	-3.80285	0.00014304	0.00613678
ENSMUSG00000004609	Cd33	436.145	327.407	369.388	0.288275	0.0758435	3.80091	0.000144163	0.00616998
ENSMUSG00000005899	Smpd4	2877.8	2234.41	2722.56	0.271582	0.0715125	3.79768	0.000146057	0.00623587
ENSMUSG00000017412	Cacnb4	8137.85	9775.9	8390.21	-0.224525	0.0592442	-3.78982	0.000150758	0.00640558
ENSMUSG00000026827	Gpd2	5640.69	6149.3	5754.61	-0.119772	0.0316	-3.79025	0.000150498	0.00640558
ENSMUSG00000025145	Lrrc45	967.051	719.339	895.72	0.289778	0.0764846	3.78871	0.000151429	0.00641863
ENSMUSG00000038174	Fam126b	4243.05	4913.25	4191.26	-0.190006	0.0501712	-3.78715	0.000152383	0.00644358
ENSMUSG00000022052	Ppp2r2a	4078.25	4503.04	4211.69	-0.135941	0.0359079	-3.78582	0.0001532	0.00646264
ENSMUSG00000027189	Trim44	15076.6	16581.3	15719.9	-0.131003	0.0346319	-3.78272	0.000155125	0.00648181
ENSMUSG00000030465	Psd3	28222.1	32185.6	29314.2	-0.173586	0.0458879	-3.78282	0.000155064	0.00648181
ENSMUSG00000060450	Rnf14	10481.5	11262	10817.4	-0.100807	0.0266464	-3.78316	0.000154853	0.00648181
ENSMUSG00000062729	Ppox	495.263	377.571	440.286	0.280625	0.0741712	3.78348	0.00015465	0.00648181
ENSMUSG00000018189	Uchl5	1296.62	1509.19	1317.1	-0.195039	0.0516626	-3.77525	0.000159845	0.00663189
ENSMUSG00000050321	Neto1	3083.76	3455.76	3207.66	-0.153576	0.0406927	-3.77403	0.000160629	0.00664876
ENSMUSG00000004364	Cul3	5967.01	6750.15	6024.96	-0.164509	0.0436473	-3.76907	0.000163859	0.00669226
ENSMUSG00000019124	Scrn1	10493.8	11577.7	10999.9	-0.134708	0.0357215	-3.77107	0.000162549	0.00669226
ENSMUSG00000021493	Pdlim7	1677.9	1359.13	1597.91	0.244606	0.064901	3.76892	0.000163957	0.00669226
ENSMUSG00000021916	Glt8d1	742.816	622.22	699.22	0.217911	0.0578116	3.76933	0.000163688	0.00669226
ENSMUSG00000034807	Colgalt1	1899	1655.23	1814.75	0.179697	0.0476737	3.76932	0.000163694	0.00669226
ENSMUSG00000078490	Cfap74	338.643	274.636	310.675	0.243431	0.0645538	3.77099	0.000162604	0.00669226
ENSMUSG00000021140	Pcnx	5980.24	6548.9	6225.9	-0.12557	0.0333348	-3.76693	0.000165269	0.00673021
ENSMUSG00000040550	Otud6b	2378.6	2682.83	2503.13	-0.161453	0.0428979	-3.76367	0.000167439	0.0068029
ENSMUSG00000045210	Vcpip1	3259.79	3673.02	3243	-0.159842	0.0424938	-3.76155	0.000168865	0.00684504
ENSMUSG00000040407	Akap9	3449.42	4161.01	3660.74	-0.227499	0.0605053	-3.75998	0.000169928	0.00685899
ENSMUSG00000074746	Pdzd8	3378.6	3758.79	3476.78	-0.145024	0.0385713	-3.75989	0.000169987	0.00685899
ENSMUSG00000029714	Gigyf1	2056.56	1775.6	1945.24	0.189725	0.05051	3.75618	0.000172526	0.00694557
ENSMUSG00000030500	Slc17a6	1345.54	1638.64	1459.43	-0.234616	0.0625863	-3.74868	0.000177767	0.00712402
ENSMUSG00000059326	Csf2ra	608.018	459.118	562.389	0.282324	0.0753099	3.74884	0.000177657	0.00712402
ENSMUSG00000027475	Kif3b	3471.2	3824.29	3667.89	-0.132855	0.0354459	-3.7481	0.000178182	0.00712444
ENSMUSG00000033016	Nfatc1	402.997	301.856	359.349	0.285393	0.0762179	3.74444	0.000180796	0.00721261
ENSMUSG00000004535	Tax1bp1	5156.77	5800.34	5273.68	-0.157692	0.0421477	-3.74142	0.000182982	0.00726696
ENSMUSG00000040274	Cdk6	150.713	101.973	123.416	0.306898	0.0820445	3.74063	0.000183558	0.00727343
ENSMUSG00000027569	Mrgbp	652.731	538.661	622.986	0.228551	0.0611593	3.73697	0.000186252	0.00734094
ENSMUSG00000063077	Kif1b	38418.2	41828.3	39880	-0.118041	0.0315902	-3.73662	0.000186511	0.00734094
ENSMUSG00000021534	1700001L19Rik	354.294	424.057	395.523	-0.219625	0.0588251	-3.73353	0.000188816	0.00741511
ENSMUSG00000020591	Ntsr2	4590.33	3968.12	4403.42	0.188203	0.050422	3.73256	0.000189542	0.00742708
ENSMUSG00000030020	Prickle2	10202.3	11259.8	10687	-0.135104	0.0362525	-3.72674	0.000193975	0.00756716
ENSMUSG00000038417	Fig4	1198.14	1342.03	1224.81	-0.153456	0.0411734	-3.72707	0.000193715	0.00756716
ENSMUSG00000037605	Adgrl3	3837.38	4470.66	4131.98	-0.195269	0.0524352	-3.724	0.000196089	0.00763274
ENSMUSG00000074909	Ranbp6	1504.37	1683.23	1524.51	-0.151081	0.0405847	-3.7226	0.000197184	0.00765849
ENSMUSG00000029206	Nsun7	195.057	140.225	182.588	0.295323	0.0793534	3.72162	0.000197946	0.00767115
ENSMUSG00000036707	Cab39	7606.03	8320.49	7830.95	-0.123981	0.0333366	-3.71907	0.000199956	0.00773206
ENSMUSG00000031266	Gla	426.429	502.29	462.481	-0.205841	0.0553594	-3.71827	0.000200591	0.00773964
ENSMUSG00000015522	Arnt	1706.21	1423.35	1595.11	0.220399	0.0593357	3.71445	0.000203645	0.00784032
ENSMUSG00000027827	Kcnab1	2795.72	3227.39	2946.88	-0.18545	0.0500054	-3.70859	0.000208416	0.0079718
ENSMUSG00000028653	Trit1	444.775	357.843	412.219	0.246861	0.0665612	3.70878	0.000208261	0.0079718
ENSMUSG00000042331	Specc1	4044.1	4493.7	4138.6	-0.143418	0.0386682	-3.70893	0.000208141	0.0079718
ENSMUSG00000066892	Fbxl12	391.647	300.049	358.355	0.274551	0.0740746	3.70641	0.000210218	0.00802332
ENSMUSG00000038774	Ascc3	932.871	1073.58	984.547	-0.182759	0.049366	-3.70212	0.000213804	0.00814257
ENSMUSG00000025899	Alkbh8	1526.58	1734.1	1559.4	-0.168499	0.0455382	-3.70017	0.000215452	0.00818765
ENSMUSG00000062604	Srpk2	9620.54	10428	9712.89	-0.112183	0.0303384	-3.69771	0.000217557	0.00824985
ENSMUSG00000032458	Copb2	3612.12	3958.56	3665.34	-0.126134	0.0341444	-3.69413	0.00022064	0.00834879
ENSMUSG00000049100	Pcdh10	8637.46	9876.18	8891.53	-0.175718	0.0476127	-3.69058	0.000223747	0.00844825
ENSMUSG00000040003	Magi2	6430.82	7252.27	6772.71	-0.160504	0.0435084	-3.68903	0.000225111	0.0084816
ENSMUSG00000027508	Pag1	1422.92	1224.07	1330.12	0.192875	0.0523117	3.68703	0.00022689	0.00852882
ENSMUSG00000056602	Fry	8043.86	8983.43	8433.53	-0.14908	0.0404391	-3.68653	0.000227332	0.00852882
ENSMUSG00000021495	Fam193b	3676.78	2795.6	3419.72	0.276883	0.0751221	3.68577	0.000228014	0.00853623
ENSMUSG00000097452	Gm2824	363.701	461.228	380.081	-0.261664	0.0710391	-3.68338	0.000230163	0.00859843
ENSMUSG00000040560	Wdr7	9469.82	10522.6	9738.31	-0.143024	0.0388429	-3.68212	0.000231299	0.0086159
ENSMUSG00000045980	Tmem104	985.861	860.025	931.585	0.178294	0.0484259	3.68178	0.000231608	0.0086159
ENSMUSG00000027674	Pex5l	5666.76	6373.68	5893.2	-0.157284	0.0427332	-3.68059	0.000232694	0.00863811
ENSMUSG00000021065	Fut8	2202.41	2507.05	2340.5	-0.170939	0.0464863	-3.67719	0.000235818	0.00873567
ENSMUSG00000074582	Arfgef2	3366.82	3667.79	3477.57	-0.118265	0.0321822	-3.67488	0.000237965	0.00879671
ENSMUSG00000060882	Kcnd2	3903.48	4471.88	4005.26	-0.177456	0.0483162	-3.6728	0.000239904	0.00884984
ENSMUSG00000030032	Wdr54	446.778	360.108	408.542	0.246756	0.0672211	3.67081	0.000241786	0.00886365
ENSMUSG00000037344	Slc12a9	939.039	766.987	877.048	0.237002	0.0645616	3.67095	0.000241653	0.00886365
ENSMUSG00000044647	Csrnp3	4218.21	4788.63	4413.26	-0.167673	0.0456684	-3.67153	0.000241104	0.00886365
ENSMUSG00000022016	Akap11	11716	13250.2	12054.1	-0.163534	0.0445603	-3.66995	0.000242594	0.00886775
ENSMUSG00000028339	Col15a1	235.028	174.358	213.695	0.285096	0.0777576	3.66647	0.000245919	0.00895928
ENSMUSG00000001750	Tcirg1	334.626	251.092	301.731	0.281051	0.0766829	3.6651	0.00024724	0.00897686
ENSMUSG00000022024	Sugt1	3909.49	4320.17	3979.79	-0.136447	0.0372306	-3.66492	0.00024742	0.00897686
ENSMUSG00000001833	2020-09-07	17243.4	19827.9	17402.3	-0.181372	0.0495309	-3.66179	0.000250455	0.00900733
ENSMUSG00000007783	Cpt1c	3355.39	3014.55	3196.4	0.145379	0.0396896	3.66289	0.000249383	0.00900733
ENSMUSG00000015709	Arnt2	17000.7	18524.5	18116.7	-0.118827	0.0324388	-3.66313	0.000249154	0.00900733
ENSMUSG00000083899	Gm12346	370.502	465.451	371.252	-0.25554	0.0697924	-3.66143	0.000250814	0.00900733
ENSMUSG00000031986	Sprtn	712.574	600.093	646.69	0.21163	0.057909	3.65453	0.000257658	0.00923433
ENSMUSG00000040760	Appl1	4073.53	4592.88	4238.59	-0.159931	0.0437761	-3.65338	0.000258807	0.00925668
ENSMUSG00000037416	Dmxl1	2638.82	3033.17	2721.22	-0.181127	0.0495989	-3.65184	0.000260365	0.00929355
ENSMUSG00000036555	Iqce	1362.74	1109.8	1285.59	0.237481	0.0650767	3.64925	0.000263003	0.00936876
ENSMUSG00000041245	Wnk3	1646.31	1929.32	1723.03	-0.200335	0.0549163	-3.648	0.000264286	0.00939546
ENSMUSG00000002325	Irf9	350.965	256.547	331.071	0.286804	0.0786983	3.64435	0.00026807	0.00948185
ENSMUSG00000032826	Ank2	40553.7	44318.8	42795.9	-0.122519	0.0336213	-3.6441	0.000268329	0.00948185
ENSMUSG00000067336	Bmpr2	9283.34	10919.4	9530.85	-0.203456	0.0558216	-3.64475	0.000267656	0.00948185
ENSMUSG00000001248	Gramd1a	3915.72	3399.08	3840.23	0.182853	0.0502122	3.64161	0.000270937	0.00955486
ENSMUSG00000078591	Hs3st4	2029.25	2286.43	2153.26	-0.159268	0.0437446	-3.64086	0.000271733	0.00956382
ENSMUSG00000032300	1700017B05Rik	652.65	532.793	601.431	0.236282	0.0649915	3.63559	0.000277348	0.00974197
ENSMUSG00000026784	Pdss1	350.106	266.838	302.583	0.274022	0.0754354	3.63253	0.000280651	0.0097767
ENSMUSG00000028053	Ash1l	7682.09	8535.22	7786.72	-0.142857	0.0393284	-3.63242	0.000280773	0.0097767
ENSMUSG00000030059	Tmf1	1561.1	1811.34	1552.47	-0.19037	0.0523977	-3.63318	0.000279953	0.0097767
ENSMUSG00000034850	Tmem127	5572.66	5985.84	5815.31	-0.100445	0.027641	-3.63391	0.000279162	0.0097767
ENSMUSG00000060519	Tor3a	467.46	382.697	430.933	0.233793	0.0643683	3.63211	0.000281108	0.0097767
ENSMUSG00000109836	NA	2499.17	3070.72	2515.72	-0.238983	0.0658173	-3.63101	0.000282312	0.00979924
ENSMUSG00000087177	E130307A14Rik	660.685	553.999	614.47	0.213961	0.0589344	3.63049	0.000282885	0.00979982
ENSMUSG00000020572	Nampt	2157.94	2424.25	2196.89	-0.156014	0.0429835	-3.62961	0.000283846	0.00981384
ENSMUSG00000038248	Sobp	5150.06	5782.86	5406.41	-0.155309	0.0428154	-3.62742	0.000286269	0.00987823
ENSMUSG00000031673	Cdh11	3179.44	3589.99	3233.98	-0.161411	0.0445087	-3.62651	0.000287282	0.00988324
ENSMUSG00000037503	Fam168b	13044.3	14042.2	13685.7	-0.102965	0.0283941	-3.62628	0.000287535	0.00988324
ENSMUSG00000027799	Nbea	11530.1	13053.1	12016.2	-0.164286	0.0453202	-3.62499	0.000288967	0.00989391
ENSMUSG00000015002	Efr3a	7358.11	8244.64	7453.7	-0.152636	0.0421353	-3.62251	0.000291754	0.00996995
ENSMUSG00000026786	Apbb1ip	372.531	253.587	296.94	0.297598	0.0821993	3.62045	0.000294092	0.0100304
ENSMUSG00000035726	Supt16	2404.59	2703.71	2434.5	-0.15711	0.043409	-3.6193	0.000295401	0.0100556
ENSMUSG00000034252	Senp6	3043.23	3452.9	3127.73	-0.166731	0.046086	-3.61782	0.000297097	0.0100939
ENSMUSG00000021936	Mapk8	5197.38	5766.73	5296.54	-0.141207	0.0390501	-3.61604	0.000299143	0.0101093
ENSMUSG00000025240	Sacm1l	1364.97	1545.65	1426.47	-0.1652	0.0456929	-3.61543	0.000299845	0.0101093
ENSMUSG00000027782	Kpna4	2926.9	3288.56	3035.33	-0.155951	0.0431275	-3.61604	0.00029914	0.0101093
ENSMUSG00000115729	Gm48957	111.998	157.956	125.741	-0.293336	0.0811284	-3.6157	0.000299534	0.0101093
ENSMUSG00000002625	Akap8l	2648.99	2164.47	2479.27	0.234831	0.0649888	3.6134	0.000302206	0.0101501
ENSMUSG00000031278	Acsl4	3805.78	4373.83	3893.06	-0.180517	0.0499552	-3.61357	0.000302014	0.0101501
ENSMUSG00000027177	Hipk3	5115.78	5620.68	5207.44	-0.129321	0.0358082	-3.61148	0.000304452	0.0102061
ENSMUSG00000018800	Abca5	2360.12	2662.02	2456.4	-0.160247	0.0443905	-3.60994	0.000306265	0.0102474
ENSMUSG00000038271	Iffo1	2110.92	1864.67	2058.73	0.163826	0.0453889	3.60938	0.000306929	0.0102502
ENSMUSG00000032187	Smarca4	7653.51	8437.93	8097.16	-0.133137	0.0368923	-3.60879	0.000307624	0.010254
ENSMUSG00000000197	Nalcn	4506.63	5035.68	4760.58	-0.149442	0.0414185	-3.60811	0.000308441	0.0102618
ENSMUSG00000022000	Zc3h13	3898.71	4331.49	3995.84	-0.14268	0.0395583	-3.60684	0.00030995	0.0102797
ENSMUSG00000025586	Cpeb1	2594.97	2226.03	2401.98	0.193968	0.0537973	3.60553	0.000311514	0.0102864
ENSMUSG00000092981	Mir5125	138.845	79.6613	106.503	0.284451	0.0788852	3.60588	0.000311099	0.0102864
ENSMUSG00000007653	Gabrb2	5471.29	6480.72	5660.03	-0.209051	0.0580073	-3.60387	0.000313513	0.010333
ENSMUSG00000058589	Anks1b	14397.9	15518.4	15031.8	-0.104673	0.0290772	-3.59982	0.000318438	0.0104758
ENSMUSG00000021596	Mctp1	1578.18	1849.08	1612.88	-0.199334	0.0554023	-3.59793	0.000320756	0.0104962
ENSMUSG00000043535	Setx	3076.22	3453.78	3137.91	-0.154919	0.0430586	-3.59786	0.000320845	0.0104962
ENSMUSG00000048490	Nrip1	2226.44	2560.05	2302.47	-0.1807	0.0502159	-3.59847	0.000320092	0.0104962
ENSMUSG00000001089	Luzp1	4333.65	5097.8	4553.92	-0.202697	0.0563729	-3.59565	0.00032358	0.0105346
ENSMUSG00000023007	Prpf40b	2135.23	1828.04	1980.88	0.195737	0.0544266	3.59635	0.000322708	0.0105346
ENSMUSG00000053141	Ptprt	7758.95	8801.11	8358.71	-0.166087	0.0462207	-3.59335	0.000326455	0.0106011
ENSMUSG00000022523	Fgf12	7512.34	8620.71	7603.19	-0.178557	0.0497046	-3.59236	0.000327693	0.0106022
ENSMUSG00000041354	Rgl2	802.425	597.212	714.043	0.28037	0.0780391	3.59269	0.00032728	0.0106022
ENSMUSG00000021700	Rab3c	21935.8	24955.7	22832.4	-0.169368	0.0471736	-3.59032	0.000330271	0.0106661
ENSMUSG00000030884	Uqcrc2	5270.94	5805.76	5320.86	-0.132107	0.0368114	-3.58874	0.000332279	0.0106917
ENSMUSG00000038235	F11r	300.31	215.78	261.162	0.288813	0.0804713	3.58902	0.000331925	0.0106917
ENSMUSG00000032423	Syncrip	3552.11	4035.89	3595.19	-0.168236	0.0469108	-3.58629	0.000335415	0.010773
ENSMUSG00000037996	Slc24a2	26248.9	30913.1	27285.4	-0.203596	0.0567944	-3.58479	0.000337349	0.0108141
ENSMUSG00000053477	Tcf4	13747.5	15381	13883.2	-0.150719	0.0420491	-3.58435	0.000337921	0.0108141
ENSMUSG00000036371	Serbp1	8948.3	10049.3	9157.02	-0.155048	0.0432685	-3.58339	0.000339167	0.0108343
ENSMUSG00000047496	Rnf152	749.874	911.579	785.896	-0.22961	0.0640909	-3.58257	0.000340232	0.0108396
ENSMUSG00000047787	Flrt1	1431.24	1672.51	1533.52	-0.196474	0.0548456	-3.58232	0.000340562	0.0108396
ENSMUSG00000035545	Leng8	5531.51	3807.19	4863.81	0.293455	0.081929	3.58182	0.000341207	0.0108405
ENSMUSG00000020647	Ncoa1	6571.72	7141.6	6698.12	-0.115245	0.032194	-3.57969	0.000344002	0.0109097
ENSMUSG00000068923	Syt11	32091.4	34423.7	33020.4	-0.0982656	0.0274569	-3.5789	0.000345043	0.0109231
ENSMUSG00000004677	Myo9b	2339.05	1851.71	2180.82	0.253373	0.0709043	3.57345	0.000352304	0.011113
ENSMUSG00000020412	Ascc2	1215.34	1033.73	1179.05	0.201298	0.0563248	3.57388	0.000351729	0.011113
ENSMUSG00000046709	Mapk10	20436.3	22123.9	20722.9	-0.110296	0.0308833	-3.57137	0.000355115	0.0111817
ENSMUSG00000005150	Wdr83	625.733	535.821	609.158	0.195542	0.0547715	3.57014	0.000356795	0.0112038
ENSMUSG00000016018	Mtrex	2311.42	2572.19	2352.91	-0.144757	0.0405715	-3.56794	0.000359795	0.0112038
ENSMUSG00000024764	Naa40	1185.99	967.666	1105.33	0.234506	0.0657246	3.568	0.000359712	0.0112038
ENSMUSG00000026830	Ermn	1448.39	1831.48	1519.6	-0.254904	0.0714312	-3.56853	0.000358993	0.0112038
ENSMUSG00000056612	Ppp1r14b	424.638	338.475	396.58	0.24972	0.0699844	3.56822	0.000359417	0.0112038
ENSMUSG00000075318	Scn2a	16186.8	18481.5	16679.9	-0.173018	0.0484969	-3.5676	0.000360265	0.0112038
ENSMUSG00000108049	Gm44168	191.962	127.335	170.243	0.29384	0.0823287	3.56911	0.000358199	0.0112038
ENSMUSG00000033066	Gas7	25046.4	27030.3	25447.7	-0.106218	0.0297864	-3.566	0.000362472	0.0112526
ENSMUSG00000024965	Fermt3	236.269	169.344	193.208	0.288559	0.0809486	3.56472	0.000364251	0.011288
ENSMUSG00000055204	Ankrd17	7966.86	8845.84	8226.55	-0.141689	0.0397546	-3.56409	0.000365116	0.0112949
ENSMUSG00000029622	Arpc1b	512.271	370.333	459.275	0.285876	0.0802262	3.56337	0.000366122	0.0113062
ENSMUSG00000001768	Rin2	1468.64	1179.46	1340.51	0.244756	0.068731	3.56107	0.000369341	0.0113705
ENSMUSG00000045038	Prkce	18302.2	20668.8	18891.1	-0.161066	0.0452311	-3.56096	0.000369495	0.0113705
ENSMUSG00000039904	Gpr37	1724.02	2099.15	1847.73	-0.230174	0.0646557	-3.56	0.000370859	0.0113926
ENSMUSG00000005299	Letm1	3588.57	3892.94	3697.59	-0.112379	0.0315875	-3.5577	0.00037411	0.0113964
ENSMUSG00000020664	Dld	3971.13	4457.17	4113.26	-0.154305	0.0433664	-3.55817	0.000373454	0.0113964
ENSMUSG00000022151	Ttc33	967.117	1120.45	1015.74	-0.187508	0.0527058	-3.55763	0.000374215	0.0113964
ENSMUSG00000034557	Zfyve9	4109.27	4588.33	4113.65	-0.148291	0.0416808	-3.55778	0.000373999	0.0113964
ENSMUSG00000052698	Tln2	5274.69	5803.97	5615.06	-0.130549	0.036678	-3.55933	0.000371807	0.0113964
ENSMUSG00000038916	Soga3	2786.71	3147.33	2959.32	-0.160844	0.0452331	-3.55588	0.000376713	0.0114527
ENSMUSG00000052713	Zfp608	829.285	983.884	924.634	-0.210441	0.0592155	-3.55382	0.000379672	0.011503
ENSMUSG00000042680	Garem1	1312.15	1498.74	1392.42	-0.173558	0.0488833	-3.55045	0.00038457	0.0116314
ENSMUSG00000021816	Ppp3cb	11401.3	12616.5	11516.9	-0.137553	0.0387751	-3.54746	0.00038897	0.0117444
ENSMUSG00000035864	Syt1	79533.5	87964.4	81097.3	-0.136893	0.0386029	-3.54618	0.000390865	0.0117814
ENSMUSG00000036534	Slc38a7	1421.03	1279.73	1379.76	0.141386	0.0399054	3.54303	0.000395554	0.0119024
ENSMUSG00000002059	Rab34	333.773	255.008	297	0.269435	0.076057	3.54254	0.0003963	0.0119045
ENSMUSG00000070304	Scn2b	11092.9	12212.7	11498.2	-0.131193	0.0370425	-3.54169	0.000397579	0.0119227
ENSMUSG00000029840	Mtpn	14505.8	15843.9	14751.4	-0.121562	0.0343326	-3.54072	0.000399036	0.011946
ENSMUSG00000039809	Gabbr2	24018.6	26150.3	25185.4	-0.11741	0.033174	-3.53921	0.000401321	0.011994
ENSMUSG00000068117	Mei1	178.125	126.331	156.053	0.28708	0.0811376	3.53819	0.000402884	0.0120204
ENSMUSG00000029634	Rnf6	2625.66	2908.29	2697.75	-0.138695	0.0392062	-3.53758	0.000403818	0.0120279
ENSMUSG00000025980	Hspd1	5033.31	5612.14	5229.52	-0.146544	0.041432	-3.53697	0.000404753	0.0120354
ENSMUSG00000085925	Rtl1	238.113	170.745	208.041	0.284925	0.0806579	3.53251	0.000411635	0.0121989
ENSMUSG00000009291	Pttg1ip	1885.2	1676.45	1829.99	0.155712	0.0440961	3.5312	0.000413678	0.0122389
ENSMUSG00000022110	Sucla2	4340.19	4914.95	4484.89	-0.163982	0.0464481	-3.53045	0.000414861	0.0122533
ENSMUSG00000049323	Smcr8	1931.92	2135.13	2011.17	-0.136015	0.0385329	-3.52984	0.000415807	0.0122608
ENSMUSG00000024081	Cebpz	1288.08	1465.9	1311.03	-0.168634	0.0477964	-3.52818	0.000418421	0.0123172
ENSMUSG00000021983	Atp8a2	2948.19	3220.42	3070.86	-0.121242	0.0343742	-3.52712	0.000420099	0.012346
ENSMUSG00000033342	Plppr5	1887.12	2130.43	1984.03	-0.160613	0.0455605	-3.52528	0.000423036	0.0124042
ENSMUSG00000034755	Pcdh11x	937.985	1170.11	971.769	-0.246082	0.0698104	-3.525	0.000423485	0.0124042
ENSMUSG00000029636	Wasf3	5583.75	6097.9	5809.34	-0.121576	0.0344978	-3.52418	0.000424802	0.0124221
ENSMUSG00000062232	Rapgef2	6498.68	7229.07	6788.43	-0.143678	0.0407994	-3.52158	0.000428988	0.0125237
ENSMUSG00000018654	Ikzf1	196.668	133.74	171.673	0.289308	0.0822164	3.51886	0.000433409	0.0126111
ENSMUSG00000020888	Dvl2	681.747	553.963	627.794	0.236266	0.0671367	3.51919	0.000432874	0.0126111
ENSMUSG00000039262	Prrc2b	25465.8	27569.8	26649	-0.110205	0.0313264	-3.51796	0.000434884	0.0126292
ENSMUSG00000022552	Sharpin	1231.07	1107.59	1174.16	0.142318	0.0404668	3.51689	0.000436628	0.0126421
ENSMUSG00000038299	Wdr36	733.071	832.978	782.91	-0.166766	0.0474263	-3.51633	0.000437557	0.0126483
ENSMUSG00000025907	Rb1cc1	4257.76	5083.42	4278.03	-0.214345	0.0610035	-3.51364	0.000442006	0.012756
ENSMUSG00000036800	Fam135b	3287.19	3742.73	3340.37	-0.169651	0.048316	-3.51128	0.000445957	0.012849
ENSMUSG00000021476	Habp4	9063.76	9649.24	9396.95	-0.0882162	0.0251684	-3.50504	0.00045653	0.0129654
ENSMUSG00000026576	Atp1b1	60542.7	65360.3	62322.4	-0.106554	0.0303962	-3.50551	0.000455734	0.0129654
ENSMUSG00000027965	Olfm3	1426.89	1743.9	1426.62	-0.2321	0.0661551	-3.50842	0.000450783	0.0129654
ENSMUSG00000028080	Lrba	1559.26	1762.49	1604.93	-0.161445	0.0460468	-3.5061	0.00045473	0.0129654
ENSMUSG00000031865	Dctn1	17396.4	18824.9	18084.4	-0.109562	0.0312481	-3.50619	0.000454563	0.0129654
ENSMUSG00000032050	Rdx	2890.35	3200.3	2933.16	-0.13856	0.0395108	-3.50688	0.00045339	0.0129654
ENSMUSG00000041890	Git2	1636.71	1451.71	1561.21	0.158018	0.0450837	3.505	0.000456616	0.0129654
ENSMUSG00000045294	Insig1	2279.89	1857.29	2096.96	0.234297	0.0668354	3.50557	0.000455623	0.0129654
ENSMUSG00000052752	Traf7	1401.45	1252.21	1346.74	0.150818	0.0430256	3.5053	0.000456089	0.0129654
ENSMUSG00000025816	Sec61a2	1432.41	1246.58	1344.12	0.178605	0.0509944	3.50245	0.000461001	0.0130689
ENSMUSG00000059866	Tnip2	482.225	392.83	463.051	0.232574	0.0664331	3.50088	0.00046372	0.0131038
ENSMUSG00000026860	Sh3glb2	5894.1	5318.44	5803.78	0.139182	0.0397748	3.49925	0.000466563	0.0131211
ENSMUSG00000033228	Scaf11	2741.22	3049.59	2774.92	-0.143864	0.0411079	-3.49967	0.00046584	0.0131211
ENSMUSG00000038332	Sesn1	2086.14	1858.84	2008.76	0.153714	0.0439256	3.49941	0.000466285	0.0131211
ENSMUSG00000021903	Galnt15	172.387	103.572	155.928	0.282813	0.0808589	3.49762	0.000469432	0.0131807
ENSMUSG00000036273	Lrrk2	2345.82	2926.51	2555.56	-0.244381	0.0698837	-3.49696	0.000470592	0.0131921
ENSMUSG00000038172	Ttc39b	3477.52	3853.6	3590.63	-0.13943	0.0398809	-3.49616	0.000472005	0.0131921
ENSMUSG00000066232	Ipo7	4811.37	5398.99	4948.75	-0.153436	0.0438876	-3.49612	0.000472082	0.0131921
ENSMUSG00000037514	Pank2	1634.02	1799.75	1732.22	-0.132183	0.0378572	-3.49162	0.000480097	0.0133608
ENSMUSG00000073725	Lmbrd1	6611.53	7189.03	6661.8	-0.115825	0.0331738	-3.49146	0.000480393	0.0133608
ENSMUSG00000033961	Zfp446	371.772	294.781	339.283	0.249235	0.0714263	3.4894	0.000484112	0.0134431
ENSMUSG00000043411	Usp48	4150.04	3609.97	3988.44	0.178866	0.0512705	3.48867	0.000485432	0.0134585
ENSMUSG00000078622	Ccdc47	3957.25	4439.81	4034.61	-0.153379	0.0439837	-3.48719	0.000488131	0.0135121
ENSMUSG00000027206	Cops2	2750.99	3124.59	2806.3	-0.166486	0.0477626	-3.48571	0.000490834	0.0135656
ENSMUSG00000041775	Mapk1ip1	1568.95	1371.57	1506.5	0.173153	0.0496923	3.4845	0.000493051	0.0136056
ENSMUSG00000023961	Enpp4	765.139	897.556	794.242	-0.198835	0.0571498	-3.47919	0.000502928	0.0138565
ENSMUSG00000031731	Ap1g1	3614.75	3888.92	3673.22	-0.102352	0.0294291	-3.47793	0.000505295	0.0139
ENSMUSG00000064215	Ifi27	397.129	312.72	353.199	0.25432	0.0731404	3.47714	0.000506784	0.0139192
ENSMUSG00000049252	Lrp1b	1679.72	2039.99	1829.59	-0.226329	0.0651026	-3.4765	0.000508009	0.0139311
ENSMUSG00000014592	Camta1	14019.2	16188.9	14435.1	-0.183573	0.0528143	-3.47582	0.000509298	0.0139448
ENSMUSG00000040724	Kcna2	12619.4	14411.8	13360.5	-0.172191	0.049632	-3.46936	0.0005217	0.0142622
ENSMUSG00000040396	Abhd13	1615.98	1836.47	1658.51	-0.166594	0.0480374	-3.46802	0.000524316	0.0143116
ENSMUSG00000095253	Zfp799	966.014	1109.78	1002.01	-0.178961	0.0516175	-3.46707	0.000526165	0.0143177
ENSMUSG00000009995	Taz	966.191	812.213	907.535	0.209911	0.06062	3.46274	0.000534705	0.0144887
ENSMUSG00000024122	Pdpk1	5989.51	6496.26	6222.37	-0.11222	0.0324088	-3.46263	0.000534914	0.0144887
ENSMUSG00000028991	Mtor	4908.24	5347.66	5090.53	-0.11799	0.0340921	-3.46094	0.000538301	0.0144889
ENSMUSG00000032086	Bace1	3627.66	3941.84	3737.33	-0.114444	0.0330607	-3.46162	0.000536935	0.0144889
ENSMUSG00000037784	Dzip1l	850.275	706.98	825.959	0.217238	0.0627677	3.46099	0.000538202	0.0144889
ENSMUSG00000073436	Eme2	140.42	103.157	131.539	0.275319	0.0795543	3.46077	0.000538634	0.0144889
ENSMUSG00000022403	St13	5256.21	5854.13	5317.07	-0.144609	0.0417952	-3.45993	0.000540308	0.0145011
ENSMUSG00000027438	Napb	24216.3	27327.8	25415	-0.159479	0.0461039	-3.45911	0.000541958	0.0145013
ENSMUSG00000056222	Spock1	14776.4	16211.8	15023.5	-0.126755	0.0366419	-3.4593	0.000541584	0.0145013
ENSMUSG00000031508	Ankrd10	1474.89	1203.09	1402.12	0.23147	0.0669621	3.45673	0.00054677	0.0146079
ENSMUSG00000090086	AI480526	300.319	213.184	257.446	0.281522	0.0814945	3.4545	0.000551323	0.0147072
ENSMUSG00000057522	Spop	7425.45	8096.01	7742.3	-0.119184	0.0345247	-3.45213	0.000556178	0.0148143
ENSMUSG00000023826	Prkn	266.437	200.508	223.343	0.269916	0.078227	3.45041	0.000559729	0.0148428
ENSMUSG00000029919	Hpgds	370.289	276.177	320.299	0.271953	0.0788179	3.45039	0.000559774	0.0148428
ENSMUSG00000032096	Arcn1	4331.36	4693.54	4366.26	-0.111414	0.0322852	-3.45094	0.000558639	0.0148428
ENSMUSG00000019997	Ccn2	821.739	1030.46	947.3	-0.245069	0.071092	-3.44721	0.000566404	0.0149736
ENSMUSG00000022905	Kpna1	6002.75	6529.22	6081.9	-0.115913	0.0336228	-3.44745	0.000565909	0.0149736
ENSMUSG00000001240	Ramp2	646.899	516.001	568.785	0.245376	0.0712216	3.44524	0.000570543	0.0150605
ENSMUSG00000035093	Secisbp2l	5734.45	6358.13	5892.18	-0.139435	0.0404803	-3.44451	0.000572096	0.0150789
ENSMUSG00000078485	Plekhn1	1201.32	999.703	1144.43	0.216841	0.0629866	3.44265	0.000576045	0.0151603
ENSMUSG00000029576	Radil	520.314	420.54	505.863	0.236329	0.0686627	3.44188	0.000577679	0.0151806
ENSMUSG00000021870	Slmap	4936.72	5522.62	5102.94	-0.149862	0.0435735	-3.4393	0.000583223	0.0152355
ENSMUSG00000026019	Wdr12	1111.91	1250.65	1155.45	-0.154641	0.0449599	-3.43954	0.000582705	0.0152355
ENSMUSG00000026269	Rnpepl1	1144.1	974.831	1104.75	0.197871	0.0575197	3.44006	0.000581589	0.0152355
ENSMUSG00000029022	Miip	493.303	376.934	443.784	0.263866	0.0767082	3.43987	0.000582001	0.0152355
ENSMUSG00000032295	Man2c1	1557.46	1294.09	1426.19	0.218753	0.06363	3.4379	0.000586251	0.015292
ENSMUSG00000025262	Fam120c	1852.21	2044.98	1902.31	-0.133904	0.0389751	-3.43563	0.00059117	0.0153578
ENSMUSG00000027347	Rasgrp1	23253.4	25997.8	23833.7	-0.148887	0.0433363	-3.43561	0.000591217	0.0153578
ENSMUSG00000042810	Krba1	2339.69	1969.37	2223.33	0.207845	0.0604987	3.43553	0.000591387	0.0153578
ENSMUSG00000037458	Azin1	5545.23	6088.87	5672.67	-0.12779	0.0372084	-3.43444	0.000593787	0.0153974
ENSMUSG00000031026	Trim66	2170.14	2450.36	2258.45	-0.159445	0.0464329	-3.43388	0.000594997	0.0154061
ENSMUSG00000036834	Plch1	608.576	762.096	655.438	-0.24456	0.0712608	-3.4319	0.000599361	0.0154964
ENSMUSG00000027936	Crtc2	1036.19	861.812	974.504	0.216562	0.0631424	3.42975	0.000604148	0.0155517
ENSMUSG00000041444	Arhgap32	22411	25456.3	23285.1	-0.166265	0.0484699	-3.43027	0.000602992	0.0155517
ENSMUSG00000031386	Hcfc1	6209.34	6779.08	6521.45	-0.120728	0.0352206	-3.42777	0.000608554	0.0156359
ENSMUSG00000034126	Pomt2	1013.59	888.373	952.418	0.170897	0.0498608	3.42749	0.000609193	0.0156359
ENSMUSG00000048732	Klhl11	976.497	1150.77	1048.45	-0.201181	0.0587358	-3.42519	0.000614366	0.015723
ENSMUSG00000085396	Firre	1710.14	1326.68	1573.07	0.257113	0.0750604	3.42542	0.000613855	0.015723
ENSMUSG00000029757	Dync1i1	4419.71	4891.21	4567.06	-0.136803	0.0399469	-3.42461	0.000615684	0.0157307
ENSMUSG00000032968	Inha	942.852	742.615	879.396	0.24999	0.0730106	3.42403	0.000617006	0.0157307
ENSMUSG00000019139	Isyna1	1095.7	923.022	1045	0.207089	0.0604949	3.42324	0.000618795	0.0157435
ENSMUSG00000028165	Cisd2	1534	1739.7	1576.61	-0.164475	0.0480518	-3.42287	0.000619632	0.0157435
ENSMUSG00000019943	Atp2b1	25834.8	29502.2	26068.1	-0.171794	0.0502088	-3.42159	0.000622567	0.0157877
ENSMUSG00000035232	Pdk3	871.132	985.47	910.042	-0.162818	0.0475891	-3.42133	0.000623163	0.0157877
ENSMUSG00000028149	Rap1gds1	12544.9	13682.6	12914.8	-0.119283	0.0348958	-3.41827	0.000630202	0.0159431
ENSMUSG00000056553	Ptprn2	14142.8	15542.9	14749.4	-0.128526	0.0376311	-3.41541	0.000636852	0.0160883
ENSMUSG00000061028	Clasrp	1635.82	1295.46	1532.04	0.247278	0.072427	3.41417	0.000639772	0.0161389
ENSMUSG00000042523	Dnal1	4943.64	5345.41	5109.95	-0.108716	0.0318538	-3.41297	0.000642597	0.0161639
ENSMUSG00000036550	Cnot1	4630.37	5028.29	4704.46	-0.114302	0.0335166	-3.4103	0.000648922	0.0162998
ENSMUSG00000000168	Dlat	3355.55	3635.16	3400.2	-0.110407	0.0323866	-3.40903	0.000651948	0.016323
ENSMUSG00000004896	Rrnad1	855.702	702.654	818.474	0.225391	0.0661176	3.40894	0.000652152	0.016323
ENSMUSG00000046785	Epm2aip1	7059.56	7651.11	7217.57	-0.111405	0.0326821	-3.40875	0.000652622	0.016323
ENSMUSG00000054280	Prr14l	2241.36	2490.33	2392.57	-0.14156	0.0415589	-3.40626	0.000658601	0.0164492
ENSMUSG00000002985	Apoe	58811.1	50702.6	57055.2	0.186709	0.0548652	3.40304	0.000666394	0.0166203
ENSMUSG00000023143	Nagpa	430.732	355.308	390.404	0.222859	0.0655201	3.40138	0.000670476	0.0166984
ENSMUSG00000061130	Ppm1b	3211.93	3529.98	3299.43	-0.128379	0.0377795	-3.3981	0.00067855	0.0168757
ENSMUSG00000016495	Plgrkt	354.005	291.933	322.321	0.223007	0.0656759	3.39556	0.000684879	0.0169922
ENSMUSG00000040433	Zbtb38	2602.67	2949.56	2645.64	-0.163878	0.048264	-3.39545	0.00068516	0.0169922
ENSMUSG00000040713	Creg1	1578.62	1362.99	1500.81	0.18506	0.0545499	3.39248	0.000692627	0.0171532
ENSMUSG00000026933	Camsap1	5423.77	5894.53	5563.32	-0.114705	0.0338411	-3.38953	0.000700125	0.0173146
ENSMUSG00000028524	Sgip1	7405.05	8245.05	7680.65	-0.144021	0.0424988	-3.38883	0.000701927	0.0173349
ENSMUSG00000006958	Chrd	991.046	743.004	892.393	0.266926	0.0788049	3.38718	0.000706157	0.0173663
ENSMUSG00000046230	Vps13a	3071.25	3552.34	3096.16	-0.184342	0.0544181	-3.38751	0.000705314	0.0173663
ENSMUSG00000019861	Gopc	2474.77	2755.13	2584.54	-0.144287	0.0426108	-3.38616	0.000708785	0.0174067
ENSMUSG00000036712	Cyld	4500.15	4959.3	4719.53	-0.132077	0.039027	-3.38426	0.000713705	0.0175031
ENSMUSG00000016349	Eef1a2	44589.6	47926.4	46641.3	-0.100564	0.0297206	-3.38367	0.00071525	0.0175167
ENSMUSG00000031502	Col4a1	1640.09	1303.72	1640.54	0.243609	0.072041	3.38153	0.000720831	0.0176289
ENSMUSG00000053536	Cstf2t	3427.02	3734.75	3510.68	-0.118249	0.0349887	-3.37964	0.000725813	0.0176528
ENSMUSG00000054008	Ndst1	3807.03	4195.55	3977.27	-0.13176	0.0389835	-3.37989	0.000725161	0.0176528
ENSMUSG00000056234	Ncoa4	1448.79	1623.61	1516.07	-0.151152	0.0447159	-3.38028	0.000724116	0.0176528
ENSMUSG00000029434	Vps33a	4868.94	5242.28	4979.33	-0.102564	0.0303621	-3.37802	0.000730092	0.0177324
ENSMUSG00000033392	Clasp2	9948.14	10917.6	10264	-0.126725	0.0375354	-3.37614	0.000735099	0.0178294
ENSMUSG00000032549	Rab6b	46438.4	49435.2	48632	-0.0879012	0.0260445	-3.37504	0.000738063	0.0178767
ENSMUSG00000055692	Tmem191c	1871.71	1589.01	1724.28	0.200417	0.0594139	3.37323	0.000742915	0.0179696
ENSMUSG00000024491	Rbm27	1847.42	2094.77	1878.74	-0.163991	0.0486545	-3.37052	0.000750262	0.0181224
ENSMUSG00000082229	Nap1l2	4129.39	4734.79	4127.13	-0.175484	0.0520918	-3.36874	0.000755137	0.0182152
ENSMUSG00000073481	2020-03-02	1744.36	1520.06	1657.15	0.17673	0.0524718	3.36809	0.0007569	0.0182328
ENSMUSG00000023932	Cdc5l	2215.95	2456.28	2269.36	-0.138396	0.041116	-3.36599	0.000762704	0.0183226
ENSMUSG00000029502	Golga3	2491.96	2731.26	2618.6	-0.125787	0.0373915	-3.36406	0.00076805	0.0183759
ENSMUSG00000039470	Zdhhc2	1773.65	1978.54	1819.72	-0.145956	0.0433789	-3.36467	0.000766352	0.0183759
ENSMUSG00000044349	Snhg11	46057	32636.9	39290.3	0.27536	0.0818488	3.36425	0.000767527	0.0183759
ENSMUSG00000058571	Gpc6	369.149	443.71	413.397	-0.216021	0.0642515	-3.36212	0.000773456	0.0184801
ENSMUSG00000000631	Myo18a	8556.89	9221.49	8885.34	-0.103774	0.0308767	-3.36093	0.000776816	0.0185353
ENSMUSG00000024186	Rgs11	601.303	409.665	520.07	0.27637	0.0823486	3.3561	0.000790499	0.0188363
ENSMUSG00000038828	Tmem214	1820.91	1637.56	1775.37	0.142653	0.0425171	3.35518	0.000793129	0.0188735
ENSMUSG00000015222	Map2	58254.3	64686.3	61008.2	-0.140601	0.0419138	-3.35453	0.000795009	0.0188927
ENSMUSG00000104814	Gm42979	193.948	119.336	162.918	0.27024	0.0805949	3.35306	0.000799232	0.0189675
ENSMUSG00000036617	Etl4	8369.3	9354.18	8640.02	-0.148075	0.0441732	-3.35213	0.000801911	0.0190055
ENSMUSG00000026131	Dst	19755.4	21676.6	20742.7	-0.12647	0.0377371	-3.35134	0.000804223	0.0190163
ENSMUSG00000110710	C78859	985.447	692.192	884.269	0.274744	0.081983	3.35123	0.000804525	0.0190163
ENSMUSG00000020287	Mpg	298.614	237.378	272.143	0.242251	0.0723041	3.35044	0.000806823	0.0190451
ENSMUSG00000049804	Armcx4	3207.78	3621.87	3338.67	-0.158966	0.0474587	-3.34957	0.000809357	0.0190794
ENSMUSG00000008305	Tle1	1629.56	1470.08	1596.14	0.139025	0.0415327	3.34737	0.000815808	0.0191422
ENSMUSG00000040549	Ckap5	7088.46	7695.03	7217.16	-0.113201	0.0338197	-3.34719	0.000816362	0.0191422
ENSMUSG00000047909	Ankrd16	923.102	722.419	855.727	0.249736	0.0746102	3.34721	0.000816282	0.0191422
ENSMUSG00000045967	Gpr158	7750.33	8742.63	8062.89	-0.158081	0.0472385	-3.34644	0.000818554	0.0191681
ENSMUSG00000026409	Pfkfb2	679.682	564.684	627.497	0.216652	0.0647638	3.34526	0.000822056	0.0192245
ENSMUSG00000024511	Rab27b	1437.14	1718.87	1487.16	-0.212044	0.063404	-3.34433	0.000824823	0.0192637
ENSMUSG00000034723	Tmx4	9796.53	10877.8	10120.4	-0.140516	0.0420309	-3.34315	0.000828317	0.0193197
ENSMUSG00000031875	Cmtm3	411.29	316.392	363.475	0.256964	0.0768875	3.34207	0.000831547	0.019356
ENSMUSG00000039285	Azi2	2055.75	2263.85	2124.8	-0.130689	0.0391061	-3.3419	0.000832066	0.019356
ENSMUSG00000027091	Zc3h15	3509.33	3904.71	3656.75	-0.142983	0.042791	-3.34143	0.000833466	0.019363
ENSMUSG00000029439	Sfswap	2956.69	2506.86	2847.5	0.19996	0.0598894	3.33882	0.000841352	0.0195205
ENSMUSG00000070544	Top1	3950.54	4526.17	3954.64	-0.17429	0.0522112	-3.33818	0.000843301	0.01954
ENSMUSG00000027797	Dclk1	38422.7	42630.6	40360	-0.139517	0.0418147	-3.33656	0.000848224	0.0196283
ENSMUSG00000023965	Fbxl17	1997.42	2193.27	2140.73	-0.126831	0.0380177	-3.33611	0.000849585	0.019634
ENSMUSG00000024006	Stk38	1325.59	1085.76	1213.06	0.22549	0.0676054	3.33539	0.000851796	0.0196593
ENSMUSG00000036106	Prr5	350.229	255.722	313.173	0.269056	0.080732	3.33271	0.000860037	0.0197461
ENSMUSG00000038593	Tctn1	442.445	374.168	437.906	0.202704	0.0608173	3.333	0.000859159	0.0197461
ENSMUSG00000067194	Eif1ax	6202.57	6858.39	6193.31	-0.135674	0.0406977	-3.33371	0.000856949	0.0197461
ENSMUSG00000075054	Yae1d1	1066.41	1219.61	1084.81	-0.172691	0.0519011	-3.32731	0.000876896	0.020107
ENSMUSG00000005610	Eif4g2	23502.3	25371.8	24076.9	-0.106086	0.0318995	-3.32565	0.00088214	0.0201748
ENSMUSG00000010086	Rnf112	7305.82	6415.31	7058.13	0.167908	0.0505192	3.32365	0.00088848	0.0202935
ENSMUSG00000047414	Flrt2	3895.25	4710.62	3947.82	-0.219567	0.0661483	-3.31931	0.000902408	0.0205849
ENSMUSG00000027770	Dhx36	2545.18	2831.8	2610.38	-0.142657	0.0429882	-3.31851	0.000904983	0.0205976
ENSMUSG00000019432	Ddx39b	5028.59	4490.63	4954.58	0.149634	0.0451388	3.31498	0.0009165	0.0207988
ENSMUSG00000038500	Prr3	921.911	800.715	895.187	0.177935	0.053695	3.31381	0.000920325	0.0208413
ENSMUSG00000058740	Kcnt1	4180.76	3615.22	4020.43	0.182562	0.0550932	3.31369	0.000920736	0.0208413
ENSMUSG00000003131	Pafah1b2	8447.09	9037.71	8526.48	-0.0945776	0.0285592	-3.31163	0.000927531	0.0209682
ENSMUSG00000008489	Elavl2	2998.34	3390.49	3007.15	-0.160878	0.0486058	-3.30984	0.000933495	0.0210388
ENSMUSG00000020674	Pxdn	2300.57	1755.78	2133.1	0.257323	0.0777509	3.30959	0.000934341	0.0210388
ENSMUSG00000029131	Dnajb6	3963.93	4398.69	4099.04	-0.139772	0.0422368	-3.30926	0.000935429	0.0210388
ENSMUSG00000002546	Golga2	4469.21	4763.04	4632.88	-0.0892096	0.0269898	-3.3053	0.000948741	0.0211494
ENSMUSG00000025104	Hdgfl3	5212.57	5808.01	5265.45	-0.144399	0.0436777	-3.30602	0.000946317	0.0211494
ENSMUSG00000025626	Phf6	989.833	1121.11	1019.06	-0.162395	0.0491218	-3.30597	0.000946468	0.0211494
ENSMUSG00000029505	Ep400	4229.13	4591.6	4369.06	-0.113482	0.0343186	-3.30671	0.000943973	0.0211494
ENSMUSG00000040048	Ndufb10	3236.16	3589.59	3331.95	-0.139064	0.0420606	-3.30627	0.000945456	0.0211494
ENSMUSG00000040690	Col16a1	473.602	319.464	456.54	0.272257	0.0823521	3.30601	0.000946337	0.0211494
ENSMUSG00000040710	St8sia4	504.962	612.179	527.832	-0.221175	0.0669113	-3.3055	0.000948068	0.0211494
ENSMUSG00000021666	Gfm2	1157.99	1041.19	1082.02	0.141637	0.042862	3.30449	0.000951484	0.0211837
ENSMUSG00000003279	Dlgap1	24587	27323.4	25360.7	-0.141225	0.042759	-3.30282	0.000957175	0.0212836
ENSMUSG00000026958	Dpp7	549.02	454.62	512.263	0.218198	0.0660955	3.30125	0.000962556	0.0213763
ENSMUSG00000024109	Nrxn1	21725.2	24790.5	22217.6	-0.169697	0.0514224	-3.30005	0.000966667	0.0214406
ENSMUSG00000044098	Rsbn1	814.26	933.585	867.444	-0.174829	0.0530008	-3.29861	0.00097164	0.0214982
ENSMUSG00000048445	Ccdc57	397.109	301.311	351.258	0.258472	0.0783584	3.29859	0.000971704	0.0214982
ENSMUSG00000038039	Gcc2	3288.21	3848.28	3321.16	-0.193432	0.0586535	-3.29787	0.000974204	0.0214997
ENSMUSG00000026663	Atf6	3969.14	4461.39	4064.34	-0.153729	0.0466395	-3.29611	0.000980328	0.0215928
ENSMUSG00000027108	Ola1	3564.16	4086.79	3670.78	-0.174559	0.0529663	-3.29566	0.000981923	0.0215928
ENSMUSG00000043940	Wdfy3	10050.6	11133.3	10567.1	-0.137455	0.0417086	-3.2956	0.000982104	0.0215928
ENSMUSG00000028926	Cdk14	10352.7	11156.9	10554.7	-0.103881	0.0315355	-3.29409	0.000987395	0.0216014
ENSMUSG00000029068	Ccnl2	1864.19	1521.85	1745.13	0.226374	0.0687203	3.29413	0.000987255	0.0216014
ENSMUSG00000049411	Tmem241	172.636	215.103	194.244	-0.236077	0.0716578	-3.2945	0.000985957	0.0216014
ENSMUSG00000041540	Sox5	1444.04	1640.54	1498	-0.164817	0.0500428	-3.29352	0.000989413	0.0216187
ENSMUSG00000018395	Kif3a	6346.6	7231.35	6630.56	-0.16814	0.0510664	-3.29259	0.0009927	0.0216369
ENSMUSG00000045282	Tmem86b	180.175	122.195	151.196	0.271015	0.0823249	3.29201	0.000994725	0.0216543
ENSMUSG00000001323	Srr	2222.05	2429.1	2366.02	-0.12213	0.0371437	-3.28805	0.00100885	0.0218402
ENSMUSG00000023110	Prmt5	2034.8	2217.73	2060.89	-0.118113	0.0359237	-3.28788	0.00100946	0.0218402
ENSMUSG00000027582	Zgpat	1462.74	1214.09	1428.75	0.215042	0.0654019	3.28802	0.00100896	0.0218402
ENSMUSG00000029723	Tsc22d4	2520.68	2180.67	2358.56	0.182333	0.0554542	3.288	0.00100903	0.0218402
ENSMUSG00000022789	Dnm1l	9386.07	10329.2	9521.71	-0.129811	0.0395119	-3.28537	0.00101847	0.0219992
ENSMUSG00000024277	Mapre2	13777.6	14759.5	14121.5	-0.0961011	0.0292532	-3.28514	0.0010193	0.0219992
ENSMUSG00000010803	Gabra1	19552.2	22853.4	19819.6	-0.192052	0.058491	-3.28344	0.00102547	0.0221053
ENSMUSG00000020612	Prkar1a	26242.8	28108.9	26582.7	-0.0958552	0.0292108	-3.2815	0.00103255	0.0222255
ENSMUSG00000024191	Bnip1	621.867	529.096	574.817	0.197038	0.0600502	3.28123	0.00103357	0.0222255
ENSMUSG00000022770	Dlg1	7573.67	8217.11	7611.74	-0.11222	0.0342075	-3.28056	0.00103601	0.0222508
ENSMUSG00000018707	Dync1h1	30763.9	33917.9	31685.6	-0.131846	0.0402086	-3.27905	0.00104156	0.0223157
ENSMUSG00000031393	Mecp2	6609.29	7302.55	6763.55	-0.134586	0.0410403	-3.27938	0.00104037	0.0223157
ENSMUSG00000037243	Zfp692	547.152	410.675	491.874	0.260343	0.0794147	3.27828	0.00104444	0.0223502
ENSMUSG00000029152	Ociad1	7559.02	8079.11	7661.81	-0.0929996	0.0283736	-3.27768	0.00104664	0.0223702
ENSMUSG00000005045	Chd5	13843.4	15172.6	14507.9	-0.124732	0.0380669	-3.27665	0.00105048	0.022425
ENSMUSG00000022454	Nell2	22916.4	24928.1	23998.8	-0.115493	0.0352547	-3.27596	0.00105303	0.0224524
ENSMUSG00000027966	Col11a1	177.388	119.038	153.633	0.269315	0.082251	3.27431	0.0010592	0.0225567
ENSMUSG00000058093	Zfp729b	270.49	331.345	267.073	-0.226111	0.0691112	-3.2717	0.00106903	0.0227384
ENSMUSG00000019775	Rgs17	4699.63	5495.6	4763.93	-0.192296	0.0587942	-3.27066	0.00107296	0.0227439
ENSMUSG00000050967	Creg2	6034.97	7036	6482.25	-0.189425	0.0579173	-3.27062	0.00107313	0.0227439
ENSMUSG00000078117	Gm16485	719.42	854.486	731.524	-0.205419	0.0628076	-3.27061	0.00107316	0.0227439
ENSMUSG00000021536	Adcy2	6711.28	7330.61	6963.04	-0.120495	0.0368694	-3.26816	0.0010825	0.0228869
ENSMUSG00000041028	Ghitm	11769.2	12822.3	12092.8	-0.117313	0.0358951	-3.26821	0.00108229	0.0228869
ENSMUSG00000003526	Prodh	965.5	799.156	889.669	0.21734	0.0665187	3.26736	0.00108556	0.0229242
ENSMUSG00000050148	Ubqln2	8939.77	9728.25	9366.12	-0.115824	0.0354665	-3.26573	0.00109182	0.0230289
ENSMUSG00000037266	Rsrp1	7465.04	6223.24	7263.12	0.211648	0.0648294	3.2647	0.00109582	0.0230855
ENSMUSG00000026361	Cdc73	1805.45	2067.65	1797.76	-0.172951	0.0529995	-3.26325	0.00110143	0.0231208
ENSMUSG00000038665	Dgki	1290.01	1478.16	1420.07	-0.173462	0.053151	-3.26357	0.00110018	0.0231208
ENSMUSG00000055817	Mta3	3771.88	4119.76	3909.82	-0.120426	0.0368973	-3.26381	0.00109925	0.0231208
ENSMUSG00000023266	Frs3	703.321	610.851	675.019	0.177173	0.0543005	3.26283	0.00110307	0.0231277
ENSMUSG00000005871	Apc	16415.1	18420.7	17263.5	-0.151823	0.046539	-3.26228	0.00110519	0.0231385
ENSMUSG00000053799	Exoc6	1134.65	1289.42	1200.64	-0.164368	0.0503967	-3.26148	0.00110832	0.0231552
ENSMUSG00000056342	Usp34	5353.19	6014.28	5482.22	-0.153164	0.0469816	-3.26009	0.00111377	0.0232416
ENSMUSG00000022621	Rabl2	836.394	708.991	781.985	0.19838	0.0608644	3.25938	0.00111657	0.023245
ENSMUSG00000031827	Cotl1	1991.53	1700.05	1914.44	0.193203	0.0592746	3.25945	0.00111628	0.023245
ENSMUSG00000068882	Ssb	3626.29	4138.13	3667.87	-0.16933	0.0519579	-3.25898	0.00111813	0.02325
ENSMUSG00000051675	Trim32	6795.85	7258.59	7043.2	-0.0915432	0.0280946	-3.25839	0.00112046	0.023271
ENSMUSG00000040481	Bptf	5420.65	5936.87	5567.92	-0.124088	0.0380948	-3.25735	0.00112459	0.0233293
ENSMUSG00000021039	Snw1	1376.13	1547.06	1368.67	-0.153356	0.0470925	-3.25648	0.00112802	0.0233592
ENSMUSG00000028107	Tars2	946.808	834.53	894.488	0.162943	0.0500423	3.25611	0.00112952	0.0233592
ENSMUSG00000031242	2610002M06Rik	2655.67	2976.98	2737.43	-0.150667	0.046274	-3.25598	0.00113001	0.0233592
ENSMUSG00000022555	Dgat1	523.147	435.98	499.881	0.211915	0.0650932	3.25556	0.0011317	0.0233669
ENSMUSG00000030224	Strap	3571.47	3881.05	3723.94	-0.114169	0.0350763	-3.25487	0.00113442	0.0233957
ENSMUSG00000046449	Nexmif	2070.03	2445.49	2105.93	-0.200581	0.0616585	-3.2531	0.00114154	0.0234675
ENSMUSG00000057880	Abat	11491.8	12319.5	11899.2	-0.0967172	0.0297316	-3.25301	0.0011419	0.0234675
ENSMUSG00000116226	Gm49502	157.821	97.9399	130.862	0.261084	0.0802506	3.25336	0.00114049	0.0234675
ENSMUSG00000027652	Ralgapb	6072.16	6480.69	6192.25	-0.0912807	0.0280644	-3.25254	0.00114377	0.0234786
ENSMUSG00000045983	Eif4g1	12241.4	13152.8	12739.5	-0.0998424	0.0307018	-3.252	0.00114595	0.0234959
ENSMUSG00000009563	Tor2a	662.713	557.007	630.991	0.205654	0.0632961	3.24908	0.00115779	0.0236827
ENSMUSG00000022811	Zfp148	4524.68	5074.04	4537.94	-0.151118	0.0465155	-3.24876	0.00115909	0.0236827
ENSMUSG00000017843	Ppp2r5c	7719.58	8367.83	7834.48	-0.111206	0.0342346	-3.24835	0.00116075	0.0236892
ENSMUSG00000025060	Slk	3579.05	3961.48	3684.19	-0.136399	0.0420044	-3.24726	0.00116521	0.0237515
ENSMUSG00000041439	Mfsd6	5101.69	5524.83	5202.91	-0.109777	0.0338094	-3.24695	0.0011665	0.0237515
ENSMUSG00000028698	Pik3r3	1495.97	1681.2	1609.51	-0.152916	0.0471023	-3.24647	0.00116846	0.0237642
ENSMUSG00000035770	Dync1li2	9456.32	10228.2	9614.5	-0.108394	0.0333932	-3.24599	0.00117042	0.0237765
ENSMUSG00000028552	Eps15	9452.07	10605.4	9726.96	-0.151531	0.0466977	-3.24494	0.00117475	0.0238096
ENSMUSG00000051951	Xkr4	1568.82	1928.18	1751.16	-0.227223	0.0700194	-3.24515	0.0011739	0.0238096
ENSMUSG00000057181	5730455P16Rik	2675.48	3041.43	2750.42	-0.165393	0.0509813	-3.24419	0.00117787	0.0238453
ENSMUSG00000014599	Csf1	958.219	782.235	872.582	0.225354	0.0694898	3.24299	0.00118284	0.0238639
ENSMUSG00000021945	Zmym2	3744.59	4114.4	3800.87	-0.127894	0.0394351	-3.24315	0.00118216	0.0238639
ENSMUSG00000029221	Slc30a9	5233.11	5576.15	5340.83	-0.0889009	0.0274111	-3.24324	0.00118179	0.0238639
ENSMUSG00000002227	Mov10	384.07	288.67	347.293	0.257603	0.0794718	3.24144	0.00118928	0.023939
ENSMUSG00000030283	St8sia1	2133.36	2388.19	2228.62	-0.149315	0.0460619	-3.24161	0.00118859	0.023939
ENSMUSG00000020463	Ppp4r3b	1888.14	2107.09	1908.22	-0.146213	0.0451214	-3.24043	0.00119349	0.0239964
ENSMUSG00000030515	Tarsl2	1524	1731.2	1577.44	-0.164471	0.050784	-3.23864	0.00120102	0.0241202
ENSMUSG00000025509	Pnpla2	866.289	717.574	807.528	0.215514	0.0665936	3.23625	0.00121109	0.0242866
ENSMUSG00000031529	Tnks	4628.12	4957.9	4779.2	-0.0961025	0.0297007	-3.2357	0.00121343	0.0242866
ENSMUSG00000044667	Plppr4	8634.9	9813.21	9176.65	-0.164882	0.0509532	-3.23594	0.00121241	0.0242866
ENSMUSG00000026024	Als2	1724.37	1925.43	1838.17	-0.145258	0.0449256	-3.2333	0.00122368	0.0244639
ENSMUSG00000024477	Pggt1b	307.473	372.891	328.447	-0.219771	0.0680105	-3.23143	0.00123171	0.0245965
ENSMUSG00000027304	Rtf1	4855.75	5315.77	4939.94	-0.123537	0.0382443	-3.2302	0.00123703	0.024648
ENSMUSG00000029563	Foxp2	489.536	633.022	484.1	-0.250938	0.0776853	-3.23019	0.00123708	0.024648
ENSMUSG00000029729	Zkscan1	3080.78	3325.93	3109.86	-0.105924	0.032815	-3.22792	0.00124692	0.024788
ENSMUSG00000030207	Fam234b	8563.61	9161.13	8747.58	-0.093714	0.0290473	-3.22625	0.00125422	0.0249051
ENSMUSG00000004151	Etv1	4526.22	5289.59	4578.37	-0.190973	0.0592071	-3.2255	0.00125752	0.0249144
ENSMUSG00000018398	2020-09-08	18249.5	19620.2	18755.6	-0.100547	0.03117	-3.22577	0.00125635	0.0249144
ENSMUSG00000030213	Atf7ip	3962.13	4363.52	4077.09	-0.130469	0.0404599	-3.22464	0.00126131	0.0249334
ENSMUSG00000097156	Gm3764	2102.66	1668.96	1894.49	0.239114	0.0741503	3.22473	0.00126094	0.0249334
ENSMUSG00000020668	Kif3c	7600.76	8209.83	7976.8	-0.106188	0.0329334	-3.22432	0.00126274	0.0249338
ENSMUSG00000052144	Ppp4r2	2181.37	2437.28	2241.03	-0.147276	0.0456816	-3.22396	0.00126431	0.0249369
ENSMUSG00000028923	Necap2	926.59	792.026	875.703	0.191422	0.0594572	3.21949	0.00128419	0.0253007
ENSMUSG00000022515	Anks3	989.525	856.697	942.805	0.179931	0.0559909	3.21357	0.00131097	0.0257707
ENSMUSG00000024349	Tmem173	177.539	134.895	149.716	0.254864	0.079305	3.21372	0.00131029	0.0257707
ENSMUSG00000038085	Cnbd2	137.74	106.388	126.507	0.247827	0.0771441	3.21251	0.00131579	0.0258367
ENSMUSG00000019951	Uhrf1bp1l	4201.18	4610.11	4333.63	-0.12603	0.0392369	-3.21203	0.00131799	0.0258511
ENSMUSG00000040687	Madd	10325.7	11099.6	10702.1	-0.100192	0.0312054	-3.21072	0.00132404	0.0259409
ENSMUSG00000034653	Ythdc2	1449.6	1673.49	1475.32	-0.180251	0.056151	-3.21011	0.00132686	0.0259414
ENSMUSG00000079434	Neu2	159.635	110.087	145.132	0.264333	0.0823449	3.21007	0.00132701	0.0259414
ENSMUSG00000056258	Kcnq3	8992.31	10165.9	9304.98	-0.159135	0.0495853	-3.20931	0.00133052	0.0259812
ENSMUSG00000014361	Mertk	2290.9	1795.87	2029.93	0.243588	0.0759093	3.20894	0.00133226	0.0259865
ENSMUSG00000074415	3110039I08Rik	682.554	545.58	599.586	0.235031	0.0732756	3.20749	0.00133897	0.0260885
ENSMUSG00000029686	Cul1	4120.31	4471.06	4193.15	-0.112447	0.0350739	-3.206	0.00134593	0.0261489
ENSMUSG00000047710	Champ1	1832.98	1991.85	1886.35	-0.113956	0.035546	-3.20588	0.00134652	0.0261489
ENSMUSG00000064293	Cntn4	1894.02	2166.56	1965.5	-0.171266	0.0534188	-3.2061	0.00134549	0.0261489
ENSMUSG00000016382	Pls3	5336.81	6302.56	5693.7	-0.19897	0.0620714	-3.2055	0.00134826	0.0261538
ENSMUSG00000033220	Rac2	138.149	95.4513	113.603	0.263878	0.0823368	3.20486	0.00135126	0.0261546
ENSMUSG00000078185	Chml	605.056	741.663	646.057	-0.224459	0.0700337	-3.20501	0.00135058	0.0261546
ENSMUSG00000045917	Tmem268	517.369	445.249	485.253	0.186716	0.0582672	3.20448	0.00135309	0.0261612
ENSMUSG00000035011	Zbtb7a	6953.33	7695.42	7247.65	-0.135944	0.0424926	-3.19924	0.00137788	0.0265532
ENSMUSG00000038910	Plcl2	3228.75	3711.3	3251.73	-0.175568	0.0549048	-3.19768	0.00138536	0.0266683
ENSMUSG00000028414	Fktn	2522.26	2765.54	2589.28	-0.125301	0.0391893	-3.19732	0.0013871	0.0266725
ENSMUSG00000026469	Xpr1	6126.89	6679.52	6181.68	-0.118106	0.0369467	-3.19666	0.00139027	0.0267044
ENSMUSG00000031492	Chrnb3	87.0297	118.791	102.715	-0.259866	0.081304	-3.19623	0.00139236	0.0267155
ENSMUSG00000021395	Spin1	6129.12	6592.16	6251.62	-0.100955	0.0316155	-3.19321	0.00140699	0.0268792
ENSMUSG00000034021	Pds5b	5744.44	6467.27	5841.47	-0.154846	0.0484825	-3.19387	0.00140382	0.0268792
ENSMUSG00000059791	Nrm	127.676	93.3915	103.986	0.26062	0.0816121	3.19339	0.00140611	0.0268792
ENSMUSG00000024835	Coro1b	2091.11	1882.15	2012.64	0.139771	0.0437834	3.19233	0.0014113	0.0269323
ENSMUSG00000001128	Cfp	261.945	176.863	237.717	0.262485	0.0822701	3.19053	0.00142012	0.0270702
ENSMUSG00000034707	Gns	4711.27	4277.57	4482.99	0.130201	0.0408123	3.19023	0.00142159	0.0270702
ENSMUSG00000057715	A830018L16Rik	3284.01	3743.54	3326.97	-0.167552	0.0525369	-3.18923	0.0014265	0.0271344
ENSMUSG00000024974	Smc3	2339.59	2706.45	2398.22	-0.181502	0.0569447	-3.18734	0.00143585	0.0272828
ENSMUSG00000056429	Tgoln1	5833.26	6266.35	5923.3	-0.0996683	0.0312879	-3.18552	0.00144495	0.0274261
ENSMUSG00000032328	Tmem30a	14614.3	16632.3	14798.5	-0.165749	0.0520517	-3.18432	0.00145093	0.0275099
ENSMUSG00000021240	Abcd4	351.977	284.182	326.523	0.228169	0.0716679	3.1837	0.00145406	0.0275397
ENSMUSG00000020580	Rock2	11667.5	13396.2	11753.5	-0.174284	0.0547631	-3.18251	0.00146006	0.0275969
ENSMUSG00000062906	Hdac10	291.091	236.132	267.156	0.225471	0.0708476	3.18248	0.00146021	0.0275969
ENSMUSG00000035173	Ccdc186	2188.21	2475.02	2253.12	-0.159517	0.0502063	-3.17723	0.00148687	0.0280706
ENSMUSG00000033862	Cdk10	1532.94	1359.98	1447.04	0.155936	0.0490872	3.17672	0.00148951	0.0280816
ENSMUSG00000064325	Hhip	257.433	316.809	285.223	-0.225755	0.0710704	-3.1765	0.00149064	0.0280816
ENSMUSG00000025036	Sfxn2	138.184	98.1846	120.528	0.26096	0.0821741	3.1757	0.00149474	0.0280933
ENSMUSG00000074578	Zfas1	418.202	347.902	375.357	0.211671	0.0666504	3.17585	0.001494	0.0280933
ENSMUSG00000091722	Siah3	506.383	598.822	576.342	-0.199344	0.0627765	-3.17545	0.00149603	0.0280933
ENSMUSG00000029238	Clock	3900.16	4323.11	4004.08	-0.137455	0.0432926	-3.17501	0.00149831	0.028106
ENSMUSG00000018548	Trim37	18016.4	19709.2	18431.6	-0.12204	0.0384898	-3.1707	0.00152072	0.0284869
ENSMUSG00000031292	Cdkl5	9515.69	10928.1	9788.72	-0.174267	0.0549707	-3.17018	0.00152346	0.0284869
ENSMUSG00000032175	Tyk2	544.688	448.593	527.042	0.216956	0.0684563	3.16927	0.00152823	0.0285458
ENSMUSG00000042846	Lrrtm3	2182.11	2475.4	2199.94	-0.162328	0.0512293	-3.16866	0.00153145	0.0285757
ENSMUSG00000017009	Sdc4	1917.15	1565.09	1763.61	0.222507	0.0702353	3.16802	0.00153481	0.0286047
ENSMUSG00000044149	Nkrf	1529.77	1751.9	1552.42	-0.17199	0.0542941	-3.16775	0.00153625	0.0286047
ENSMUSG00000012609	Ttll5	1512.84	1699.94	1586.81	-0.152608	0.0481867	-3.16703	0.00154006	0.0286455
ENSMUSG00000020321	Mdh1	19257.9	20785.8	19446.2	-0.105293	0.0332521	-3.1665	0.00154284	0.028667
ENSMUSG00000024077	Strn	3377.09	3640.11	3427.67	-0.103884	0.0328175	-3.16552	0.00154806	0.0287336
ENSMUSG00000001366	Fbxo9	2601.53	2845.32	2732.21	-0.121256	0.0383655	-3.16055	0.00157474	0.0291447
ENSMUSG00000037270	4932438A13Rik	5769.1	6534.03	5920.93	-0.160711	0.0508454	-3.16078	0.00157347	0.0291447
ENSMUSG00000075569	Rsph10b	241.765	179.851	215.249	0.254463	0.0805145	3.16047	0.00157517	0.0291447
ENSMUSG00000007613	Tgfbr1	1322.66	1078.83	1169.58	0.223012	0.0705818	3.15962	0.00157973	0.0291985
ENSMUSG00000031604	Msmo1	3347.5	2842	3059.72	0.195763	0.0619765	3.15866	0.00158494	0.0292641
ENSMUSG00000026365	Cfh	789.027	617.678	726.127	0.241181	0.0764034	3.15668	0.00159578	0.0294335
ENSMUSG00000061589	Dot1l	3204.37	2458.75	2993.05	0.247404	0.0784192	3.15489	0.00160559	0.0295835
ENSMUSG00000039697	Ncoa7	2712.7	3063.11	2770.08	-0.157656	0.0499874	-3.15392	0.00161092	0.0296438
ENSMUSG00000074212	Dnajb14	4982.14	5588.27	5059.65	-0.150436	0.0477017	-3.15369	0.00161223	0.0296438
ENSMUSG00000020326	Ccng1	3824.98	4340.93	3869.77	-0.162633	0.0515799	-3.15303	0.00161586	0.0296487
ENSMUSG00000073563	Csnk1g3	2797.82	3091.92	2872.51	-0.133939	0.0424769	-3.15323	0.00161473	0.0296487
ENSMUSG00000021061	Sptb	9123.56	9944.49	9725.65	-0.117467	0.0372754	-3.15131	0.00162538	0.0296966
ENSMUSG00000026843	Fubp3	1150.59	1006.16	1090.96	0.169212	0.0536954	3.15133	0.00162529	0.0296966
ENSMUSG00000028243	Ubxn2b	1979.96	2265.77	2094.73	-0.170318	0.0540514	-3.15104	0.00162689	0.0296966
ENSMUSG00000066392	Nrxn3	8840.23	9985.58	9194.88	-0.157726	0.0500497	-3.15138	0.00162499	0.0296966
ENSMUSG00000068205	Macrod2	2065.62	2316.13	2164.04	-0.149828	0.0475695	-3.14967	0.00163455	0.0298057
ENSMUSG00000049313	Sorl1	17995.9	20572.5	18991.3	-0.169519	0.0538494	-3.14802	0.00164382	0.0299127
ENSMUSG00000050556	Kcnb1	14137.4	15882.4	14915.9	-0.15192	0.0482562	-3.1482	0.0016428	0.0299127
ENSMUSG00000028737	Aldh4a1	346.79	289.313	324.305	0.20819	0.0661855	3.14555	0.00165777	0.0300734
ENSMUSG00000034353	Ramp1	1908.16	1628.73	1830.84	0.191629	0.060917	3.14574	0.0016567	0.0300734
ENSMUSG00000055373	Fut9	5741.08	7114.3	5654.5	-0.229041	0.0728132	-3.14559	0.0016575	0.0300734
ENSMUSG00000031592	Pcm1	3698.71	4253.56	3737.24	-0.175252	0.0557271	-3.14483	0.00166186	0.0300858
ENSMUSG00000033540	Idua	438.897	372.083	428.675	0.195341	0.0621125	3.14496	0.0016611	0.0300858
ENSMUSG00000030850	Ate1	2452.99	2696.71	2514.84	-0.127714	0.040624	-3.14381	0.00166761	0.030159
ENSMUSG00000024758	Rtn3	51064.9	53979.1	51631.8	-0.0781599	0.0248642	-3.14347	0.00166956	0.0301633
ENSMUSG00000032267	Usp28	938.728	797.672	929.154	0.193344	0.0616034	3.13852	0.00169803	0.0306463
ENSMUSG00000025227	Mfsd13a	985.47	873.396	979.332	0.155769	0.0496631	3.13652	0.00170968	0.0307934
ENSMUSG00000029472	Anapc5	6127.24	5596.92	5968.65	0.122879	0.0391971	3.13489	0.00171917	0.0309012
ENSMUSG00000033192	Lpcat2	358.374	286.95	319.789	0.231526	0.0738675	3.13435	0.00172237	0.0309273
ENSMUSG00000104362	Gm37928	272.406	187.43	212.181	0.257496	0.0821992	3.13258	0.00173275	0.0310819
ENSMUSG00000022641	Bbx	1312.93	1450.63	1349.39	-0.134285	0.0428832	-3.13141	0.00173967	0.0311745
ENSMUSG00000024054	Smchd1	1493.65	1673.24	1554.01	-0.149429	0.0477387	-3.13014	0.00174725	0.031215
ENSMUSG00000052997	Uba2	2917	3165.22	3005.21	-0.111767	0.0357036	-3.13042	0.00174557	0.031215
ENSMUSG00000066595	Flvcr1	428.103	359.232	381.024	0.20424	0.0652448	3.13036	0.00174592	0.031215
ENSMUSG00000007041	Clic1	287.952	216.194	270.637	0.250445	0.0800491	3.12864	0.00175617	0.0312477
ENSMUSG00000015944	Castor2	6968.79	8004.61	7448.95	-0.173792	0.0555403	-3.12911	0.00175335	0.0312477
ENSMUSG00000018199	Trove2	2094.37	2436.09	2095.63	-0.185518	0.0592941	-3.12878	0.00175535	0.0312477
ENSMUSG00000040225	Prrc2c	10639.5	11764.9	11044.1	-0.134583	0.0430103	-3.12909	0.00175349	0.0312477
ENSMUSG00000033557	Fam20b	3872.21	4211.78	3971.05	-0.11499	0.0367791	-3.1265	0.00176899	0.0314442
ENSMUSG00000021687	Scamp1	7968.81	8574.89	8098.25	-0.101302	0.0324066	-3.12596	0.00177224	0.0314551
ENSMUSG00000025158	Rfng	2688.29	2442.85	2644.65	0.128314	0.0410499	3.12581	0.00177317	0.0314551
ENSMUSG00000022564	Grina	15949.2	14979.3	15505.7	0.0879222	0.0281347	3.12504	0.00177781	0.031474
ENSMUSG00000040174	Alkbh3	260.333	214.309	239.402	0.217057	0.0694514	3.1253	0.00177623	0.031474
ENSMUSG00000066440	Zfyve26	1201.47	1052.41	1143.42	0.167429	0.0535976	3.12381	0.00178524	0.0315738
ENSMUSG00000047767	Atg16l2	519.101	417.479	475.122	0.228761	0.0732549	3.12281	0.00179132	0.0316496
ENSMUSG00000033653	Vps8	2133.82	2336.95	2169.17	-0.122952	0.0393768	-3.12244	0.00179359	0.0316581
ENSMUSG00000036093	Arl5a	2949.2	3248.55	3014.27	-0.130471	0.0417944	-3.12174	0.00179784	0.0317013
ENSMUSG00000028673	Fuca1	914.828	802.749	845.103	0.166924	0.0535049	3.11979	0.00180978	0.0318482
ENSMUSG00000035967	Ints6l	1721.66	1326.53	1597.41	0.244301	0.0783275	3.11896	0.00181489	0.0319062
ENSMUSG00000038095	Sbno1	7332.52	7920	7480.83	-0.106423	0.0341244	-3.11867	0.00181671	0.0319064
ENSMUSG00000014550	Rbsn	2142.06	2319.87	2162.79	-0.109475	0.035111	-3.11797	0.00182102	0.0319286
ENSMUSG00000043241	Upf2	2728.25	3105.01	2738.1	-0.165233	0.0529955	-3.11788	0.00182159	0.0319286
ENSMUSG00000044763	Trmt10c	404.889	475.937	412.874	-0.193831	0.0621848	-3.11702	0.00182691	0.03199
ENSMUSG00000000399	Ndufa9	2134.79	2344.34	2213.14	-0.125434	0.0402588	-3.1157	0.00183509	0.0320226
ENSMUSG00000020836	Coro6	1705.47	1244.27	1477.51	0.254638	0.0817353	3.1154	0.00183694	0.0320226
ENSMUSG00000031703	Itfg1	7301.66	7934.16	7307.38	-0.113546	0.036441	-3.11588	0.00183399	0.0320226
ENSMUSG00000092083	Kcnb2	1349.87	1552.06	1427.18	-0.17468	0.0560724	-3.11526	0.00183785	0.0320226
ENSMUSG00000116594	Gm49601	148.14	109.254	140.662	0.252463	0.0810275	3.11577	0.00183468	0.0320226
ENSMUSG00000042662	Dusp15	580.444	488.964	593.135	0.20074	0.0644531	3.11451	0.00184252	0.0320723
ENSMUSG00000040699	Limd2	1798.44	1539.96	1759.21	0.187911	0.0603941	3.11141	0.00186194	0.0323145
ENSMUSG00000025728	Pigq	3597.22	3291.29	3507.37	0.12042	0.0387097	3.11084	0.00186557	0.0323174
ENSMUSG00000093674	Rpl41	6864.93	6216.92	6617.41	0.132775	0.042682	3.11081	0.00186577	0.0323174
ENSMUSG00000041920	Slc16a6	446.78	358.924	406.41	0.229044	0.0736679	3.10914	0.00187634	0.0324368
ENSMUSG00000017288	Vps53	2390.25	2604.67	2437.1	-0.116328	0.0374315	-3.10777	0.00188503	0.0325089
ENSMUSG00000038335	Tsr1	1231.18	1370.28	1272.39	-0.142744	0.045926	-3.10813	0.00188277	0.0325089
ENSMUSG00000055912	Tmem150a	237.693	181.494	217.301	0.24622	0.0792313	3.10761	0.00188605	0.0325089
ENSMUSG00000020340	Cyfip2	57941.8	63866.7	58636.9	-0.130652	0.0420479	-3.10722	0.00188854	0.0325202
ENSMUSG00000041624	Gucy1a2	586.63	735.375	655.16	-0.231806	0.0746406	-3.10564	0.0018987	0.0326632
ENSMUSG00000002980	Bcam	688.808	579.038	631.938	0.202616	0.0653054	3.10259	0.00191833	0.0328408
ENSMUSG00000022529	Zfp263	802.911	700.807	731.511	0.171095	0.0551441	3.10269	0.00191773	0.0328408
ENSMUSG00000024359	Hspa9	7720.72	8296.66	7912.87	-0.0997605	0.0321432	-3.10363	0.00191161	0.0328408
ENSMUSG00000028664	Ephb2	1071.61	1290.38	1169.51	-0.209979	0.0676695	-3.10301	0.00191561	0.0328408
ENSMUSG00000029167	Ppargc1a	2702.46	3092.76	2817.62	-0.169965	0.0547813	-3.10262	0.00191816	0.0328408
ENSMUSG00000071547	Nt5dc2	118.915	83.9078	105.407	0.255259	0.0822873	3.10205	0.00192187	0.0328694
ENSMUSG00000032498	Mlh1	315.433	260.178	305.3	0.212325	0.0684981	3.09973	0.00193699	0.0330958
ENSMUSG00000021699	Pde4d	2032.05	2285.67	2154.87	-0.152753	0.0493187	-3.09726	0.00195322	0.0333086
ENSMUSG00000036923	Stox1	155.557	199.223	176.171	-0.238378	0.0769621	-3.09734	0.00195266	0.0333086
ENSMUSG00000037720	Tmem33	3768.96	4169.11	3824.54	-0.134259	0.0433764	-3.09521	0.00196673	0.0335065
ENSMUSG00000036104	Rab3gap1	3724.41	3987.05	3759.78	-0.0946544	0.0305955	-3.09374	0.00197652	0.0336409
ENSMUSG00000035849	Krt222	1786.1	2075.35	1868.44	-0.183828	0.0594314	-3.09312	0.00198065	0.0336786
ENSMUSG00000037706	Cd81	9185.89	8455.97	9012.37	0.113239	0.0366221	3.09208	0.0019876	0.0337318
ENSMUSG00000059974	Ntm	9201.59	10139.9	9435.76	-0.130318	0.0421529	-3.09155	0.00199112	0.0337591
ENSMUSG00000021327	Zkscan3	1364.69	1131.26	1266.1	0.210384	0.0681	3.08934	0.00200605	0.0339675
ENSMUSG00000028128	F3	1754.6	1485	1750.07	0.195911	0.0634221	3.089	0.00200832	0.0339675
ENSMUSG00000033389	Arhgap44	6551.06	7082.54	6920.64	-0.107055	0.0346614	-3.08859	0.00201112	0.0339675
ENSMUSG00000036745	Ttll7	12140.5	13696.2	12435.3	-0.155772	0.0504304	-3.08885	0.0020093	0.0339675
ENSMUSG00000041236	Vps41	5951.8	6371.26	6026.72	-0.0948033	0.0307012	-3.08793	0.00201554	0.0340096
ENSMUSG00000020092	Pald1	404.223	323.148	360.968	0.230767	0.0747522	3.08709	0.00202123	0.0340342
ENSMUSG00000048047	Zbtb33	1124.79	1281.52	1154	-0.166374	0.0538973	-3.08687	0.00202279	0.0340342
ENSMUSG00000055980	Irs1	560.695	654.904	607.281	-0.187479	0.0607236	-3.08742	0.00201903	0.0340342
ENSMUSG00000004996	Mri1	342.747	277.756	333.859	0.221618	0.0718115	3.0861	0.00202799	0.0340567
ENSMUSG00000020143	Dock2	267.404	202.257	239.676	0.24729	0.080124	3.08634	0.00202638	0.0340567
ENSMUSG00000106847	Peg13	15724	17331.2	16094.4	-0.130464	0.0422848	-3.08537	0.00203298	0.0341081
ENSMUSG00000031762	Mt2	560.133	408.766	494.271	0.252042	0.0818085	3.08088	0.00206389	0.0345937
ENSMUSG00000073639	Rab18	3312.82	3696.9	3346.55	-0.144439	0.0469059	-3.07933	0.00207466	0.0347412
ENSMUSG00000037149	Ddx1	4549.18	4960.12	4582.13	-0.117964	0.0383122	-3.07903	0.00207676	0.0347434
ENSMUSG00000042524	Sun2	1757.98	1462.92	1659.09	0.208027	0.0676083	3.07695	0.00209131	0.0349536
ENSMUSG00000019906	Lin7a	1288.21	1496.09	1367.38	-0.182895	0.0594692	-3.07546	0.00210179	0.0350692
ENSMUSG00000025613	Cct8	4970.07	5445.3	5094.04	-0.123682	0.0402167	-3.07539	0.00210226	0.0350692
ENSMUSG00000035476	Tab3	1251.64	1407.05	1257.66	-0.152141	0.049492	-3.07406	0.00211166	0.0351604
ENSMUSG00000027397	Slc20a1	4673.59	4200.44	4567.05	0.140871	0.0458605	3.07173	0.00212821	0.035336
ENSMUSG00000043991	Pura	1492.59	1736.4	1603.7	-0.184131	0.0599666	-3.07055	0.00213664	0.0354424
ENSMUSG00000022037	Clu	33875.5	30479.1	33567.8	0.139695	0.0455084	3.06966	0.002143	0.0355146
ENSMUSG00000005312	Ubqln1	8070.79	8637.35	8245.24	-0.0942672	0.0307184	-3.06875	0.00214954	0.0355561
ENSMUSG00000034801	Sos2	1768.58	1967.96	1845.16	-0.141781	0.0462014	-3.06876	0.00214952	0.0355561
ENSMUSG00000057691	Zfp746	1251.97	1139.38	1211.64	0.126767	0.0413167	3.06818	0.00215368	0.0355579
ENSMUSG00000090063	Dlx6os1	616.077	721.053	656.237	-0.189501	0.0617594	-3.06838	0.00215222	0.0355579
ENSMUSG00000027963	Extl2	2651.13	2913.08	2632.73	-0.12668	0.0413059	-3.06686	0.00216317	0.035681
ENSMUSG00000035266	Helq	479.489	392.277	444.968	0.217303	0.0708615	3.06659	0.00216519	0.035681
ENSMUSG00000015653	Steap2	567.823	672.205	585.455	-0.19758	0.0644442	-3.06591	0.00217007	0.0357282
ENSMUSG00000091515	Zfp422-ps	161.257	206.75	175.317	-0.238916	0.0779633	-3.06446	0.00218063	0.0358686
ENSMUSG00000062296	Trank1	15756.9	12405.2	14824.2	0.234569	0.0765873	3.06276	0.00219304	0.0360391
ENSMUSG00000035953	Pip4p1	1929.44	1764.03	1928.75	0.121719	0.0397591	3.0614	0.00220306	0.03617
ENSMUSG00000009687	Fxyd5	560.077	426.328	537.517	0.243577	0.0795981	3.06009	0.00221269	0.0362943
ENSMUSG00000026479	Lamc2	822.755	1005.48	941.335	-0.217396	0.0710619	-3.05924	0.00221899	0.0363638
ENSMUSG00000025217	Btrc	3288.77	3529.13	3357.89	-0.0971108	0.0317759	-3.05612	0.00224223	0.0366764
ENSMUSG00000029208	Guf1	1152.79	958.271	1032.09	0.207994	0.0680708	3.05555	0.00224649	0.0367122
ENSMUSG00000038393	Txnip	598.761	469.335	522.66	0.236384	0.0773705	3.05522	0.00224892	0.0367178
ENSMUSG00000041408	Wapl	2038.3	2296.6	2081.22	-0.154615	0.0506151	-3.05472	0.00225273	0.036746
ENSMUSG00000022212	Cpne6	7938.47	6861.48	7765.86	0.17885	0.0585774	3.05322	0.00226397	0.0368414
ENSMUSG00000029763	Exoc4	2914.36	3156.34	2995.37	-0.10877	0.0356288	-3.05286	0.00226675	0.0368414
ENSMUSG00000035901	Dennd5a	11148	12115.7	11602.6	-0.113778	0.0372668	-3.05306	0.00226523	0.0368414
ENSMUSG00000000278	Scpep1	512.23	428.58	461.903	0.203518	0.0666878	3.05181	0.00227469	0.0368654
ENSMUSG00000019461	Plscr3	564.3	477.857	552.955	0.194043	0.0635788	3.052	0.00227322	0.0368654
ENSMUSG00000059743	Fdps	159.681	115.861	128.473	0.250963	0.0822302	3.05195	0.00227359	0.0368654
ENSMUSG00000020257	Wdr82	5306.51	5728.21	5458.74	-0.105325	0.0345197	-3.05116	0.00227961	0.0369112
ENSMUSG00000034007	Scaper	1398.21	1669.17	1463.77	-0.203465	0.0667036	-3.05029	0.00228619	0.0369277
ENSMUSG00000061207	Stk19	672.031	575.137	645.507	0.186743	0.0612232	3.0502	0.00228691	0.0369277
ENSMUSG00000010307	Tmem86a	532.753	441.773	480.865	0.210009	0.0688644	3.0496	0.00229146	0.0369674
ENSMUSG00000028047	Thbs3	219.375	156.89	192.821	0.250756	0.0822347	3.04927	0.00229398	0.0369742
ENSMUSG00000001440	Kpnb1	6783.69	7232.34	6975.12	-0.089385	0.0293332	-3.04723	0.00230959	0.0371918
ENSMUSG00000021268	Meg3	109644	79985.4	96383.9	0.249579	0.0819179	3.0467	0.00231372	0.0372243
ENSMUSG00000024030	Abcg1	2544.21	2801.1	2642.68	-0.128588	0.0422188	-3.04576	0.00232092	0.0372753
ENSMUSG00000022912	Pros1	484.261	386.039	459.071	0.228713	0.0751186	3.04469	0.00232917	0.0373706
ENSMUSG00000021693	Kif2a	3432.24	3779.99	3518.86	-0.129414	0.042516	-3.0439	0.00233534	0.0374355
ENSMUSG00000025437	Usp33	2733	3024.64	2789.2	-0.134351	0.0441456	-3.04337	0.00233947	0.0374676
ENSMUSG00000037805	Rpl10a	2828.67	2547.22	2719.17	0.138993	0.0456781	3.04288	0.00234328	0.0374946
ENSMUSG00000034156	Tspoap1	8934.19	7552.01	8729.01	0.196164	0.0644946	3.04156	0.00235359	0.0376255
ENSMUSG00000004933	Matk	4898.05	4391.73	4819.84	0.143233	0.0471136	3.04016	0.00236455	0.0377124
ENSMUSG00000040548	Tex2	4817.33	5152.53	4961.23	-0.0937038	0.0308232	-3.04004	0.00236545	0.0377124
ENSMUSG00000035697	Arhgap45	299.271	222.23	267.483	0.247339	0.081373	3.03957	0.00236916	0.0377374
ENSMUSG00000102543	Pcdhgc5	4926.32	5548.88	5372.43	-0.153571	0.0505361	-3.03883	0.00237499	0.0377962
ENSMUSG00000041710	Trpc5	452.025	541.846	483.997	-0.205498	0.0676473	-3.03779	0.00238318	0.0378582
ENSMUSG00000044465	Fam160a2	3389.8	3659.9	3543.45	-0.105908	0.034861	-3.03801	0.00238142	0.0378582
ENSMUSG00000023764	Sfi1	497.885	392.706	494.043	0.232162	0.0764317	3.03751	0.00238539	0.0378593
ENSMUSG00000017713	Tha1	122.367	86.5731	104.637	0.24997	0.0823401	3.03583	0.00239876	0.0380372
ENSMUSG00000034525	Ice1	4946.12	4334.31	4843.16	0.166041	0.054717	3.03454	0.00240902	0.0381314
ENSMUSG00000026618	Iars2	1656.77	1793.97	1743.78	-0.109035	0.0359351	-3.03421	0.00241165	0.0381385
ENSMUSG00000030662	Ipo5	6129.28	6610.36	6206.53	-0.104032	0.0342895	-3.03394	0.0024138	0.0381385
ENSMUSG00000029020	Mfn2	7768.72	8294.54	7958.32	-0.0909577	0.0299853	-3.03341	0.00241807	0.0381718
ENSMUSG00000033658	Ddx19b	1253.06	1420.38	1379.55	-0.159952	0.0527673	-3.03127	0.00243526	0.0384087
ENSMUSG00000021929	Kpna3	4353.44	4793.55	4423.48	-0.129049	0.0425787	-3.03085	0.0024387	0.0384285
ENSMUSG00000096780	Tmem181b-ps	558.334	455.715	526.362	0.216952	0.0716147	3.02943	0.00245012	0.0385054
ENSMUSG00000022469	Rapgef3	1253.56	1054.91	1180.97	0.199161	0.0657733	3.028	0.00246179	0.0385513
ENSMUSG00000027104	Atf2	5169.81	5634.37	5144.28	-0.117012	0.0386426	-3.02806	0.00246128	0.0385513
ENSMUSG00000040209	Zfp704	2850.69	3144.92	3003.48	-0.131553	0.0434396	-3.0284	0.00245848	0.0385513
ENSMUSG00000068823	Csde1	7319.83	7831.39	7320.9	-0.093986	0.0310327	-3.02861	0.00245684	0.0385513
ENSMUSG00000001844	Zdhhc4	771.115	670.906	715.238	0.173457	0.057308	3.02674	0.00247206	0.0386777
ENSMUSG00000025658	Cnksr2	13457.7	15162.7	14073.7	-0.153839	0.0508562	-3.02498	0.00248648	0.0388689
ENSMUSG00000038884	A230050P20Rik	2007.58	1736.57	1942.97	0.177384	0.0586763	3.02309	0.00250204	0.0390429
ENSMUSG00000054728	Phactr1	17993.4	19675.5	18487.3	-0.120853	0.0399754	-3.02317	0.00250142	0.0390429
ENSMUSG00000031990	Jam3	464.018	403.883	449.474	0.171777	0.0568398	3.02212	0.0025101	0.039134
ENSMUSG00000033767	Tmem131l	644.317	539.437	610.721	0.202367	0.0669782	3.02138	0.00251622	0.0391945
ENSMUSG00000040151	Hs2st1	2644.19	2895.64	2761.35	-0.122837	0.0406593	-3.02112	0.00251842	0.0391945
ENSMUSG00000005698	Ctcf	2904.83	3117.73	2915.37	-0.0983634	0.0325692	-3.02013	0.00252663	0.0392714
ENSMUSG00000032932	Hspa13	1526.94	1717.86	1573.07	-0.152792	0.0505934	-3.01999	0.00252782	0.0392714
ENSMUSG00000042228	Lyn	297.479	230.822	260.578	0.237467	0.0786427	3.01957	0.00253132	0.0392912
ENSMUSG00000006526	Tmem110	744.224	637.382	700.924	0.186063	0.0616277	3.01915	0.00253483	0.039311
ENSMUSG00000020892	Aloxe3	374.164	285.023	335.87	0.241189	0.0799125	3.01816	0.00254314	0.0393633
ENSMUSG00000022559	Fbxl6	686.36	577.382	677.152	0.19856	0.0657931	3.01795	0.0025449	0.0393633
ENSMUSG00000022378	Fam49b	5707.99	6225.07	5784.52	-0.11773	0.0390281	-3.01655	0.00255669	0.039511
ENSMUSG00000097767	Miat	10349.8	7899.89	9498.9	0.240858	0.0798535	3.01625	0.00255922	0.0395156
ENSMUSG00000022305	Lrp12	2010.75	2207.43	2089	-0.125575	0.0416694	-3.01361	0.00258159	0.0395836
ENSMUSG00000026571	Dcaf6	3980.93	4329.44	4039.88	-0.114475	0.0379678	-3.01506	0.00256927	0.0395836
ENSMUSG00000028914	Casp9	1125.15	1004.24	1062.97	0.148456	0.04926	3.01372	0.00258068	0.0395836
ENSMUSG00000033883	D3Ertd254e	1334.82	1507.77	1363.06	-0.156782	0.052024	-3.01364	0.0025813	0.0395836
ENSMUSG00000035597	Prpf39	1372.94	1146.6	1235.3	0.203784	0.0676041	3.01438	0.00257507	0.0395836
ENSMUSG00000038312	Edem2	808.596	698.703	778.001	0.179083	0.0594227	3.01372	0.00258066	0.0395836
ENSMUSG00000031523	Dlc1	3119.75	3511.5	3300.69	-0.152655	0.0506935	-3.01133	0.00260107	0.0398477
ENSMUSG00000068663	Clec16a	5513.01	6025.44	5732.44	-0.119866	0.0398092	-3.01102	0.00260371	0.0398535
ENSMUSG00000027175	Tcp11l1	1453.65	1642.89	1562.3	-0.157159	0.0522335	-3.00877	0.00262311	0.0401156
ENSMUSG00000055717	Slain1	1926.86	2131.29	1996.41	-0.134565	0.0447313	-3.00829	0.00262722	0.0401437
ENSMUSG00000030339	Ltbr	312.755	257.316	294.311	0.212893	0.0707983	3.00704	0.00263805	0.0402742
ENSMUSG00000035033	Tbr1	9266.03	10377.1	9621.52	-0.147373	0.0490227	-3.00621	0.00264526	0.0403493
ENSMUSG00000029787	Avl9	2572.29	2797.83	2614.77	-0.114088	0.0379593	-3.00553	0.00265115	0.0404043
ENSMUSG00000029212	Gabrb1	6652.38	7538.51	6793.48	-0.159354	0.0530358	-3.00466	0.00265879	0.0404857
ENSMUSG00000049336	Tenm2	6293.47	7273.29	6488.04	-0.177326	0.0590314	-3.00393	0.00266517	0.0405478
ENSMUSG00000025089	Gfra1	1090.78	1276.75	1222.61	-0.187228	0.0623443	-3.00313	0.00267218	0.0406194
ENSMUSG00000033499	Larp4b	3011.66	3275.81	3127.1	-0.114323	0.0380726	-3.00276	0.00267543	0.0406339
ENSMUSG00000041133	Smc1a	4023.73	4483.54	4148.44	-0.14213	0.0473441	-3.00207	0.00268147	0.0406556
ENSMUSG00000006241	Ccdc159	252.692	194.022	240.746	0.2382	0.0793682	3.0012	0.00268918	0.0406675
ENSMUSG00000020865	Abcc3	132.89	94.3135	109.739	0.247144	0.0823427	3.0014	0.00268737	0.0406675
ENSMUSG00000022307	Oxr1	15251.4	16871.3	15587.1	-0.133977	0.0446471	-3.00081	0.00269264	0.040685
ENSMUSG00000028066	Pmf1	139.514	109.449	127.231	0.233652	0.0778759	3.00032	0.002697	0.0407159
ENSMUSG00000090083	Rnf8	159.872	124.572	143.748	0.235129	0.0783769	2.99998	0.00269999	0.0407261
ENSMUSG00000029120	Ppp2r2c	25523	27309.4	27143.6	-0.0939147	0.0313081	-2.9997	0.0027025	0.0407292
ENSMUSG00000023473	Celsr3	3774.84	3008.99	3535.95	0.226981	0.0756761	2.99938	0.0027053	0.0407365
ENSMUSG00000036948	BC037034	2491.23	2234.39	2434.97	0.142503	0.0475483	2.99702	0.00272628	0.0409826
ENSMUSG00000025873	Faf2	2146.17	2299.32	2226.76	-0.0960629	0.0320616	-2.9962	0.00273364	0.0410582
ENSMUSG00000003573	Homer3	138.649	104.368	125.127	0.242149	0.0808866	2.99368	0.00275632	0.0413086
ENSMUSG00000024294	Mib1	7384.61	8009.83	7582.41	-0.111248	0.0371624	-2.99357	0.00275735	0.0413086
ENSMUSG00000074748	Atxn7l3b	5081.68	5532.48	5292.26	-0.115494	0.0385772	-2.99383	0.00275503	0.0413086
ENSMUSG00000024991	Eif3a	8190.91	9147.56	8272.65	-0.144483	0.0482965	-2.99158	0.00277541	0.0413952
ENSMUSG00000029088	Kcnip4	2717.36	3122.2	2714.43	-0.172186	0.0575554	-2.99167	0.00277459	0.0413952
ENSMUSG00000029777	Gars	4354.36	4682.29	4422.08	-0.0993173	0.0331878	-2.99258	0.00276628	0.0413952
ENSMUSG00000031883	Car7	949.289	809.702	914.803	0.18872	0.0630779	2.99186	0.00277281	0.0413952
ENSMUSG00000041037	Irgq	5629.57	6132.2	5962.85	-0.116131	0.0388163	-2.99181	0.00277325	0.0413952
ENSMUSG00000060487	Samd5	936.262	1090.41	969.33	-0.18342	0.0613487	-2.98979	0.0027917	0.041576
ENSMUSG00000039585	Myo9a	5405.73	5955.37	5349.35	-0.129492	0.043319	-2.98926	0.00279652	0.0415776
ENSMUSG00000048264	Dip2c	4209.18	4685.09	4410.37	-0.140571	0.0470219	-2.98947	0.00279464	0.0415776
ENSMUSG00000032908	Sgpp2	785.142	942.449	830.614	-0.204405	0.0683978	-2.98848	0.00280369	0.0416491
ENSMUSG00000028020	Glrb	8394.41	9205.15	8403.71	-0.123852	0.0414621	-2.98711	0.0028163	0.0418012
ENSMUSG00000071637	Cebpd	168.804	112.937	152.949	0.243776	0.0816166	2.98685	0.00281867	0.0418012
ENSMUSG00000001119	Col6a1	1103.47	805.788	1002.9	0.244883	0.0820022	2.9863	0.00282371	0.0418312
ENSMUSG00000022763	Aifm3	2621.58	2193.03	2372.63	0.202294	0.0677447	2.98612	0.00282544	0.0418312
ENSMUSG00000020594	Pum2	7272.46	7796.09	7273.08	-0.0963447	0.0322859	-2.98411	0.00284406	0.0420363
ENSMUSG00000064302	Clasp1	6096.45	6586.69	6357.64	-0.106369	0.0356437	-2.98424	0.00284282	0.0420363
ENSMUSG00000020573	Pik3cg	212.698	160.745	185.285	0.241162	0.0808268	2.98369	0.00284794	0.0420584
ENSMUSG00000028385	Snx30	2183.47	2434.21	2286.76	-0.14272	0.0478502	-2.98265	0.00285765	0.0421097
ENSMUSG00000042190	Cmklr1	221.777	165.285	186.208	0.243491	0.0816272	2.98296	0.00285471	0.0421097
ENSMUSG00000056579	Tug1	3867.7	4189	3911.56	-0.109052	0.0365633	-2.98255	0.00285858	0.0421097
ENSMUSG00000068523	Gng5	501.782	423.462	473.074	0.196107	0.065786	2.98099	0.0028732	0.0422898
ENSMUSG00000028245	Nsmaf	1079.94	950.925	1047.82	0.160623	0.0539077	2.97958	0.00288639	0.0424485
ENSMUSG00000026656	Fcgr2b	262.82	190.541	252.44	0.244584	0.0821354	2.97782	0.0029031	0.0426587
ENSMUSG00000040331	Nsmce4a	839.285	929.414	893.995	-0.13504	0.0453552	-2.97739	0.00290711	0.042682
ENSMUSG00000032278	Paqr5	178.088	129.467	168.095	0.244106	0.0820167	2.97629	0.00291755	0.042764
ENSMUSG00000070327	Rnf213	515.701	422.537	477.368	0.213633	0.0717755	2.9764	0.0029165	0.042764
ENSMUSG00000032537	Ephb1	1459.65	1681.31	1512.97	-0.173977	0.0585051	-2.97371	0.00294223	0.0430568
ENSMUSG00000040452	Cdh12	1046.62	1253.84	1021.92	-0.203957	0.0685871	-2.97369	0.00294241	0.0430568
ENSMUSG00000042246	Tmc7	691.649	579.943	648.648	0.19991	0.0672951	2.97065	0.00297172	0.0434137
ENSMUSG00000020773	Trim47	149.734	108.641	148.235	0.243319	0.0819426	2.96939	0.00298395	0.0434484
ENSMUSG00000027288	Zfp106	8922.51	9737.49	9159.15	-0.118276	0.0398303	-2.96951	0.00298278	0.0434484
ENSMUSG00000038319	Kcnh2	1404.67	1545.62	1508.7	-0.126646	0.0426467	-2.96966	0.00298126	0.0434484
ENSMUSG00000044583	Tlr7	190.561	138.845	165.799	0.244074	0.0822057	2.96906	0.00298709	0.0434583
ENSMUSG00000043384	Gprasp1	20107.8	21931.6	20251.5	-0.117568	0.0396088	-2.96822	0.00299534	0.0435419
ENSMUSG00000054814	Usp46	4148.56	4542.75	4285.78	-0.12216	0.0411594	-2.96797	0.00299778	0.0435419
ENSMUSG00000055660	Mettl4	236.29	292.27	265.256	-0.219892	0.0741129	-2.96699	0.0030073	0.0436428
ENSMUSG00000026821	Ralgds	3744.94	3357.88	3700.86	0.142424	0.0480178	2.96608	0.00301626	0.0437023
ENSMUSG00000041020	Map7d2	8008	8795.84	8014.14	-0.125861	0.0424483	-2.96504	0.00302641	0.04378
ENSMUSG00000097391	Mirg	819.101	604.044	730.246	0.242597	0.0818194	2.96502	0.00302659	0.04378
ENSMUSG00000032601	Prkar2a	2852.66	3200.51	2958.89	-0.148952	0.0502696	-2.96306	0.00304595	0.0439879
ENSMUSG00000049625	Tifab	146.368	105.353	127.586	0.243882	0.0823045	2.96317	0.00304492	0.0439879
ENSMUSG00000022843	Clcn2	1741.68	1482.32	1676.62	0.189323	0.0639732	2.95941	0.00308233	0.0444768
ENSMUSG00000020099	Unc5b	931.956	1093.61	1020	-0.187832	0.0634886	-2.95852	0.00309124	0.0445689
ENSMUSG00000024087	Cyp1b1	123.326	85.9902	118.915	0.243556	0.0823365	2.95806	0.00309585	0.044599
ENSMUSG00000022231	Sema5a	1571.99	1766.77	1641.3	-0.150597	0.0509232	-2.95734	0.00310306	0.04463
ENSMUSG00000068328	Aup1	1581.3	1404.75	1492.13	0.152502	0.0515654	2.95745	0.00310191	0.04463
ENSMUSG00000072572	Slc39a2	127.464	73.7212	102.887	0.220672	0.0746252	2.95707	0.00310579	0.0446328
ENSMUSG00000038777	Sema6c	734.557	619.416	724.162	0.195764	0.0662161	2.95644	0.00311216	0.0446879
ENSMUSG00000038369	Ncoa6	5022.66	5425.13	5117.36	-0.1063	0.0359721	-2.95507	0.00312599	0.0448135
ENSMUSG00000040473	Cfap69	573.178	486.629	523.347	0.190955	0.0646161	2.95522	0.00312442	0.0448135
ENSMUSG00000037236	Matr3	11758.5	13186.7	11596.9	-0.148396	0.0502415	-2.95365	0.00314044	0.0449051
ENSMUSG00000028256	Odf2l	392.524	325.745	354.346	0.206104	0.0698058	2.95254	0.00315176	0.0449234
ENSMUSG00000037999	Arap2	4956.21	5564.07	5052.78	-0.149343	0.0505894	-2.95206	0.00315659	0.0449234
ENSMUSG00000039087	Rreb1	3187.08	2256.14	2766.34	0.243071	0.0823393	2.95206	0.00315657	0.0449234
ENSMUSG00000060600	Eno3	162.391	123.561	147.172	0.237239	0.0803373	2.95304	0.00314662	0.0449234
ENSMUSG00000035355	Kcnh4	725.199	549.966	674.684	0.237848	0.0805908	2.95131	0.00316431	0.044967
ENSMUSG00000073514	Dok6	538.511	645.613	629.884	-0.202367	0.0685859	-2.95056	0.00317201	0.0450338
ENSMUSG00000011832	Evi5l	3438.11	3706.72	3626.77	-0.103661	0.0351376	-2.95015	0.00317622	0.0450573
ENSMUSG00000017747	Ghdc	232.907	188.105	224.107	0.219018	0.0742768	2.94867	0.00319142	0.0452245
ENSMUSG00000029108	Pcdh7	6584.12	7552.17	6762.89	-0.169876	0.0576143	-2.94851	0.00319313	0.0452245
ENSMUSG00000021690	Jmy	2452.26	2696.56	2542.9	-0.127176	0.0431465	-2.94753	0.00320319	0.0452896
ENSMUSG00000024695	Zfp91	5858.67	6393	5876.46	-0.118155	0.0400825	-2.94781	0.00320037	0.0452896
ENSMUSG00000026797	Stxbp1	52787.7	56511.1	54094.6	-0.0944657	0.0320565	-2.94685	0.00321028	0.0452896
ENSMUSG00000055013	Agap1	6217.87	6755.93	6463.81	-0.112984	0.038341	-2.94682	0.00321057	0.0452896
ENSMUSG00000068740	Celsr2	13604.6	14952.7	14476.8	-0.126256	0.0428389	-2.94723	0.00320634	0.0452896
ENSMUSG00000014504	Srp19	977.665	1092.44	1012.23	-0.144898	0.049178	-2.94639	0.00321503	0.0453163
ENSMUSG00000005893	Nr2c2	2592.07	2859.2	2708.39	-0.130466	0.0443134	-2.94417	0.00323818	0.0455875
ENSMUSG00000043885	Slc36a4	2594.27	2830.68	2641.84	-0.117919	0.0400534	-2.94405	0.00323944	0.0455875
ENSMUSG00000036281	Snapc4	1092.43	897.587	1023.02	0.210703	0.0715784	2.94366	0.00324356	0.045609
ENSMUSG00000030738	Eif3c	7011.64	7624.86	7115.56	-0.11374	0.0386459	-2.94312	0.00324923	0.0456523
ENSMUSG00000035649	Zcchc7	1932.62	1582.61	1727.35	0.212809	0.072331	2.94216	0.00325934	0.0457215
ENSMUSG00000053774	Ubxn7	1997.5	2171.48	2016.35	-0.11325	0.0384961	-2.94187	0.00326238	0.0457278
ENSMUSG00000049606	Zfp644	2365.32	2629.81	2354.77	-0.1392	0.0473361	-2.94067	0.003275	0.0458682
ENSMUSG00000023927	Satb1	7857.28	8730.09	8076.91	-0.138428	0.0470795	-2.94031	0.00327888	0.045886
ENSMUSG00000056124	B4galt6	6998.15	7679.47	7277.08	-0.124562	0.0424127	-2.9369	0.0033151	0.0463194
ENSMUSG00000009621	Vav2	477.31	407.027	456.008	0.186638	0.0635917	2.93495	0.00333601	0.0465747
ENSMUSG00000017390	Aldoc	32992.3	29752.7	31425.1	0.136173	0.0464074	2.93429	0.00334307	0.0466363
ENSMUSG00000038331	Satb2	4518.49	5147.65	4630.79	-0.163453	0.0557143	-2.93378	0.00334862	0.0466769
ENSMUSG00000020180	Snrpd3	2154.03	2339.72	2182.65	-0.113287	0.0386444	-2.93153	0.00337301	0.0469426
ENSMUSG00000030231	Plekha5	2764.02	2492.38	2688.05	0.135654	0.0462991	2.92994	0.00339022	0.0469787
ENSMUSG00000031527	Eri1	463.084	527.185	491.931	-0.164523	0.0561395	-2.93061	0.00338296	0.0469787
ENSMUSG00000033964	Zbtb41	999.598	1134.28	1001.2	-0.159972	0.054597	-2.93006	0.003389	0.0469787
ENSMUSG00000036138	Acaa1a	1112.37	963.271	1080.79	0.175866	0.0600065	2.93078	0.0033811	0.0469787
ENSMUSG00000067879	Vxn	13228.7	14794.5	13660.2	-0.145091	0.0495245	-2.92968	0.0033931	0.0469787
ENSMUSG00000070923	Klhl9	3322.2	3620.65	3327.55	-0.116637	0.0398137	-2.92958	0.00339426	0.0469787
ENSMUSG00000045613	Chrm2	929.012	1144.89	953.04	-0.217571	0.0742838	-2.92891	0.00340149	0.0470419
ENSMUSG00000110080	Gm6145	422.598	349.975	386.129	0.206658	0.0705646	2.92863	0.00340459	0.0470479
ENSMUSG00000041852	Tcf20	4801.49	5257.9	4992.91	-0.122102	0.0417019	-2.92797	0.00341182	0.047111
ENSMUSG00000033021	Gmppa	1048.04	924.192	1000.15	0.159878	0.0546554	2.92519	0.00344241	0.0474961
ENSMUSG00000022449	Adamts20	418.793	335.567	391.443	0.22063	0.0754844	2.92285	0.00346839	0.0478172
ENSMUSG00000020721	Helz	3388.41	3746.9	3531.68	-0.133365	0.0456404	-2.92208	0.00347705	0.0478616
ENSMUSG00000106944	Gm43843	280.75	190.896	250.513	0.239066	0.0818105	2.9222	0.00347573	0.0478616
ENSMUSG00000025757	Hspa4l	7860.77	8779.19	7847.33	-0.143712	0.0492122	-2.92025	0.00349752	0.0480755
ENSMUSG00000074968	Ano3	5532.77	6574.43	5800.7	-0.196522	0.0672975	-2.9202	0.00349804	0.0480755
ENSMUSG00000018909	Arrb1	12460.2	13375.4	13124.6	-0.0977416	0.0334813	-2.91929	0.00350833	0.0481419
ENSMUSG00000054520	Sh3bp2	149.614	111.844	136.358	0.237879	0.0815073	2.9185	0.00351717	0.0482257
ENSMUSG00000026158	Ogfrl1	6007.74	6790.46	5987.84	-0.155823	0.0534047	-2.91778	0.0035253	0.0482996
ENSMUSG00000017639	Rab11fip4	17124.8	18465.6	17782.4	-0.103389	0.0354477	-2.91667	0.0035379	0.0483971
ENSMUSG00000103793	Pcdhga6	355.033	432.288	414.667	-0.209032	0.0716903	-2.91576	0.0035482	0.0485003
ENSMUSG00000055430	Nap1l5	12615.3	13898	12822.1	-0.128871	0.0442377	-2.91315	0.003578	0.048832
ENSMUSG00000005609	Ctr9	2260.3	2488.77	2341.58	-0.128533	0.0441419	-2.9118	0.00359348	0.0490053
ENSMUSG00000037235	Mxd4	2522.31	2216.21	2492.23	0.161682	0.0555461	2.91078	0.0036053	0.0490906
ENSMUSG00000040943	Tet2	2347.6	1981.56	2205.43	0.193608	0.0665133	2.91082	0.00360481	0.0490906
ENSMUSG00000044968	Napepld	856.912	972.873	908.907	-0.159411	0.0547703	-2.91053	0.00360814	0.0490912
ENSMUSG00000031963	Bmper	347.059	416.021	391.251	-0.201531	0.0692511	-2.91015	0.00361251	0.0490964
ENSMUSG00000032244	Fem1b	6360.9	6944.82	6511.07	-0.118583	0.0407587	-2.9094	0.00362122	0.0491555
ENSMUSG00000028033	Kcnq5	4866.81	5511.21	5044.51	-0.157497	0.054145	-2.9088	0.00362819	0.0492122
ENSMUSG00000042942	Greb1l	476.085	404.359	442.021	0.188882	0.0649564	2.90783	0.00363947	0.0493273
ENSMUSG00000101609	Kcnq1ot1	466.402	346.381	360.107	0.238601	0.0820696	2.9073	0.00364564	0.049373
ENSMUSG00000024283	Wac	5732.71	6259.85	5899.43	-0.118859	0.0408946	-2.90648	0.00365521	0.0494266
ENSMUSG00000055026	Gabrg3	1246.87	1418.27	1275.93	-0.161622	0.0556055	-2.90658	0.00365408	0.0494266
ENSMUSG00000042410	Agps	1416.98	1541.1	1459.29	-0.113643	0.0391051	-2.9061	0.00365968	0.0494492
ENSMUSG00000031095	Cul4b	1456.55	1648.14	1453.28	-0.1567	0.0539425	-2.90494	0.00367324	0.0495943
ENSMUSG00000108616	Gm35040	1668.08	1864.64	1726.06	-0.144351	0.0497043	-2.90419	0.00368199	0.0496745
ENSMUSG00000059486	Kbtbd2	1827.75	2010.79	1864.37	-0.12772	0.0439962	-2.90298	0.00369627	0.049829

## Sheet: Table S1 - 2M DEGs
	gene_name	AD2M	WT2M	baseMean	log2FoldChange	lfcSE	stat	pvalue	padj
ENSG00000142192	hAPP	85446.9	42.0141	48648	2.43408	0.0822105	29.6079	1.18342e-192	4.55958e-188
ENSG00000080815	hPsen1	5482.01	1.8827	3110.28	2.23103	0.0819716	27.2171	4.07742e-163	7.85495e-159
ENSMUSG00000032011	Thy1	68321.6	33881.1	53331.1	0.892154	0.0531053	16.7997	2.4523e-63	3.14948e-59
ENSMUSG00000027820	Mme	211.213	340.672	287.156	-0.393499	0.0813554	-4.83679	1.31951e-06	0.0101679
