# Supplementary material for: A practical application of generative adversarial networks for RNA-seq analysis to predict the molecular progress of Alzheimer's disease
Source: PLoS Comput Biol. 2020 Jul 24;16(7):e1008099. doi: 10.1371/journal.pcbi.1008099 (PMC7406107; doi:10.1371/journal.pcbi.1008099)
Supplement: S2 Table — Eight sheets by patterns (Up, Down, P1, P2, P3, P4, P5, P6) include significant pathways (FDR <0.05) with enrichment ratio, p-value, FDR and genes. Two additional sheets show 50 selected pathways to compare results by patterns. (XLSX) [file pcbi.1008099.s012.xlsx]

## Sheet: Table S2 - UP pathways
geneSet	description	size	overlap	expect	enrichmentRatio	pValue	FDR	userId
WP3625	TYROBP Causal Network	58	26	3.45965	7.51521	0	0	Tyrobp;Itgax;Itgb2;Plek;C1qc;Cd84;Nckap1l;Cd37;Npc2;Hcls1;Ncf2;Itgam;Il13ra1;Bin2;Spp1;Apbb1ip;Tcirg1;Tgfbr1;Il10ra;Gpx1;Lhfpl2;Tnfrsf1b;Ppp1r18;Adap2;Creb3l2;Loxl3
WP3626	Microglia Pathogen Phagocytosis Pathway	41	21	2.44561	8.5868	8.88178e-16	7.68274e-14	Tyrobp;Trem2;Itgb2;C1qa;C1qc;C1qb;Nckap1l;Fcer1g;Ptpn6;Cyba;Ncf2;Vav1;Itgam;Arpc1b;Fcgr1;Lyn;Pik3cg;Ncf1;Plcg2;Rac2;Syk
WP163	Cytoplasmic Ribosomal Proteins	101	24	6.02456	3.98369	2.4875e-09	1.43446e-07	Rplp0;Rps12;Rpl39;Rpl12;Rpl10;Rps4x;Rps11;Rpl34;Rpl36a;Rpl35;Rpl32;Rpl13;Rplp1;Rpl10a;Rps18;Rps10;Rps2;Rpl7;Rpl41;Rpl35a;Rps8;Rpl27a;Rps5;Rps23
WP374	Prostaglandin Synthesis and Regulation	31	10	1.84912	5.40797	7.00832e-06	0.00030311	Tbxas1;S100a6;Hpgd;Anxa3;Ptgs1;Anxa2;Anxa4;S100a10;Anxa5;Ednrb
WP85	Focal Adhesion	185	26	11.0351	2.35612	2.88777e-05	0.00099917	Itgax;Itgb2;Itgb5;Vav1;Itgam;Pik3cg;Tln1;Spp1;Itga6;Rac2;Itgb3;Col4a2;Col4a1;Lamb2;Itgb1;Itga5;Fn1;Elk1;Col1a1;Itga7;Flna;Vwf;Col3a1;Dock1;Pdgfra;Selenop
WP103	Cholesterol Biosynthesis	15	6	0.894737	6.70588	0.000135007	0.0038927	Msmo1;Sqle;Hmgcs1;Fdps;Nsdhl;Lss
WP151	IL-5 Signaling Pathway	69	13	4.11579	3.15857	0.00017139	0.00423578	Itgb2;Ptpn6;Hcls1;Vav1;Itgam;Prkcd;Lyn;Pik3cg;Stat3;Dnm2;Elk1;Syk;Nfkb1
WP6	Integrin-mediated Cell Adhesion	100	16	5.96491	2.68235	0.000234183	0.00506421	Itgax;Itgb2;Itgb5;Itgam;Tln1;Itga6;Rac2;Capn3;Itgb3;Itgb1;Itga5;Capns1;Itga7;Itga1;Dock1;Selenop
WP1	Statin Pathway	19	6	1.13333	5.29412	0.000597222	0.0114799	Lpl;Apoe;Ldlr;Lcat;Abca1;Soat1
WP458	Inflammatory Response Pathway	30	7	1.78947	3.91176	0.00154276	0.0266897	Tnfrsf1a;Il4ra;Lamb2;Fn1;Tnfrsf1b;Col1a1;Col3a1
WP2271	Macrophage markers	10	4	0.596491	6.70588	0.00195252	0.0307079	Cd68;Lyz2;Cd74;Rac2
WP1496	Oxidative Damage	42	8	2.50526	3.19328	0.00288545	0.0359078	C4b;C1qa;C3ar1;C1qc;C1qb;Tnfrsf1b;Nfkb1;Traf2
WP2841	Focal Adhesion-PI3K-Akt-mTOR-signaling pathway	325	32	19.386	1.65068	0.00288832	0.0359078	Itgax;Itgb2;Csf3r;Csf1r;Osmr;Itgb5;Csf1;Itgam;Pik3cg;Spp1;Itga6;Jak3;Gng5;Itgb3;Col4a2;Il4ra;Col4a1;Lamb2;Il6ra;Gng12;Itgb1;Itga5;Fn1;Fgf2;Col1a1;Itga7;Ifnar2;Creb3l2;Vwf;Col3a1;Tek;Pdgfra
WP2573	Primary Focal Segmental Glomerulosclerosis FSGS	72	11	4.29474	2.56127	0.00322362	0.0359078	Tgfb1;Vim;Ctsl;Tln1;Plce1;Itgb3;Lamb2;Cd151;Itgb1;Lims1;Lrp5
WP449	Complement and Coagulation Cascades	62	10	3.69825	2.70398	0.0032772	0.0359078	C4b;C1qa;C3ar1;C1qc;C1qb;Pros1;Cfh;Plau;Tfpi;Vwf
WP1253	Type II interferon signaling (IFNG)	34	7	2.02807	3.45156	0.00332095	0.0359078	Irf8;Spi1;Prkcd;Stat2;Ifngr1;Irf1;Irf9
WP2292	Chemokine signaling pathway	191	21	11.393	1.84324	0.004371	0.0444814	Ccl6;Cx3cr1;Vav1;Dock2;Prkcd;Lyn;Pik3cg;Ncf1;Stat3;Plcb3;Rac2;Ccr5;Gnai2;Jak3;Plcb2;Adcy7;Gng5;Stat2;Gng12;Prex1;Nfkb1
WP450	IL-2 Signaling Pathway	76	11	4.53333	2.42647	0.00494233	0.0475013	Cd53;Ptpn6;Vav1;Lyn;Pik3cg;Stat3;Jak3;Rack1;Syk;Ets1;Nfkb1
mmu04142	Lysosome	124	34	5.73921	5.92416	0	0	Laptm5;Cd68;Ctsd;Slc11a1;Ctss;Ctsz;Man2b1;Gusb;Hexb;Hexa;Npc2;Ctsc;Ctsa;Ctsh;Cd63;Ctsl;Lgmn;Ctsb;Naglu;Gns;Tcirg1;Gm2a;Tpp1;Fuca1;Gba;Dnase2a;Lamp2;Lamp1;Pla2g15;Asah1;Cln3;Ctns;Naga;Litaf
mmu04380	Osteoclast differentiation	128	27	5.92435	4.55746	1.91618e-11	3.07547e-09	Tyrobp;Trem2;Fcgr3;Csf1r;Tgfb1;Tgfbr2;Fcgr2b;Cyba;Ncf2;Spi1;Csf1;Fcgr1;Tnfrsf1a;Ncf1;Plcg2;Tgfbr1;Lcp2;Itgb3;Blnk;Stat2;Ifngr1;Nfatc1;Syk;Irf9;Ifnar2;Nfkb1;Traf2
mmu04611	Platelet activation	124	24	5.73921	4.18176	1.67455e-09	1.79176e-07	Fcer1g;Tbxas1;Fermt3;Lyn;Pik3cg;Tln1;Apbb1ip;Plcb3;P2ry12;Plcg2;Gnai2;Vamp8;Lcp2;Plcb2;Ptgs1;Adcy7;Itgb3;Itgb1;Arhgef1;Syk;Col1a1;Vwf;Snap23;Col3a1
mmu04666	Fc gamma R-mediated phagocytosis	87	18	4.02671	4.47015	6.49639e-08	5.21336e-06	Ptprc;Fcgr2b;Inpp5d;Vav1;Dock2;Arpc1b;Prkcd;Fcgr1;Lyn;Ncf1;Plcg2;Rac2;Dnm2;Syk;Myo10;Wasf2;Pld2;Asap3
mmu04640	Hematopoietic cell lineage	95	18	4.39698	4.09372	2.667e-07	1.71221e-05	Csf3r;Csf1r;Cd9;Cd37;Siglech;Csf1;Itgam;Cd33;Fcgr1;Itga6;Itgb3;Il4ra;Il6ra;Csf2ra;Itga5;H2-DMa;Cd44;Itga1
mmu03010	Ribosome	175	25	8.0997	3.08653	4.19243e-07	2.24295e-05	Rplp0;Rps12;Rps9;Rpl39;Rpl12;Rpl10;Rps4x;Rps11;Rpl34;Rpl36a;Rpl35;Rpl32;Rpl13;Rplp1;Rpl10a;Rps18;Rps10;Rps2;Rpl7;Rpl41;Rpl35a;Rps8;Rpl27a;Rps5;Rps23
mmu05163	Human cytomegalovirus infection	256	31	11.8487	2.61632	7.42513e-07	3.21741e-05	B2m;H2-K1;Tnfrsf1a;Stat3;Plcb3;Tmem173;H2-D1;Rac2;Ccr5;Gnai2;Il10ra;Plcb2;Tapbp;Adcy7;Cdk6;Gng5;Itgb3;Il6ra;Gng12;Akap13;Arhgef1;Elk1;Nfatc1;H2-T23;Gna12;Ripk1;Creb3l2;Myc;Pdgfra;Nfkb1;Traf2
mmu04145	Phagosome	181	25	8.3774	2.98422	8.01847e-07	3.21741e-05	Ctss;Itgb2;Fcgr3;Itgb5;Fcgr2b;Cyba;Ncf2;Itgam;H2-K1;Fcgr1;Ctsl;Ncf1;Tcirg1;H2-D1;Itgb3;Lamp2;Mrc2;Itgb1;Itga5;Lamp1;Tubb2b;H2-DMa;H2-T23;Tubb6;Vamp3
mmu04512	ECM-receptor interaction	83	16	3.84157	4.16496	9.72679e-07	3.46922e-05	Itgb5;Spp1;Itga6;Itgb3;Col4a2;Col4a1;Lamb2;Itgb1;Col9a3;Itga5;Fn1;Col1a1;Itga7;Cd44;Vwf;Itga1
mmu05150	Staphylococcus aureus infection	56	13	2.5919	5.01562	1.12384e-06	3.60752e-05	C4b;Itgb2;Fcgr3;C1qa;C3ar1;C1qc;C1qb;Fcgr2b;Selplg;Itgam;Fcgr1;Cfh;H2-DMa
mmu05140	Leishmaniasis	67	14	3.10103	4.51463	1.69601e-06	4.91387e-05	Itgb2;Fcgr3;Tgfb1;Ptpn6;Cyba;Ncf2;Itgam;Fcgr1;Ncf1;Ifngr1;Itgb1;Elk1;H2-DMa;Nfkb1
mmu04810	Regulation of actin cytoskeleton	215	27	9.95106	2.71328	1.94712e-06	4.91387e-05	Itgax;Itgb2;Nckap1l;Itgb5;Msn;Vav1;Itgam;Arpc1b;Spata13;Itga6;Rac2;Tmsb4x;Itgb3;Gng12;Itgb1;Itga5;Fn1;Arhgef1;Fgf2;Cyfip1;Itga7;Gna12;Wasf2;Iqgap1;Itga1;Dock1;Pdgfra
mmu05200	Pathways in cancer	530	49	24.5305	1.99751	1.99004e-06	4.91387e-05	Csf3r;Csf1r;Tgfb1;Tgfbr2;Spi1;Cebpa;Il13ra1;Stat3;Plcb3;Plcg2;Itga6;Tgfbr1;Rasgrp3;Hmox1;Rac2;Gnai2;Notch3;Jak3;Plcb2;Adcy7;Cdk6;Gng5;Stat2;Col4a2;Il4ra;Col4a1;Lamb2;Il6ra;Gng12;Csf2ra;Ifngr1;Itgb1;Fn1;Arhgef1;Ctnna1;Elk1;Nfe2l2;Fgf2;Ets1;Gna12;Ifnar2;Il6st;Myc;Lrp5;Ednrb;Gsta4;Pdgfra;Nfkb1;Traf2
mmu04933	AGE-RAGE signaling pathway in diabetic complications	100	17	4.6284	3.67298	2.79932e-06	6.41845e-05	Tgfb1;Tgfbr2;Prkcd;Stat3;Plcb3;Plcg2;Tgfbr1;Plce1;Plcb2;Col4a2;Col4a1;Fn1;Vcam1;Nfatc1;Col1a1;Col3a1;Nfkb1
mmu04662	B cell receptor signaling pathway	72	14	3.33245	4.20112	4.19124e-06	8.96926e-05	Fcgr2b;Ptpn6;Inpp5d;Vav1;Lyn;Plcg2;Rasgrp3;Cd81;Rac2;Blnk;Nfatc1;Syk;Dapp1;Nfkb1
mmu00511	Other glycan degradation	18	7	0.833112	8.40223	8.80042e-06	0.000176558	Man2b1;Hexb;Hexa;Man2b2;Fuca1;Gba;Neu4
mmu04670	Leukocyte transendothelial migration	115	17	5.32266	3.19389	1.93981e-05	0.000366282	Thy1;Itgb2;Cyba;Msn;Ncf2;Vav1;Itgam;Ncf1;F11r;Plcg2;Rac2;Gnai2;Sipa1;Itgb1;Ctnna1;Vcam1;Cdh5
mmu05167	Kaposi sarcoma-associated herpesvirus infection	217	25	10.0436	2.48914	2.1598e-05	0.000383974	H2-K1;Tnfrsf1a;Lyn;Pik3cg;Stat3;H2-D1;Plcg2;Ccr5;Cdk6;Gng5;Stat2;Zfp36;Gng12;Ifngr1;Nfatc1;Fgf2;Syk;Irf9;H2-T23;Prex1;Ifnar2;Il6st;Myc;Nfkb1;Traf2
mmu05152	Tuberculosis	178	22	8.23855	2.67037	2.27274e-05	0.000383974	Ctsd;Ctss;Itgax;Itgb2;Fcgr3;Fcer1g;Tgfb1;Fcgr2b;Itgam;Fcgr1;Tnfrsf1a;Cd74;Tcirg1;Lsp1;Il10ra;Lamp2;Mrc2;Ifngr1;Lamp1;H2-DMa;Syk;Nfkb1
mmu04510	Focal adhesion	199	23	9.21051	2.49715	4.38703e-05	0.000695053	Itgb5;Vav1;Tln1;Spp1;Itga6;Parvg;Rac2;Itgb3;Col4a2;Col4a1;Lamb2;Itgb1;Col9a3;Itga5;Fn1;Elk1;Col1a1;Itga7;Flna;Vwf;Itga1;Dock1;Pdgfra
mmu04610	Complement and coagulation cascades	88	14	4.07299	3.43728	4.58917e-05	0.000695053	Itgax;C4b;Itgb2;C1qa;C3ar1;C1qc;C1qb;Pros1;Itgam;Cfh;Plau;Clu;Tfpi;Vwf
mmu04151	PI3K-Akt signaling pathway	358	34	16.5697	2.05194	4.7636e-05	0.000695053	Csf3r;Csf1r;Osmr;Itgb5;Csf1;Pik3cg;Spp1;Itga6;Jak3;Cdk6;Gng5;Itgb3;Col4a2;Il4ra;Col4a1;Lamb2;Il6ra;Gng12;Itgb1;Col9a3;Itga5;Fn1;Fgf2;Syk;Col1a1;Itga7;Ifnar2;Creb3l2;Vwf;Itga1;Myc;Tek;Pdgfra;Nfkb1
mmu05205	Proteoglycans in cancer	204	23	9.44193	2.43594	6.48375e-05	0.000904906	Tgfb1;Itgb5;Ptpn6;Msn;Hcls1;Cd63;Ctsl;Plau;Stat3;Plcg2;Plce1;Itgb3;Itgb1;Itga5;Fn1;Arhgef1;Elk1;Fgf2;Col1a1;Iqgap1;Flna;Cd44;Myc
mmu04650	Natural killer cell mediated cytotoxicity	118	16	5.46151	2.92959	9.91532e-05	0.00132617	Tyrobp;Itgb2;Fcer1g;Ptpn6;Vav1;H2-K1;H2-D1;Plcg2;Sh3bp2;Rac2;Lcp2;Ifngr1;Nfatc1;Syk;H2-T23;Ifnar2
mmu05145	Toxoplasmosis	108	15	4.99867	3.0008	0.000123771	0.00158922	Tgfb1;Tnfrsf1a;Pik3cg;Stat3;Itga6;Ccr5;Gnai2;Ldlr;Il10ra;Lamb2;Ifngr1;Itgb1;H2-DMa;Irgm1;Nfkb1
mmu00100	Steroid biosynthesis	19	6	0.879396	6.82287	0.000153377	0.00189362	Msmo1;Sqle;Soat1;Hsd17b7;Nsdhl;Lss
mmu05133	Pertussis	76	12	3.51758	3.41143	0.000171792	0.00204241	C4b;Itgb2;C1qa;Irf8;C1qc;C1qb;Itgam;Gnai2;Itgb1;Itga5;Irf1;Nfkb1
mmu04630	JAK-STAT signaling pathway	165	19	7.63686	2.48793	0.000211675	0.00242671	Gfap;Csf3r;Osmr;Ptpn6;Il13ra1;Stat3;Il10ra;Jak3;Stat2;Il4ra;Il6ra;Csf2ra;Ifngr1;Irf9;Crlf2;Ifnar2;Il6st;Myc;Pdgfra
mmu04062	Chemokine signaling pathway	199	21	9.21051	2.28	0.000338624	0.00363817	Ccl6;Cx3cr1;Vav1;Dock2;Prkcd;Lyn;Pik3cg;Ncf1;Stat3;Plcb3;Rac2;Ccr5;Gnai2;Jak3;Plcb2;Adcy7;Gng5;Stat2;Gng12;Prex1;Nfkb1
mmu04926	Relaxin signaling pathway	131	16	6.0632	2.63887	0.000340016	0.00363817	Tgfb1;Tgfbr2;Plcb3;Tgfbr1;Gnai2;Plcb2;Adcy7;Gng5;Col4a2;Col4a1;Gng12;Col1a1;Creb3l2;Col3a1;Ednrb;Nfkb1
mmu05169	Epstein-Barr virus infection	230	23	10.6453	2.16057	0.000391811	0.00405714	Vim;B2m;Entpd1;H2-K1;Lyn;Stat3;H2-D1;Plcg2;Jak3;Tapbp;Cdk6;Blnk;Stat2;H2-DMa;Syk;Irf9;H2-T23;Ripk1;Ifnar2;Cd44;Myc;Nfkb1;Traf2
mmu04015	Rap1 signaling pathway	209	21	9.67335	2.17091	0.000653699	0.00655742	Itgb2;Csf1r;Csf1;Itgam;Tln1;Fyb;Apbb1ip;Plcb3;Rasgrp3;Rac2;Gnai2;Plce1;Lcp2;Plcb2;Adcy7;Itgb3;Sipa1;Itgb1;Fgf2;Tek;Pdgfra
mmu05142	Chagas disease (American trypanosomiasis)	101	13	4.67468	2.78094	0.000732213	0.00712244	C1qa;C1qc;C1qb;Tgfb1;Tgfbr2;Tnfrsf1a;Plcb3;Tgfbr1;Gnai2;Plcb2;Cflar;Ifngr1;Nfkb1
mmu04064	NF-kappa B signaling pathway	104	13	4.81353	2.70072	0.000968243	0.00914135	Tnfrsf1a;Lyn;Plau;Ltbr;Plcg2;Cflar;Blnk;Vcam1;Syk;Trim25;Ripk1;Nfkb1;Traf2
mmu05165	Human papillomavirus infection	370	30	17.1251	1.75182	0.00187721	0.0172167	Itgb5;H2-K1;Tnfrsf1a;Spp1;Tcirg1;H2-D1;Itga6;Notch3;Cdk6;Itgb3;Stat2;Col4a2;Col4a1;Lamb2;Itgb1;Col9a3;Itga5;Irf1;Fn1;Irf9;Col1a1;H2-T23;Oasl2;Itga7;Scrib;Ifnar2;Creb3l2;Vwf;Itga1;Nfkb1
mmu04621	NOD-like receptor signaling pathway	168	17	7.77571	2.1863	0.00193775	0.0172783	Cyba;Prkcd;Ctsb;Plcb3;Tmem173;P2rx7;Plcb2;Stat2;Gbp3;Gbp7;Irf9;Gbp2;Ripk1;Ifnar2;Erbin;Nfkb1;Traf2
mmu05100	Bacterial invasion of epithelial cells	74	10	3.42502	2.9197	0.00203425	0.0176485	Hcls1;Arpc1b;Itgb1;Itga5;Fn1;Dnm2;Ctnna1;Arhgef26;Wasf2;Dock1
mmu00531	Glycosaminoglycan degradation	21	5	0.971964	5.14422	0.00227619	0.0192278	Gusb;Hexb;Hexa;Naglu;Gns
mmu04659	Th17 cell differentiation	102	12	4.72097	2.54185	0.00253525	0.0208671	Tgfb1;Tgfbr2;Stat3;Tgfbr1;Jak3;Il4ra;Il6ra;Ifngr1;Nfatc1;H2-DMa;Il6st;Nfkb1
mmu04612	Antigen processing and presentation	91	11	4.21184	2.61168	0.00305632	0.024527	Ctss;B2m;H2-K1;Ctsl;Cd74;Lgmn;Ctsb;H2-D1;Tapbp;H2-DMa;H2-T23
mmu05146	Amoebiasis	106	12	4.9061	2.44593	0.00349941	0.0273978	Itgb2;Tgfb1;Itgam;Plcb3;Plcb2;Col4a2;Col4a1;Lamb2;Fn1;Col1a1;Col3a1;Nfkb1
mmu04071	Sphingolipid signaling pathway	122	13	5.64665	2.30225	0.00410636	0.0313843	Ctsd;Fcer1g;Tnfrsf1a;Plcb3;Sgpl1;Rac2;Gnai2;Plcb2;Asah1;Gna12;Pld2;Nfkb1;Traf2
mmu04060	Cytokine-cytokine receptor interaction	296	24	13.7001	1.75182	0.00521311	0.0389165	Ccl6;Csf3r;Csf1r;Tgfb1;Tgfbr2;Osmr;Cx3cr1;Csf1;Tnfrsf1a;Il13ra1;Ltbr;Tgfbr1;Ccr5;Il10ra;Il4ra;Il6ra;Csf2ra;Ifngr1;Tnfrsf1b;Bmpr1b;Acvr1c;Crlf2;Ifnar2;Il6st
mmu05412	Arrhythmogenic right ventricular cardiomyopathy (ARVC)	72	9	3.33245	2.70072	0.00570252	0.0410963	Itgb5;Itga6;Itgb3;Itgb1;Itga5;Ctnna1;Gja1;Itga7;Itga1
mmu05166	Human T-cell leukemia virus 1 infection	282	23	13.0521	1.76217	0.00576117	0.0410963	Itgb2;Tgfb1;Tgfbr2;Spi1;H2-K1;Tnfrsf1a;Tln1;Ltbr;H2-D1;Tgfbr1;Jak3;Adcy7;Zfp36;Vcam1;Elk1;Nfatc1;H2-DMa;Ets1;H2-T23;Fdps;Myc;Pdgfra;Nfkb1
mmu05418	Fluid shear stress and atherosclerosis	143	14	6.61861	2.11525	0.00631776	0.044087	Cyba;Ncf2;Tnfrsf1a;Ctsl;Ncf1;Hmox1;Rac2;Itgb3;Vcam1;Bmpr1b;Nfe2l2;Cdh5;Gsta4;Nfkb1
mmu04979	Cholesterol metabolism	49	7	2.26792	3.08653	0.00688905	0.0470507	Npc2;Lpl;Apoe;Ldlr;Lcat;Abca1;Soat1
GO:0045785	positive regulation of cell adhesion	382	60	15.325	3.91516	0	0	Thy1;Ptprc;Vsir;Nckap1l;Tgfb1;Tgfbr2;Ptpn6;Havcr2;Rasal3;Cd63;Csf1;Vav1;Col16a1;Dock8;Pdpn;Spp1;Cd74;Apbb1ip;Lgals9;Aif1;P2ry12;Itga6;Ccdc88b;Ccr5;Jak3;Cdk6;Itgb3;Dab2;Il4ra;Lgals1;Il6ra;Gpam;Itgb1;Itga5;Irf1;Fn1;Dnm2;Itpkb;Syk;Ets1;Myo10;H2-T23;Prex1;S100a10;Lims1;Cbfb;Iqgap1;Fbln2;Flna;Cd44;Smoc2;Chrd;Il6st;Pld2;Dock1;Tek;Nid1;Smoc1;Emp2;Egflam
GO:0007229	integrin-mediated signaling pathway	83	25	3.32979	7.50799	8.88178e-16	3.606e-13	Thy1;Tyrobp;Itgax;Itgb2;Plek;Fcer1g;Itgb5;Cd63;Vav1;Fermt3;Tln1;Fyb;Itga6;Itgb3;Dab2;Itgb1;Itga5;Ctnna1;Syk;Lims1;Flna;Itga1;Col3a1;Emp2;Loxl3
GO:0009611	response to wounding	488	61	19.5775	3.11582	1.66533e-15	4.50751e-13	Gfap;Slc11a1;Plek;Fcer1g;Cd9;Tgfb1;Tgfbr2;Ptpn6;Pros1;Cst3;Axl;Lcp1;Entpd1;Sparc;Prkcd;Fermt3;Pdpn;Lyn;Pik3cg;Plau;Aif1;Apoe;P2ry12;Serpine2;Hmox1;Elk3;Adam17;Rhoc;Capn3;Tfpi;Gpx1;Itgb3;Cflar;Lamb2;Lgals1;Zfp36;B4galt1;Cd151;Itga5;Fn1;Anxa2;Ctnna1;Nfe2l2;Fgf2;Gja1;Syk;Ets1;Col1a1;Cpq;Rab27a;Anxa5;Scrib;Flna;Cd44;Smoc2;Creb3l2;Vwf;Col3a1;Slc7a11;Mtr;Pdgfra
GO:0043062	extracellular structure organization	279	43	11.1929	3.84172	2.16493e-14	4.39482e-12	Gfap;Ctss;Tgfb1;Lpl;Lcp1;Col16a1;Tnfrsf1a;Pdpn;Apoe;Col27a1;Pmp22;Tgfbr1;Itgb3;Cflar;Col4a2;Col4a1;Efemp2;Lamb2;B4galt1;Plod3;Itgb1;Col9a3;Fn1;Anxa2;Lcat;Col15a1;Tnfrsf1b;Abca1;Soat1;Ets1;Col1a1;Plod1;Pomt1;Fbln2;Smoc2;Col3a1;Crispld2;Serpinh1;Nid1;Smoc1;Pdgfra;Egflam;Loxl3
GO:0002274	myeloid leukocyte activation	194	35	7.78287	4.49705	5.20695e-14	8.45608e-12	Tyrobp;Slc11a1;Itgb2;Cd84;Fcer1g;Tgfb1;Tgfbr2;Fcgr2b;Cx3cr1;Cd37;Tlr7;Havcr2;Spi1;Dock2;Prkcd;Cebpa;Anxa3;Lyn;Fyb;Lgals9;Fes;Aif1;Ltbr;Hmox1;Rac2;Ldlr;Clu;Vamp8;Lcp2;Il4ra;Syk;Crlf2;Pld2;Snap23;Sbno2
GO:0002443	leukocyte mediated immunity	345	47	13.8407	3.39579	1.47327e-13	1.99382e-11	Slc11a1;C4b;Itgb2;Ptprc;C1qa;Vsir;C1qc;Cd84;C1qb;Fcer1g;Tgfb1;Fcgr2b;Ptpn6;Lag3;Inpp5d;Havcr2;Ctsc;Ctsh;B2m;Vav1;Prkcd;H2-K1;Anxa3;Fcgr1;Lyn;Ncf1;Cd74;Lgals9;Fes;P2rx7;Hmox1;Rac2;Vamp8;Hfe;Jak3;Il4ra;Lamp1;Tnfrsf1b;Syk;Prdx1;H2-T23;Rab27a;Crlf2;Pld2;Snap23;Emp2;Traf2
GO:0031589	cell-substrate adhesion	306	41	12.2761	3.33983	9.71112e-12	1.12649e-09	Thy1;Itgb2;Itgb5;Cd63;Csf1;Axl;Fermt3;Col16a1;Pdpn;Plau;Spp1;Itga6;Parvg;Rac2;Cdk6;Itgb3;Dab2;Lgals1;Itgb1;Itga5;Fn1;Dnm2;Col1a1;Prex1;S100a10;Lims1;Iqgap1;Fbln2;Flna;Smoc2;Vwf;Itga1;Col3a1;Bcam;Dock1;Tek;Nid1;Smoc1;Emp2;Vamp3;Egflam
GO:0006909	phagocytosis	167	29	6.69969	4.32856	2.11585e-11	2.05284e-09	Trem2;Slc11a1;Itgb2;Ptprc;Irf8;Nckap1l;Fcer1g;Tgfb1;Fcgr2b;Cyba;Pld4;Pros1;Ncf2;Vav1;Dock2;Axl;Anxa3;Fcgr1;Aif1;P2ry6;P2rx7;Itgb3;Rack1;Itgb1;Dnm2;Syk;Abca1;Rab27a;Dock1
GO:0007159	leukocyte cell-cell adhesion	301	40	12.0755	3.31249	2.27531e-11	2.05284e-09	Thy1;Gpnmb;Itgb2;Ptprc;Vsir;Nckap1l;Tgfb1;Tgfbr2;Cx3cr1;Ptpn6;Lag3;Msn;Havcr2;Rasal3;Fermt3;Dock8;Cd74;Lgals9;Aif1;Ccdc88b;Rac2;Gcnt1;Hfe;Jak3;Il4ra;Lgals1;Pag1;Il6ra;Gpam;Itgb1;Itga5;Irf1;Itpkb;Syk;Ets1;H2-T23;Cbfb;Cd44;Il6st;Loxl3
GO:0042110	T cell activation	458	51	18.374	2.77566	3.25524e-11	2.64326e-09	Thy1;Gpnmb;Slc11a1;Itgax;Itgb2;Ptprc;Vsir;Nckap1l;Fcer1g;Tgfb1;Tgfbr2;Ptpn6;Lag3;Msn;Havcr2;Rasal3;B2m;Vav1;Dock2;Lcp1;Dock8;Cd74;Stat3;Apbb1ip;Lgals9;Aif1;Mafb;P2rx7;Ccdc88b;Rac2;Adam17;Hfe;Jak3;Cdk6;Il4ra;Lgals1;Pag1;Il6ra;Cd151;Gpam;Irf1;Tnfrsf1b;Itpkb;Syk;H2-T23;Prex1;Rab27a;Cbfb;Cd44;Il6st;Loxl3
GO:0050866	negative regulation of cell activation	180	29	7.22122	4.01594	1.38972e-10	1.02587e-08	Gpnmb;Vsir;Cd84;Cd9;Tgfb1;Fcgr2b;Ptpn6;Lag3;Cd37;Inpp5d;Havcr2;Axl;Prkcd;Lyn;Cd74;Lgals9;Apoe;Serpine2;Hmox1;Ldlr;Hfe;Jak3;Il4ra;Pag1;Irf1;Cbfb;Cd44;Pdgfra;Loxl3
GO:0070661	leukocyte proliferation	307	39	12.3162	3.16656	1.60794e-10	1.08804e-08	Gpnmb;Slc11a1;Itgax;Itgb2;Ptprc;Vsir;Nckap1l;Tgfb1;Tgfbr2;Fcgr2b;Ptpn6;Cd180;Inpp5d;Msn;Havcr2;Rasal3;Csf1;Dock2;Prkcd;Dock8;Lyn;Cd74;Lgals9;Aif1;P2rx7;Ccdc88b;Cd81;Rac2;Clu;Jak3;Il6ra;Cd151;Gpam;Irf1;Tnfrsf1b;Syk;H2-T23;Cd44;Il6st
GO:0002694	regulation of leukocyte activation	482	51	19.3368	2.63745	2.08664e-10	1.30335e-08	Thy1;Gpnmb;Itgb2;Ptprc;Vsir;Cd84;Nckap1l;Fcer1g;Tgfb1;Tgfbr2;Fcgr2b;Ptpn6;Lag3;Cd37;Inpp5d;Havcr2;Rasal3;Axl;Cebpa;Dock8;Lyn;Nfam1;Cd74;Lgals9;Fes;Aif1;Ccdc88b;Hmox1;Cd81;Rac2;Ldlr;Vamp8;Hfe;Jak3;Il4ra;Lgals1;Pag1;Il6ra;Gpam;Irf1;Lamp1;Tnfrsf1b;Itpkb;Syk;H2-T23;Crlf2;Cbfb;Cd44;Il6st;Pld2;Loxl3
GO:0002250	adaptive immune response	397	45	15.9268	2.82542	2.79062e-10	1.61856e-08	Slc11a1;C4b;Ptprc;C1qa;C3ar1;Vsir;C1qc;Cd84;C1qb;Fcer1g;Tgfb1;Fcgr2b;Ptpn6;Unc93b1;Inpp5d;Havcr2;Ctsc;Ctsh;B2m;Prkcd;H2-K1;Fcgr1;Lyn;Adgre1;Cd74;Stat3;Lgals9;P2rx7;Adam17;Hfe;Jak3;Adcy7;Il4ra;Pag1;Il6ra;Irf1;Tnfrsf1b;Syk;H2-T23;Rab27a;Crlf2;Cd44;Emp2;Loxl3;Traf2
GO:0050817	coagulation	156	26	6.25839	4.15442	5.92933e-10	3.20975e-08	Plek;Fcer1g;Cd9;Ptpn6;Pros1;Axl;Entpd1;Prkcd;Fermt3;Pdpn;Lyn;Pik3cg;Plau;Apoe;P2ry12;Serpine2;Tfpi;Itgb3;Anxa2;Nfe2l2;Syk;Rab27a;Anxa5;Vwf;Slc7a11;Pdgfra
GO:0071402	cellular response to lipoprotein particle stimulus	30	12	1.20354	9.97061	6.90255e-10	3.50304e-08	Itgb2;Fcer1g;Cd9;Lpl;Apoe;Cd81;Adam17;Ldlr;Itgb1;Hmgcs1;Syk;Abca1
GO:0002263	cell activation involved in immune response	248	33	9.94924	3.31684	1.29632e-09	6.19182e-08	Tyrobp;Slc11a1;Itgb2;Ptprc;Cd84;Fcer1g;Tgfb1;Cd180;Havcr2;Dock2;Lcp1;Anxa3;Lyn;Stat3;Apbb1ip;Lgals9;Fes;Plcg2;Hmox1;Rac2;Vamp8;Jak3;Il4ra;Lgals1;Dock11;Irf1;Lamp1;Syk;Rab27a;Pld2;Snap23;Sbno2;Loxl3
GO:1903706	regulation of hemopoiesis	376	42	15.0843	2.78435	1.75912e-09	7.93557e-08	Tyrobp;Csf3r;Ptprc;Vsir;Csf1r;C1qc;Nckap1l;Tgfb1;Tgfbr2;Ptpn6;Inpp5d;Hcls1;Spi1;Tmem176b;Csf1;B2m;Axl;Tmem176a;Lyn;Nfam1;Cd74;Stat3;Lgals9;Fes;Mafb;Jak3;Cdk6;Rbp1;Itgb3;Il4ra;Zfp36;Lmo2;Irf1;Nfe2l2;Itpkb;Syk;Ets1;Ripk1;Cbfb;Cd44;Myc;Loxl3
GO:0050867	positive regulation of cell activation	306	37	12.2761	3.01399	1.93654e-09	8.27618e-08	Thy1;Itgb2;Plek;Ptprc;Vsir;Nckap1l;Fcer1g;Tgfb1;Tgfbr2;Inpp5d;Havcr2;Rasal3;Axl;Cebpa;Dock8;Pdpn;Cd74;Lgals9;Aif1;Ccdc88b;Cd81;Vamp8;Capn3;Jak3;Il4ra;Lgals1;Il6ra;Gpam;Irf1;Lamp1;Itpkb;Syk;H2-T23;Crlf2;Cbfb;Il6st;Pld2
GO:0030099	myeloid cell differentiation	365	41	14.643	2.79997	2.34371e-09	9.51547e-08	Tyrobp;Trem2;Csf3r;Irf8;Csf1r;C1qc;Nckap1l;Fcer1g;Tgfb1;Tgfbr2;Ptpn6;Inpp5d;Hcls1;Spi1;Csf1;B2m;Cebpa;Lyn;Cd74;Stat3;Fes;Mafb;Ltbr;Jak3;Cdk6;Rbp1;Fli1;Itgb3;Dab2;Dnase2a;Zfp36;Lmo2;Anxa2;Itpkb;Ets1;Ripk1;Wasf2;Cbfb;Myc;Sbno2;Lrrk1
GO:0001525	angiogenesis	488	49	19.5775	2.50287	2.84158e-09	1.05381e-07	Thy1;Itgb2;C3ar1;Tgfbr2;Cx3cr1;Ctsh;Chil1;Sparc;Pde3b;Anxa3;Tnfrsf1a;Pik3cg;Plau;Stat3;Hspb6;Tgfbr1;Hmox1;Sat1;Elk3;S100a1;Notch3;Ddah1;Hk2;Fmnl3;Gpx1;Itgb3;Col4a2;Col4a1;B4galt1;Tie1;Itgb1;Itga5;Fn1;Anxa2;Nfe2l2;Ecm1;Fgf2;Syk;Ets1;Wasf2;Adamts1;Flna;Smoc2;Serpinf1;Sp100;Tek;Emp2;Cdh5;Pdgfra
GO:0055094	response to lipoprotein particle	27	11	1.08318	10.1553	2.85516e-09	1.05381e-07	Itgb2;Fcer1g;Cd9;Lpl;Apoe;Cd81;Ldlr;Itgb1;Hmgcs1;Syk;Abca1
GO:0022407	regulation of cell-cell adhesion	369	41	14.8035	2.76961	3.23697e-09	1.14279e-07	Thy1;Gpnmb;Ptprc;Vsir;Nckap1l;Cd9;Tgfb1;Tgfbr2;Ptpn6;Lag3;Havcr2;Rasal3;Prkcd;Fermt3;Dock8;Pdpn;Lyn;Cd74;Lgals9;Aif1;Serpine2;Itga6;Ccdc88b;Ccr5;Hfe;Jak3;Il4ra;Lgals1;Pag1;Il6ra;Gpam;Irf1;Itpkb;Syk;Ets1;Myo10;H2-T23;Cbfb;Cd44;Il6st;Loxl3
GO:0002683	negative regulation of immune system process	431	44	17.2908	2.5447	1.15581e-08	3.84087e-07	Thy1;Gpnmb;Ptprc;Vsir;C1qc;Cd84;Fcer1g;Tgfb1;Fcgr2b;Ptpn6;Lag3;Cd37;Inpp5d;Havcr2;Tmem176b;Axl;Tmem176a;Lyn;Cd74;Lgals9;Mafb;Hmox1;Ldlr;Hfe;Jak3;Cdk6;Gpx1;Il4ra;Zfp36;Pag1;Lmo2;Gpam;Irf1;Elf1;Nfe2l2;Itpkb;Parp14;H2-T23;Cbfb;Cd44;Myc;Col3a1;Erbin;Loxl3
GO:0001818	negative regulation of cytokine production	230	30	9.22712	3.25129	1.18253e-08	3.84087e-07	Gpnmb;Slc11a1;Ptprc;Vsir;Cd84;Nckap1l;Tgfb1;Fcgr2b;Cx3cr1;Ptpn6;Lag3;Inpp5d;Havcr2;Aqp4;Axl;Cmklr1;Tnfrsf1a;Lgals9;Hmox1;Ssc5d;Hfe;Jak3;Adcy7;Gba;Zfp36;Srgn;Fn1;Anxa4;Erbin;Nfkb1
GO:0050878	regulation of body fluid levels	334	37	13.3994	2.76132	2.10066e-08	6.56054e-07	Plek;Fcer1g;Cd9;Ptpn6;Cyba;Pros1;Tifab;Aqp4;Axl;Entpd1;Prkcd;Fermt3;Pdpn;Lyn;Pik3cg;Plau;Apoe;P2ry12;Serpine2;Gnai2;Hk2;Vamp8;Tfpi;Itgb3;Gba;Anxa2;Wfs1;Nfe2l2;Gja1;Syk;Rab27a;Anxa5;Vwf;Slc7a11;Ednrb;Emp2;Pdgfra
GO:0019221	cytokine-mediated signaling pathway	360	38	14.4424	2.63113	4.94494e-08	1.48714e-06	Ccl6;Trem2;Csf3r;Ptprc;Csf1r;Fcer1g;Osmr;Cx3cr1;Ptpn6;Irf5;Csf1;Axl;Cebpa;Tnfrsf1a;Il13ra1;Cd74;Stat3;Ccr5;Adam17;Il10ra;Ifitm3;Jak3;Il4ra;Il6ra;Csf2ra;Ifngr1;Irf1;Tnfrsf1b;Ecm1;Syk;Irgm1;Parp14;Lims1;Crlf2;Ifnar2;Cd44;Il6st;Traf2
GO:0030100	regulation of endocytosis	262	31	10.5109	2.94932	6.73421e-08	1.95292e-06	Slc11a1;Ptprc;Nckap1l;Fcer1g;Tgfb1;Fcgr2b;Cyba;Pros1;Cd63;B2m;Dock2;Axl;Fcgr1;Apoe;Plcg2;Ldlr;Clu;Vamp8;Hfe;Itgb3;Dab2;Rack1;Cd151;Ehd4;Itgb1;Dnm2;Anxa2;Syk;Rab27a;Scrib;Pld2
GO:0032103	positive regulation of response to external stimulus	277	32	11.1127	2.8796	7.26535e-08	2.03274e-06	Ly86;Ctss;C3ar1;Nckap1l;Fcer1g;Tgfb1;Cd180;Cyba;Havcr2;Csf1;Cmklr1;Cebpa;Fcgr1;Tnfrsf1a;Pik3cg;Cd74;Lgmn;Lgals9;Aif1;P2ry12;Rac2;Ccr5;Adam17;Ldlr;Vamp8;Fn1;Tubb2b;Fgf2;Ets1;Smoc2;Zc3hav1;Unc13b
GO:0033627	cell adhesion mediated by integrin	60	14	2.40707	5.81619	7.51011e-08	2.03274e-06	Itgb2;Nckap1l;Itgb5;Ptpn6;Fermt3;Col16a1;Lyn;Plau;P2ry12;Adam17;Itgb3;Itgb1;Itga5;Syk
GO:0006898	receptor-mediated endocytosis	252	30	10.1097	2.96744	9.58294e-08	2.51011e-06	Itgb2;Lgals3bp;Fcer1g;Cd9;Tgfbr2;Fcgr2b;Cd63;Fcrls;B2m;Fcgr1;Apoe;Plcg2;Cd81;Ldlr;Clu;Ssc5d;Ifitm3;Hfe;Itgb3;Dab2;Itgb1;Dnm2;Anxa2;Syk;Cln3;Lrp10;Scrib;Gtf2h2;Pld2;Loxl3
GO:0002697	regulation of immune effector process	373	38	14.964	2.53943	1.25565e-07	3.18622e-06	Itgb2;Ptprc;Vsir;Cd84;Fcer1g;Tgfb1;Fcgr2b;Ptpn6;Lag3;Cd37;Havcr2;B2m;Vav1;H2-K1;Fcgr1;Lyn;Cfh;Cd74;Lgals9;Fes;Tmem173;P2rx7;Hmox1;Rac2;Vamp8;Hfe;Jak3;Il4ra;Irf1;Lamp1;Tnfrsf1b;Syk;H2-T23;Zc3hav1;Pld2;Tek;Loxl3;Traf2
GO:0018212	peptidyl-tyrosine modification	361	37	14.4826	2.5548	1.58445e-07	3.89871e-06	Thy1;Trem2;Itgb2;Ptprc;Csf1r;Tgfb1;Ptpn6;Hcls1;Axl;Prkcd;Tnfrsf1a;Lyn;Ncf1;Cd74;Fes;Cd81;Adam17;Jak3;Itgb3;Il6ra;Rack1;Tie1;Ehd4;Itgb1;Mvp;Itga5;Irf1;Efemp1;Syk;Parp14;Arl2bp;Iqgap1;Cd44;Il6st;Tek;Pdgfra;Lrrk1
GO:0051235	maintenance of location	321	34	12.8778	2.64019	2.34404e-07	5.59812e-06	Thy1;Ptprc;Hexb;Hexa;Tgfb1;Ptpn6;Cyba;Lpl;Lyn;Tln1;Lgals9;Dbi;Apoe;Plcg2;P2ry6;P2rx7;Gm2a;Tmsb4x;Ccr5;Hk2;Capn3;Itgb3;Lgals1;Srgn;Fgf2;Acvr1c;Abhd5;Soat1;Anxa5;Arl2bp;Flna;Stard4;Sp100;Syne2
GO:0034109	homotypic cell-cell adhesion	66	14	2.64778	5.28744	2.68442e-07	6.22785e-06	Plek;Cd9;Ptpn6;Prkcd;Fermt3;Pdpn;Lyn;P2ry12;Serpine2;Itgb3;Lgals1;Syk;Slc7a11;Pdgfra
GO:1901342	regulation of vasculature development	312	33	12.5168	2.63646	3.65219e-07	8.16174e-06	Itgb2;C3ar1;Tgfbr2;Cx3cr1;Ctsh;Chil1;Sparc;Pde3b;Anxa3;Tnfrsf1a;Stat3;Hspb6;Hmox1;S100a1;Ddah1;Hk2;Itgb3;Cflar;Col4a2;Tie1;Itgb1;Itga5;Nfe2l2;Ecm1;Fgf2;Ets1;Adamts1;Smoc2;Serpinf1;Sp100;Tek;Emp2;Cdh5
GO:0072593	reactive oxygen species metabolic process	268	30	10.7516	2.79028	3.71902e-07	8.16174e-06	Itgb2;Tgfb1;Tgfbr2;Cx3cr1;Cyba;Ncf2;Vav1;Prkcd;Plau;Ncf1;Stat3;Aif1;Prdx6;P2rx7;Gnai2;Ddah1;Hk2;Clu;Gpx1;Cflar;Dnm2;Nfe2l2;Syk;Ctns;Prdx1;Prex1;Rab27a;Ripk1;Eef1a1;Ddah2
GO:0032963	collagen metabolic process	89	16	3.57049	4.48117	4.23716e-07	9.05415e-06	Ctss;Vsir;Tgfb1;Vim;Prkcd;Ctsb;P2rx7;Il6ra;Mrc2;Plod3;Itgb1;Col1a1;Rcn3;Plod1;P3h3;Serpinh1
GO:0050900	leukocyte migration	315	33	12.6371	2.61135	4.55163e-07	9.47672e-06	Ccl6;Thy1;Itgb2;Csf3r;C3ar1;Nckap1l;Fcer1g;Tgfb1;Cx3cr1;Msn;Csf1;Vav1;Cmklr1;Dock8;Lyn;Spp1;Cd74;Lgmn;Lgals9;Aif1;P2ry12;Itga6;Rac2;Gcnt1;Adam17;Itgb3;B4galt1;Itgb1;Ecm1;Syk;Prex1;Itga1;Ednrb
GO:0002237	response to molecule of bacterial origin	355	35	14.2419	2.45754	8.65971e-07	1.75792e-05	Trem2;Ly86;Slc11a1;Irf8;Cd84;Tgfb1;Fcgr2b;Cx3cr1;Irf5;Cd180;Ncf2;Havcr2;Vim;B2m;Axl;Sparc;Hpgd;Lyn;Lgals9;Plcg2;P2rx7;Ccr5;Adam17;Ssc5d;Zfp36;Gng12;Tnfrsf1b;Gja1;Abca1;Gbp2;Litaf;Ednrb;Erbin;Sbno2;Nfkb1
GO:0007264	small GTPase mediated signal transduction	468	41	18.7752	2.18373	2.20504e-06	4.36706e-05	Cyth4;Rasal3;Arhgdib;Csf1;Vav1;Dock2;Spata13;Arhgap30;Dock8;Pdpn;Aif1;Apoe;Rasgrp3;Hmox1;Rac2;Plce1;Rhoc;Akap13;Itgb1;Dock11;Rgl2;Arhgap18;Arhgef1;Dnm2;Arhgef26;Itpkb;Cyfip1;Abca1;Prex1;Rasa4;Gna12;Rab27a;Wasf2;Kank2;Mmd2;Cgnl1;Col3a1;Dock1;Rab13;Bnip2;Cdc42ep4
GO:0001667	ameboidal-type cell migration	387	36	15.5256	2.31875	2.38118e-06	4.60361e-05	Itgb2;Tgfb1;Tgfbr2;Ctsh;Cd63;Arhgdib;Sparc;Anxa3;Lgmn;Apoe;P2ry12;Pmp22;Tgfbr1;Sgpl1;Hmox1;Adam17;Gpx1;Itgb3;Itgb1;Fn1;Nfe2l2;Fgf2;Acvr1c;Ets1;Gna12;Wasf2;Kank2;Smoc2;Serpinf1;Lrp5;Sp100;Dock1;Tek;Ednrb;Rab13;Emp2
GO:0016042	lipid catabolic process	293	30	11.7545	2.5522	2.44642e-06	4.61974e-05	Hexb;Hexa;Aspg;Pld4;Lpl;Prkcd;Pde3b;Pik3cg;Spp1;Plcb3;Prdx6;Dbi;Apoe;Plcg2;Abhd4;Gdpd3;Sgpl1;Gm2a;Ldlr;Plce1;Plcb2;Gba;Acat2;Idh1;Hadha;Pla2g15;Abhd5;Naga;Pld2;Neu4
GO:0019882	antigen processing and presentation	91	15	3.65073	4.10877	3.03804e-06	5.60656e-05	Trem2;Slc11a1;Ctss;Fcer1g;Fcgr2b;Unc93b1;B2m;H2-K1;Fcgr1;Cd74;Hfe;Tapbp;H2-T23;Rab27a;Mr1
GO:0071887	leukocyte apoptotic process	115	17	4.61356	3.68479	3.2002e-06	5.70079e-05	Fcer1g;Fcgr2b;Hcls1;Axl;Dock8;Lyn;Cd74;P2rx7;Ccr5;Adam17;Jak3;Gpam;Itpkb;Ripk1;Cd44;Myc;Slc7a11
GO:0048872	homeostasis of number of cells	297	30	11.915	2.51783	3.22951e-06	5.70079e-05	Nckap1l;Fcer1g;Tgfb1;Fcgr2b;Inpp5d;Hcls1;Spi1;Csf1;B2m;Axl;Lyn;Cd74;Stat3;Mafb;P2rx7;Hmox1;Adam17;Jak3;Cdk6;Dnase2a;Zfp36;Ampd3;Lmo2;Gpam;Dock11;Itpkb;Ets1;Prdx1;Cd44;Slc7a11
GO:0001906	cell killing	156	20	6.25839	3.19571	4.28596e-06	7.40469e-05	Ptprc;Ptpn6;Lag3;Havcr2;Ctsc;Ctsh;B2m;Vav1;H2-K1;Fcgr1;Ncf1;Lgals9;P2rx7;Ccr5;Hfe;Lamp1;Prdx1;H2-T23;Rab27a;Emp2
GO:0032102	negative regulation of response to external stimulus	305	30	12.236	2.45179	5.52811e-06	9.35172e-05	Cd9;Fcgr2b;Cx3cr1;Pros1;Havcr2;Prkcd;Tnfrsf1a;Plau;Lgals9;Aif1;Apoe;Serpine2;Fabp7;Ldlr;Tfpi;Adcy7;Gpx1;Zfp36;Anxa2;Tnfrsf1b;Fgf2;Gja1;Ets1;Anxa5;Kank2;Cd44;Serpinf1;Cdh5;Pdgfra;Nfkb1
GO:0001819	positive regulation of cytokine production	404	36	16.2076	2.22118	6.34641e-06	0.000105169	Slc11a1;Ptprc;Irf8;C3ar1;Csf1r;Cd84;Fcer1g;Tgfb1;Unc93b1;Tlr7;Cyba;Havcr2;B2m;Lpl;Tnfrsf1a;Nfam1;Cd74;Stat3;Lgals9;Tmem173;Plcg2;P2rx7;Ccdc88b;Ccr5;Adam17;Clu;Il4ra;Il6ra;Irf1;Syk;H2-T23;Ripk1;Crlf2;Zc3hav1;Tek;Traf2
GO:1901136	carbohydrate derivative catabolic process	122	17	4.89438	3.47337	7.26024e-06	0.000117906	Gusb;Hexb;Hexa;Tgfb1;Cst3;Prkcd;Gns;Npl;Gm2a;Fuca1;Gba;Edem2;Edem1;Fgf2;Naga;Cd44;Neu4
GO:0060326	cell chemotaxis	280	28	11.233	2.49265	8.30205e-06	0.000132182	Ccl6;Itgb2;Csf3r;C3ar1;Nckap1l;Fcer1g;Cx3cr1;Csf1;Vav1;Prkcd;Cmklr1;Lyn;Spp1;Cd74;Lgmn;Lgals9;Aif1;Rac2;Ccr5;Adam17;Fgf2;Syk;Prex1;Smoc2;Itga1;Ednrb;Rab13;Pdgfra
GO:0032970	regulation of actin filament-based process	360	33	14.4424	2.28493	8.57807e-06	0.00013395	Plek;Csf1r;Nckap1l;Tgfb1;Hcls1;Arhgdib;Arpc1b;Prkcd;Pdpn;Pdlim4;Fes;F11r;Tgfbr1;Tmsb4x;Fxyd1;Arap1;Rhoc;Itgb3;Akap13;Wipf1;Arhgap18;Cyfip1;Lima1;Prex1;S100a10;Wasf2;Kank2;Flna;Add3;Asap3;Tek;Cdc42ep4;Arhgap17
GO:0042063	gliogenesis	301	29	12.0755	2.40156	1.17916e-05	0.000180656	Gfap;Hexb;Cd9;Tgfb1;Csf1;Vim;Lyn;Stat3;Dbi;P2ry12;Serpine2;Pmp22;Lgi4;Ldlr;Clu;Cdk6;Lamb2;Fn1;Efemp1;Fgf2;Prkch;S100b;Kcnj10;Scrib;Olig1;Il6st;Myc;Ndn;Syne2
GO:0006644	phospholipid metabolic process	341	31	13.6802	2.26605	1.89159e-05	0.000282119	Plek;Hexb;Csf1r;Tgfb1;Aspg;Inpp5d;Prkcd;Lpcat2;Lyn;Pik3cg;Plcb3;Prdx6;Dbi;Plcg2;Gdpd3;Cd81;Ldlr;Fabp5;Gpam;Lcat;Idh1;Lpcat3;Hmgcs1;Pla2g15;Fgf2;Abhd5;Cln3;Fdps;Pld2;Tek;Pdgfra
GO:0031099	regeneration	201	22	8.0637	2.72828	1.91091e-05	0.000282119	Thy1;Gfap;Tgfb1;Tgfbr2;Ucp2;Axl;Lcp1;Anxa3;Plau;Apoe;Hmox1;Adam17;Capn3;Hfe;Gpx1;Cflar;Lamb2;Ctnna1;Rpl32;Gja1;Cpq;Mtr
GO:0030098	lymphocyte differentiation	358	32	14.3622	2.22807	1.9527e-05	0.000283141	Ptprc;Vsir;Nckap1l;Fcer1g;Tgfb1;Tgfbr2;Ptpn6;Inpp5d;Spi1;B2m;Vav1;Dock2;Axl;Nfam1;Cd74;Stat3;Lgals9;Mafb;Plcg2;Adam17;Jak3;Cdk6;Il4ra;Lgals1;Dock11;Irf1;Itpkb;Syk;Prex1;Cbfb;Cd44;Loxl3
GO:0043087	regulation of GTPase activity	409	35	16.4082	2.13308	2.03709e-05	0.000290196	Ccl6;Thy1;Nckap1l;Rasal3;Arhgdib;Vav1;Dock2;Arhgap45;Arhgap30;Dock8;F11r;Rgs10;Itga6;Rasgrp3;Arap1;Rin3;Rack1;Plxnb2;Itgb1;Dock11;Arhgap18;Arhgef1;Rin2;Adap2;Prex1;S100a10;Rasa4;Arl2bp;Lims1;Scrib;Iqgap1;Asap3;Dock1;Rp2;Arhgap17
GO:0001562	response to protozoan	31	8	1.24366	6.43265	2.22187e-05	0.000311062	Slc11a1;Irf8;Cd37;Ccdc88b;Il4ra;Gbp3;Gbp7;Gbp2
GO:0097028	dendritic cell differentiation	40	9	1.60472	5.60847	2.26481e-05	0.000311699	Trem2;Tgfb1;Tgfbr2;Spi1;Tmem176b;Axl;Tmem176a;Lyn;Ltbr
GO:0002253	activation of immune response	368	32	14.7634	2.16752	3.36862e-05	0.000455887	Thy1;C4b;Ptprc;C1qa;C3ar1;C1qc;C1qb;Nckap1l;Fcer1g;Fcgr2b;Ptpn6;Unc93b1;Tlr7;Cyba;Havcr2;Cmklr1;Lyn;Cfh;Nfam1;Fyb;Tlr13;Lgals9;Tmem173;Plcg2;Lcp2;Cmtm3;Irf1;Elf1;Syk;Prkch;Zc3hav1;Erbin
GO:0033674	positive regulation of kinase activity	489	39	19.6177	1.988	3.43109e-05	0.000456729	Slc11a1;Ptprc;Csf1r;Nckap1l;Tgfb1;Tgfbr2;Csf1;Chil1;Prkcd;Lyn;Pik3cg;Ncf1;Cd74;Lgals9;P2rx7;Tgfbr1;Cd81;Adam17;Clu;Plce1;Lcp2;Itgb3;Dab2;Il6ra;Akap13;Fgf2;Syk;Rplp1;Ripk1;Nek6;Iqgap1;Cd44;Itga1;Mmd2;Tpx2;Tek;Emp2;Pdgfra;Traf2
GO:0043900	regulation of multi-organism process	369	32	14.8035	2.16165	3.55229e-05	0.000465235	Ly86;Irf8;Cd84;Cd37;Cd180;Cyba;Havcr2;Arhgdib;Hpgds;Plau;Cd74;Lgals9;Tmem173;Apoe;Trim56;Ccr5;Ifitm3;Lhfpl2;P4hb;Lgals1;Zfp36;B4galt1;Stom;Anxa2;Fam111a;Acvr1c;Trim25;Oasl2;Zc3hav1;Ppib;Unc13b;Ednrb
GO:0048771	tissue remodeling	181	20	7.26134	2.75431	3.95519e-05	0.000502883	Gpnmb;Ctss;Csf1r;Tgfb1;Inpp5d;Axl;Spp1;P2rx7;Tpp1;Rac2;Itgb3;Ltbp3;Gja1;Syk;Bgn;Abcb1b;Flna;Lrp5;Igfbp5;Lrrk1
GO:1901615	organic hydroxy compound metabolic process	457	37	18.3339	2.01812	3.96361e-05	0.000502883	Plek;Npc2;Slc37a2;Cebpa;Plcb3;Apoe;Plcg2;Abhd4;P2ry6;Pmp22;Ldlr;Rbp1;Gba;Dab2;Msmo1;Lcat;Sqle;Hmgcs1;Itpkb;Fgf2;Rdh11;Abca1;Soat1;Ctns;Lima1;Fdps;Cpq;Cyb5r1;Hsd17b7;Stard4;Lrp5;Slc7a11;Nsdhl;Lss;Nfkb1;Retsat;Dhrs3
GO:0002791	regulation of peptide secretion	475	38	19.056	1.99412	4.04675e-05	0.000505533	Csf1r;Cd84;Tgfb1;Unc93b1;Havcr2;Ucp2;Lpl;Pde3b;Lyn;Cd74;Lgals9;P2rx7;Ccr5;Ssc5d;Vamp8;Hfe;Il4ra;Srgn;Rhbdf1;Gpam;Fn1;Tnfrsf1b;Slc16a1;Acvr1c;Gja1;Syk;Anxa4;Nnat;H2-T23;Rfx3;Anxa5;Crlf2;Glud1;Unc13b;Lrp5;Tek;Serp1;Traf2
GO:0050663	cytokine secretion	213	22	8.54511	2.57457	4.68443e-05	0.00057299	Csf1r;Cd84;Unc93b1;Havcr2;Lpl;Chil1;Lyn;Lgals9;P2rx7;Ccr5;Ssc5d;Lcp2;Il4ra;Srgn;Gpam;Fn1;Tnfrsf1b;Syk;Anxa4;Abca1;Crlf2;Tek
GO:0031349	positive regulation of defense response	341	30	13.6802	2.19295	4.76319e-05	0.00057299	Ctss;Fcer1g;Lag3;Unc93b1;Tlr7;Cyba;Havcr2;Vav1;Cebpa;Fcgr1;Tnfrsf1a;Lyn;Pik3cg;Tlr13;Cd74;Lgals9;Tmem173;Ccr5;Ldlr;Vamp8;Hfe;Irf1;Lamp1;Gja1;Irgm1;Ets1;H2-T23;Zc3hav1;Unc13b;Erbin
GO:0008202	steroid metabolic process	276	26	11.0725	2.34815	4.86901e-05	0.00057299	Npc2;Cebpa;Spp1;Apoe;Pmp22;Sgpl1;Ldlr;Dab2;Msmo1;Lcat;Bmpr1b;Sqle;Hmgcs1;Abca1;Soat1;Lima1;Fdps;Cyb5r1;Hsd17b7;Stard4;Lrp5;Igfbp7;Nsdhl;Lss;Pdgfra;Nfkb1
GO:0090130	tissue migration	276	26	11.0725	2.34815	4.86901e-05	0.00057299	Itgb2;Tgfb1;Tgfbr2;Ctsh;Cd63;Sparc;Anxa3;Lgmn;Apoe;Tgfbr1;Hmox1;Adam17;Gpx1;Itgb3;Itgb1;Nfe2l2;Fgf2;Ets1;Kank2;Smoc2;Serpinf1;Sp100;Dock1;Tek;Rab13;Emp2
GO:0002764	immune response-regulating signaling pathway	310	28	12.4366	2.25143	5.34456e-05	0.000619969	Thy1;Ptprc;C3ar1;Nckap1l;Fcer1g;Fcgr2b;Ptpn6;Unc93b1;Tlr7;Cyba;Havcr2;Ctsh;Cmklr1;Fcgr1;Lyn;Nfam1;Fyb;Tlr13;Lgals9;Plcg2;Lcp2;Cmtm3;Irf1;Elf1;Syk;Prkch;Zc3hav1;Erbin
GO:0036314	response to sterol	26	7	1.04307	6.71099	5.44341e-05	0.000622542	Tgfb1;Tgfbr2;Tgfbr1;Ccr5;Mlc1;Hmgcs1;Abca1
GO:0009743	response to carbohydrate	247	24	9.90912	2.42201	5.78173e-05	0.000649154	Tgfb1;Tgfbr2;Cyba;Ncf2;Aqp4;Cst3;Ucp2;Sparc;Pde3b;Ctsl;Lyn;Mlxipl;Gpx1;Lgals1;Rack1;Gpam;Acvr1c;Gja1;Nnat;Slc2a5;Serpinf1;Unc13b;Lrp5;Nfkb1
GO:0043112	receptor metabolic process	186	20	7.46193	2.68027	5.83599e-05	0.000649154	Itgb2;Fcer1g;Cd9;Tgfb1;Cd63;Lgmn;Apoe;Plcg2;Cd81;Arap1;Itgb3;Dab2;Itgb1;Dnm2;Anxa2;Syk;Scrib;Gtf2h2;Pld2;Vamp3
GO:0050727	regulation of inflammatory response	313	28	12.5569	2.22985	6.33138e-05	0.000690634	Ctss;Fcer1g;Fcgr2b;Cx3cr1;Cebpa;Fcgr1;Tnfrsf1a;Lyn;Cfh;Pik3cg;Lgals9;Tmem173;Apoe;Pmp22;Ccr5;Ldlr;Vamp8;Adcy7;Gpx1;Zfp36;Tnfrsf1b;Ets1;Cd44;Serpinf1;Ednrb;Cdh5;Sbno2;Nfkb1
GO:0055088	lipid homeostasis	130	16	5.21533	3.06788	6.37996e-05	0.000690634	Npc2;Lpl;Cebpa;Apoe;Abhd4;Mlxipl;Ldlr;Rbp1;Gpam;Lcat;Abhd5;Abca1;Soat1;Lima1;Rcn3;Lrp5
GO:0032635	interleukin-6 production	144	17	5.77698	2.94271	6.47461e-05	0.000690634	Cd84;Nckap1l;Fcer1g;Ptpn6;Unc93b1;Tlr7;Inpp5d;Cyba;Havcr2;Aqp4;Tnfrsf1a;Stat3;Lgals9;P2rx7;Ccr5;Gba;Il6ra
GO:0032418	lysosome localization	67	11	2.6879	4.09241	6.54912e-05	0.000690634	Cd84;Fcer1g;Lyn;Fes;Hmox1;Rac2;Vamp8;Il4ra;Syk;Pld2;Snap23
GO:0071241	cellular response to inorganic substance	206	21	8.26429	2.54105	8.37575e-05	0.000866842	B2m;Cebpa;Ncf1;Lgmn;Hmox1;Capn3;Hfe;Adcy7;Cpne3;Cflar;Fn1;Dnm2;Itpkb;Rasa4;Anxa5;Iqgap1;Slc25a24;Serpinf1;Mtr;Gsta4;Traf2
GO:0042742	defense response to bacterium	269	25	10.7917	2.31659	8.43356e-05	0.000866842	Mpeg1;Lyz2;Slc11a1;Irf8;Fcer1g;Cyba;Havcr2;Prkcd;H2-K1;Anxa3;Fcgr1;Tnfrsf1a;Ncf1;Lgals9;P2rx7;Adam17;Ssc5d;Gbp3;Rpl39;Gbp7;Syk;Gbp2;H2-T23;Unc13b;Mr1
GO:0034341	response to interferon-gamma	134	16	5.3758	2.9763	9.20865e-05	0.000934678	Ccl6;Slc11a1;Irf8;Aqp4;Vim;Aif1;Vamp8;Ifitm3;Gbp3;Irf1;Gbp7;Irgm1;Parp14;Gbp2;Vamp3;Cdc42ep4
GO:0031579	membrane raft organization	20	6	0.802358	7.47796	9.71879e-05	0.000974278	Ptprc;Dock2;Pmp22;Anxa2;S100a10;Emp2
GO:0001655	urogenital system development	356	30	14.282	2.10055	0.000104396	0.00103377	C3ar1;Tgfb1;Ctsh;Hpgd;Itga6;Tgfbr1;Sgpl1;Gcnt1;Notch3;Plce1;Itgb3;Cflar;Col4a1;Lamb2;Wfs1;Fgf2;Wwtr1;Rida;Anxa4;Hspb11;Adamts1;Kank2;Iqgap1;Adamts16;Cd44;Serpinf1;Myc;Tek;Nid1;Pdgfra
GO:0010959	regulation of metal ion transport	391	32	15.6861	2.04002	0.000107326	0.00104498	Thy1;Cd84;Tgfb1;Ptpn6;Cyba;Cd63;B2m;Lyn;Pik3cg;Dbi;P2ry12;Plcg2;P2ry6;Serpine2;P2rx7;Kcne1l;S100a1;Gnai2;Fxyd1;Capn3;Hfe;Jak3;Itgb3;Stom;Dnm2;Anxa2;Atp1b3;Wfs1;Gja1;Atp1b2;Fxyd5;Flna
GO:0071706	tumor necrosis factor superfamily cytokine production	150	17	6.01769	2.82501	0.000108102	0.00104498	Gpnmb;Ptprc;Vsir;Cd84;Fcer1g;Cx3cr1;Ptpn6;Cyba;Havcr2;Axl;Tnfrsf1a;Lgals9;Ccr5;Clu;Zfp36;H2-T23;Ripk1
GO:0034330	cell junction organization	242	23	9.70853	2.36905	0.000114822	0.00109689	Thy1;Csf1r;Cd9;Tgfb1;Col16a1;Tln1;Pmp22;Tgfbr1;Rhoc;Itgb3;Itgb1;Itga5;Fn1;Ctnna1;Gja1;Prkch;S100a10;Lims1;Iqgap1;Flna;Tek;Rab13;Cdh5
GO:0034405	response to fluid shear stress	29	7	1.16342	6.01675	0.000116316	0.00109824	Tgfb1;Spp1;P2rx7;Nfe2l2;Gja1;Abca1;Ets1
GO:0030323	respiratory tube development	211	21	8.46488	2.48084	0.000118032	0.00110163	Ctsd;Ctsz;Tgfbr2;Ctsh;Chil1;Sparc;Cebpa;Ctsl;Pdpn;Plod3;Ltbp3;Fgf2;Asah1;Rida;Rcn3;Hspb11;Crispld2;Slc7a11;Igfbp5;Pdgfra;Loxl3
GO:0007015	actin filament organization	377	31	15.1245	2.04966	0.000125911	0.00116181	Plek;Nckap1l;Itgb5;Hcls1;Lcp1;Arpc1b;Prkcd;Pdlim4;Aif1;Tgfbr1;Rac2;Tmsb4x;Arap1;Rhoc;Itgb1;Wipf1;Arhgap18;Ctnna1;Cyfip1;Lima1;Prex1;S100a10;Wasf2;Kank2;Flna;Add3;Cgnl1;Asap3;Emp2;Cdc42ep4;Arhgap17
GO:0070371	ERK1 and ERK2 cascade	343	29	13.7604	2.10749	0.000128099	0.00116872	Ccl6;Trem2;Gpnmb;Ptprc;Csf1r;Tgfb1;Ptpn6;Havcr2;Ctsh;Axl;Chil1;Lyn;Cd74;Apoe;P2ry6;Gnai2;Adam17;Itgb3;Cflar;Dab2;Tie1;Fn1;Fgf2;Syk;Cd44;Myc;Tek;Ntsr2;Pdgfra
GO:0071496	cellular response to external stimulus	312	27	12.5168	2.1571	0.000148403	0.00133893	Ptprc;Tgfb1;Tlr7;Cyba;Ucp2;Axl;Tnfrsf1a;Ctsl;Lyn;Aif1;Dap;P2ry12;Ltbr;P2rx7;Itga6;Hmox1;Bmf;Hfe;Itgb3;Gba;Lamp2;Irf1;Nfe2l2;Gja1;Col1a1;Kank2;Nfkb1
GO:0048871	multicellular organismal homeostasis	453	35	18.1734	1.92589	0.000161285	0.00143916	Slc11a1;Ctss;Csf1r;Inpp5d;Ctsh;Csf1;Aqp4;Ucp2;Cmklr1;Spp1;Stat3;P2rx7;Tpp1;Rac2;Ccr5;Mlxipl;Adam17;Hfe;Gpx1;Itgb3;Gba;Il4ra;Fabp5;Ampd3;Itgb1;Ltbp3;Wfs1;Wwtr1;Gja1;Syk;Rcn3;Lca5;Ndn;Ednrb;Lrrk1
GO:0007162	negative regulation of cell adhesion	264	24	10.5911	2.26605	0.000163252	0.00144088	Gpnmb;Ptprc;Vsir;Cd9;Tgfb1;Ptpn6;Lag3;Havcr2;Prkcd;Pde3b;Cd74;Lgals9;Serpine2;Hfe;Jak3;Il4ra;Lgals1;Pag1;Plxnb2;Irf1;Col1a1;Cbfb;Cd44;Loxl3
GO:0001501	skeletal system development	491	37	19.6979	1.87837	0.00017432	0.00152202	Tyrobp;Ptprc;Hexb;Hexa;Tgfb1;Tgfbr2;Ptpn6;Tifab;Sparc;Col27a1;P2rx7;Tgfbr1;Sgpl1;Fli1;Tmem119;Fgfrl1;Akap13;Ltbp3;Anxa2;Bmpr1b;Ecm1;Efemp1;Fgf2;Col1a1;Wasf2;Hspb11;Creb3l2;Chrd;Ppib;Myc;Col3a1;Lrp5;Serpinh1;Pdgfra;Serp1;Lrrk1;Dhrs3
GO:0060541	respiratory system development	236	22	9.46783	2.32366	0.00021207	0.00183192	Ctsd;Ctsz;Tgfbr2;Ctsh;Chil1;Sparc;Cebpa;Ctsl;Pdpn;Fgfrl1;Plod3;Ltbp3;Fgf2;Asah1;Rida;Rcn3;Hspb11;Crispld2;Slc7a11;Igfbp5;Pdgfra;Loxl3
GO:0033622	integrin activation	23	6	0.922712	6.50257	0.000228401	0.00195222	Plek;Fermt3;Col16a1;Tln1;P2ry12;Fn1
GO:0044706	multi-multicellular organism process	239	22	9.58818	2.29449	0.000253663	0.00214557	Hexb;Tgfb1;Tgfbr2;Havcr2;Arhgdib;Cst3;Ucp2;Hpgd;Ctsl;Ctsb;Lgals9;Serpine2;Hfe;Adcy7;Itgb3;B4galt1;Itga5;Acvr1c;Gja1;Ets1;Igfbp5;Emp2
GO:0002440	production of molecular mediator of immune response	195	19	7.82299	2.42874	0.000322608	0.0027006	Slc11a1;Ptprc;Vsir;Fcer1g;Tgfb1;Fcgr2b;Cd37;B2m;Cd74;Hmox1;Hfe;Jak3;Il4ra;Tnfrsf1b;H2-T23;Crlf2;Tek;Mr1;Traf2
GO:0044419	interspecies interaction between organisms	398	31	15.9669	1.94151	0.000328865	0.00272488	Irf8;Tgfb1;Axl;Ncf1;Cd74;Ctsb;Apoe;Trim56;Cd81;Ccr5;Vamp8;Ifitm3;Gpx1;Itgb3;P4hb;Lgals1;Zfp36;Gbp3;Fn1;Stom;Anxa2;Fam111a;Gbp7;Irgm1;Trim25;Gbp2;Oasl2;Ripk1;Zc3hav1;Ppib;Myc
GO:0071216	cellular response to biotic stimulus	246	22	9.86901	2.2292	0.000379705	0.00311434	Trem2;Ly86;Irf8;Cd84;Tgfb1;Fcgr2b;Cx3cr1;Cd180;Havcr2;Vim;Axl;Lyn;Ccr5;Zfp36;Tnfrsf1b;Syk;Abca1;Gbp2;Litaf;Ednrb;Sbno2;Nfkb1
GO:1902903	regulation of supramolecular fiber organization	332	27	13.3191	2.02716	0.000403302	0.00326955	Plek;Nckap1l;Hcls1;Arpc1b;Prkcd;Pdlim4;Fes;Apoe;Tgfbr1;Tmsb4x;Ldlr;Clu;Arap1;Rhoc;Akap13;Wipf1;Arhgap18;Cyfip1;Lima1;Prex1;S100a10;Wasf2;Kank2;Flna;Add3;Asap3;Cdc42ep4
GO:0033028	myeloid cell apoptotic process	35	7	1.40413	4.9853	0.000406681	0.00326955	Fcer1g;Fcgr2b;Ccr5;Adam17;Itpkb;Cd44;Slc7a11
GO:0002064	epithelial cell development	231	21	9.26724	2.26605	0.000411444	0.00327542	Msn;Cst3;Vim;Tnfrsf1a;F11r;Cdk6;Gpx1;Lamb2;B4galt1;Plod3;Arhgef26;Gja1;Rfx3;Tfcp2l1;Abcb1b;Scrib;Iqgap1;Flna;Rab13;Cdh5;Palld
GO:0097066	response to thyroid hormone	26	6	1.04307	5.75227	0.00047016	0.0037065	Ctsh;Ctsb;Gba;Lmo2;Anxa2;Anxa5
GO:0001503	ossification	356	28	14.282	1.96051	0.000541267	0.00422605	Gpnmb;Tgfb1;Csf1;Sparc;Cebpa;Spp1;Clic1;P2rx7;Tmsb4x;Cdk6;Tmem119;Srgn;Ltbp3;Cebpd;Bmpr1b;Ecm1;Fgf2;Wwtr1;Gja1;Col1a1;Cbfb;Chrd;Il6st;Lrp5;Igfbp5;Smoc1;Sbno2;Dhrs3
GO:2001233	regulation of apoptotic signaling pathway	392	30	15.7262	1.90764	0.000547237	0.00423197	Ptprc;Cx3cr1;Ctsc;Ctsh;Prkcd;Cd74;Ltbr;Pmp22;Itga6;Tgfbr1;Hmox1;Bmf;Gnai2;Clu;Jak3;Gpx1;Cflar;Dab2;P4hb;Rack1;Ctnna1;Bmpr1b;Wfs1;Nfe2l2;Ripk1;Tpt1;Cd44;Myc;Sp100;Traf2
GO:0009311	oligosaccharide metabolic process	37	7	1.48436	4.71583	0.000580871	0.00444969	Hexb;St8sia6;Gm2a;B4galt1;Pgghg;Naga;Neu4
GO:1901652	response to peptide	469	34	18.8153	1.80704	0.000636721	0.00483194	Tgfb1;Fcgr2b;Irf5;Cyba;Ucp2;Vim;Sparc;Prkcd;Pde3b;Lyn;Stat3;Lgmn;Gcnt1;Gnai2;Itgb3;Cflar;Gpam;Irf1;Nfe2l2;Hadha;Acvr1c;Cyfip1;Gja1;Col1a1;Anxa5;Iqgap1;Pld2;Agtrap;Lrp5;Igfbp5;Ednrb;Rab13;Erbin;Nfkb1
GO:0035690	cellular response to drug	361	28	14.4826	1.93336	0.000673587	0.00506438	Tgfb1;Cyba;Spi1;Cst3;Vim;Axl;Prkcd;Aif1;P2ry12;Rgs10;Hmox1;Gnai2;Adcy7;Itgb3;Cflar;Rack1;Dnm2;Ctnna1;Nfe2l2;Rpl32;Slc31a1;Ets1;Ripk1;Serpinf1;Myc;Mtr;Nfkb1;Traf2
GO:0032602	chemokine production	87	11	3.49026	3.15163	0.000692745	0.00516063	Csf1r;Cd84;Tlr7;Havcr2;Lpl;Cd74;Lgals9;Adam17;Il4ra;Il6ra;Erbin
GO:0034612	response to tumor necrosis factor	192	18	7.70264	2.33686	0.000727151	0.00536769	Ccl6;Cyba;Chil1;Cebpa;Tnfrsf1a;Adam17;Gba;Zfp36;Irf1;Tnfrsf1b;Nfe2l2;Syk;Col1a1;Ripk1;Lims1;Erbin;Nfkb1;Traf2
GO:0031345	negative regulation of cell projection organization	193	18	7.74276	2.32475	0.000772846	0.00565361	Thy1;Gfap;Ctsz;Vim;B2m;Prkcd;H2-K1;Apoe;Pmp22;Ccr5;Adam17;Dab2;Lgals1;Itgb1;Dnm2;Efemp1;Dguok;Flna
GO:0009612	response to mechanical stimulus	210	19	8.42476	2.25526	0.000808549	0.00586198	Tgfb1;Tgfbr2;Tlr7;Cyba;Tifab;Chil1;Tnfrsf1a;Ltbr;Serpine2;P2rx7;Itgb3;Irf1;Usp53;Gja1;Ets1;Col1a1;Myc;Col3a1;Nfkb1
GO:0031348	negative regulation of defense response	194	18	7.78287	2.31277	0.000820982	0.00589944	Fcgr2b;Cx3cr1;Havcr2;Tnfrsf1a;Lgals9;Apoe;Ldlr;Adcy7;Gpx1;Zfp36;Tnfrsf1b;Parp14;Ets1;H2-T23;Cd44;Serpinf1;Cdh5;Nfkb1
GO:0071559	response to transforming growth factor beta	211	19	8.46488	2.24457	0.000856264	0.006099	Tgfb1;Tgfbr2;Itgb5;Cx3cr1;Hpgd;Tgfbr1;Adam17;Arap1;Cflar;Col4a2;Dab2;Itgb1;Ltbp3;Dnm2;Bmpr1b;Acvr1c;Col1a1;Col3a1;Cdh5
GO:0007568	aging	299	24	11.9953	2.00079	0.000997902	0.00701325	Tgfb1;Tgfbr2;Inpp5d;Ctsc;Ucp2;Prkcd;Ctsl;Stat3;Apoe;Pmp22;Cdk6;Col4a2;Ctnna1;Tnfrsf1b;Nfe2l2;Fgf2;Zfp217;Tfcp2l1;Serpinf1;Litaf;Igfbp5;Ednrb;Rpn2;Serp1
GO:0032386	regulation of intracellular transport	444	32	17.8124	1.79651	0.00100399	0.00701325	Cd84;Fcer1g;Tgfb1;Msn;Hcls1;Lcp1;Prkcd;Tnfrsf1a;Lyn;Fes;Tmem173;Hmox1;Rac2;Nucb1;Vamp8;Edem2;Dab2;Il4ra;Wipf1;Lamp1;Stom;Anxa2;Mlc1;Edem1;Rims1;Syk;Flna;Ifi27;Pld2;Unc13b;Sp100;Tek
GO:0034113	heterotypic cell-cell adhesion	52	8	2.08613	3.83485	0.00101053	0.00701325	Thy1;Itgax;Itgb2;Ptprc;Itgb3;Itgb1;Itga5;Cd44
GO:0035587	purinergic receptor signaling pathway	30	6	1.20354	4.9853	0.00105806	0.00728089	Gpr34;P2ry12;P2ry6;P2rx7;Gnai2;P2ry13
GO:0051090	regulation of DNA-binding transcription factor activity	372	28	14.9239	1.87619	0.00106823	0.00728912	Itgb2;Cd84;Tgfb1;Fcgr2b;Cx3cr1;Hcls1;Havcr2;Cmklr1;Anxa3;Nfam1;Stat3;Dap;Tmem173;Hmox1;Clu;Capn3;Cflar;Wfs1;Syk;Prkch;Anxa4;Trim25;Ripk1;Ndp;Flna;Lrp5;Erbin;Traf2
GO:0031529	ruffle organization	53	8	2.12625	3.76249	0.00114916	0.007776	Plek;Csf1r;Aif1;P2ry12;Arhgef26;Cyfip1;Lima1;Palld
GO:0050920	regulation of chemotaxis	201	18	8.0637	2.23223	0.00123551	0.00829121	C3ar1;Nckap1l;Tgfb1;Csf1;Cmklr1;Lyn;Cd74;Lgmn;Lgals9;Aif1;P2ry12;Rac2;Adam17;Fn1;Tubb2b;Fgf2;Smoc2;Pdgfra
GO:0030101	natural killer cell activation	94	11	3.77108	2.91693	0.00132758	0.00883601	Itgb2;Ptprc;Havcr2;Axl;Lgals9;Hfe;Il6ra;Irf1;Lamp1;Prdx1;Rab27a
GO:0035456	response to interferon-beta	55	8	2.20649	3.62568	0.00147179	0.00963897	Tmem173;Ifitm3;Gbp3;Irf1;Irgm1;Gbp2;Ifnar2;Ifit3
GO:0015850	organic hydroxy compound transport	255	21	10.2301	2.05277	0.00147196	0.00963897	Fcer1g;Npc2;Slco2b1;Entpd1;Spp1;Apoe;P2ry12;Ldlr;Ptgs1;Dab2;Acat2;Anxa2;Lcat;Slc16a1;Syk;Abca1;Abcc3;Soat1;Lima1;Stard4;Myc
GO:0033002	muscle cell proliferation	223	19	8.94629	2.12378	0.00164568	0.0106904	C3ar1;Tgfbr2;Cyba;Hpgd;Stat3;Aif1;P2ry6;Tgfbr1;Hmox1;Gnai2;Notch3;Itgb3;Cflar;Il6ra;Fgf2;Gja1;Adamts1;Myc;Igfbp5
GO:0042107	cytokine metabolic process	112	12	4.49321	2.6707	0.00176734	0.0112998	Ptprc;Cx3cr1;Lag3;Tlr7;Inpp5d;Stat3;Zfp36;Irf1;Syk;Irf9;S100b;Nfkb1
GO:0060759	regulation of response to cytokine stimulus	112	12	4.49321	2.6707	0.00176734	0.0112998	Trem2;Ptprc;Csf1;Axl;Cd74;Adam17;Ecm1;Syk;Irgm1;Parp14;Il6st;Traf2
GO:0006925	inflammatory cell apoptotic process	23	5	0.922712	5.41881	0.00188305	0.01187	Fcgr2b;Ccr5;Itpkb;Cd44;Slc7a11
GO:0007249	I-kappaB kinase/NF-kappaB signaling	192	17	7.70264	2.20704	0.00188575	0.01187	Cx3cr1;Tlr7;Tifab;Tnfrsf1a;Cd74;Ltbr;Capn3;Cflar;Akap13;Irf1;Trim25;Ripk1;S100b;Flna;Zc3hav1;Litaf;Traf2
GO:0046434	organophosphate catabolic process	193	17	7.74276	2.1956	0.00199324	0.0124501	Ncf2;Entpd1;Prkcd;Ncf1;Stat3;Plcb3;Prdx6;Plcg2;P2rx7;Gdpd3;Mlxipl;Hk2;Ldlr;Idh1;Pla2g15;Pld2;Myc
GO:0019216	regulation of lipid metabolic process	333	25	13.3593	1.87136	0.00200889	0.012452	Tgfb1;Prkcd;Pde3b;Lyn;Pik3cg;Golm1;Dbi;Apoe;Cd81;Mlxipl;Ldlr;Dab2;Fabp5;Gpam;Idh1;Fgf2;Abhd5;Thrsp;Fdps;Stard4;Elovl5;Tek;Igfbp7;Pdgfra;Nfkb1
GO:0043254	regulation of protein complex assembly	426	30	17.0902	1.75539	0.00203606	0.0124684	Plek;Nckap1l;Tgfb1;Msn;Hcls1;Lcp1;Arpc1b;Prkcd;Cebpa;Fes;Apoe;P2ry12;Tmsb4x;Bmf;Clu;Rhoc;Gba;Fnip2;Lamp2;Rack1;Wipf1;Arhgap18;Lcat;Rims1;Cyfip1;Prex1;Add3;Unc13b;Cdc42ep4;Palld
GO:0003013	circulatory system process	464	32	18.6147	1.71907	0.00204224	0.0124684	C3ar1;Tgfb1;Cyba;Tbxas1;Ncf2;Plcb3;F11r;Apoe;Hmox1;Kcne1l;S100a1;Kcnk6;Gnai2;Ddah1;Fxyd1;Ptgs1;Fli1;Gpx1;Akap13;Plod3;Wwtr1;Gja1;Adamts16;Slc2a5;Flna;Add3;Itga1;Agtrap;Lrp5;Ednrb;Emp2;Scpep1
GO:0006575	cellular modified amino acid metabolic process	161	15	6.45898	2.32235	0.00208304	0.0125476	Aldh1l2;Gpx1;P4hb;Plod3;Crtap;Idh1;Nfe2l2;Ctns;Aldh1l1;Plod1;Cpq;Folh1;Slc7a11;Mtr;Gsta4
GO:0010324	membrane invagination	58	8	2.32684	3.43814	0.00208612	0.0125476	Trem2;Itgb2;Nckap1l;Fcer1g;Fcgr2b;Fcgr1;Aif1;Abca1
GO:0014812	muscle cell migration	100	11	4.01179	2.74192	0.00219559	0.01303	Plau;Aif1;P2ry6;Tmsb4x;Itgb3;Nfe2l2;Adamts1;Iqgap1;Il6st;Myc;Igfbp5
GO:0042113	B cell activation	246	20	9.86901	2.02655	0.00219841	0.01303	Ptprc;Nckap1l;Tgfb1;Fcgr2b;Ptpn6;Cd180;Inpp5d;Prkcd;Lyn;Nfam1;Cd74;Plcg2;Skap2;Cd81;Adam17;Jak3;Blnk;Lgals1;Dock11;Syk
GO:0035455	response to interferon-alpha	24	5	0.96283	5.19303	0.00230115	0.0135133	Axl;Ifitm3;Ifnar2;Myc;Ifit3
GO:0050673	epithelial cell proliferation	392	28	15.7262	1.78047	0.00231324	0.0135133	Tgfb1;Cyba;Sparc;Ctsl;Plau;Stat3;Apoe;Tgfbr1;Hmox1;Fabp7;Adam17;Cdk6;Gpx1;Itgb3;Cflar;Dab2;Zfp36;B4galt1;Ecm1;Fgf2;Rida;Gja1;Lims1;Serpinf1;Myc;Tek;Igfbp5;Ednrb
GO:1904951	positive regulation of establishment of protein localization	430	30	17.2507	1.73906	0.00234333	0.0135913	Csf1r;Cd84;Tgfb1;Unc93b1;Hcls1;Havcr2;Lpl;Prkcd;Tnfrsf1a;Lgals9;Tmem173;P2rx7;Ccr5;Vamp8;Edem2;Il4ra;Rack1;Wipf1;Stom;Edem1;Gja1;Syk;Nnat;H2-T23;Crlf2;Flna;Glud1;Unc13b;Tek;Serp1
GO:0070741	response to interleukin-6	35	6	1.40413	4.27312	0.00244079	0.0140562	Chil1;Stat3;Il6ra;Il6st;Sbno2;Nfkb1
GO:0097581	lamellipodium organization	87	10	3.49026	2.86512	0.00248239	0.0141951	Spata13;Pdpn;P2ry12;Pmp22;Rac2;Itgb1;Dnm2;Cyfip1;Wasf2;Cd44
GO:0097006	regulation of plasma lipoprotein particle levels	60	8	2.40707	3.32354	0.00259669	0.0147448	Lpl;Apoe;Ldlr;Anxa2;Lcat;Lpcat3;Abca1;Soat1
GO:0072503	cellular divalent inorganic cation homeostasis	491	33	19.6979	1.67531	0.00264016	0.0148876	Thy1;Slc11a1;Ptprc;Hexb;C3ar1;Tgfb1;Cx3cr1;Ptpn6;Cyba;Cmklr1;Lyn;Pik3cg;Dbi;Apoe;Plcg2;P2ry6;P2rx7;Ccr5;Fxyd1;Capn3;Jak3;Itgb3;Anxa2;Wfs1;Mcur1;Fgf2;Gja1;Cln3;Anxa5;S100b;Il6st;Ednrb;Pdgfra
GO:0003158	endothelium development	118	12	4.73391	2.5349	0.00274952	0.0153973	Msn;Tnfrsf1a;Pdpn;F11r;Tgfbr1;Gpx1;Plod3;Anxa2;Arhgef26;Gja1;Abcb1b;Cdh5
GO:0090077	foam cell differentiation	25	5	1.00295	4.9853	0.00278288	0.0154774	Csf1;Lpl;Itgb3;Prkch;Soat1
GO:0033619	membrane protein proteolysis	49	7	1.96578	3.56093	0.00320117	0.0176827	Tgfb1;Ctsh;Apoe;P2rx7;Adam17;Tnfrsf1b;Sppl2a
GO:0006979	response to oxidative stress	440	30	17.6519	1.69954	0.00329064	0.0180455	Cst3;Ucp2;Axl;Prkcd;Ncf1;Aif1;Prdx6;Apoe;Hmox1;Naprt;Ptgs1;Gpx1;Cflar;P4hb;Rack1;Dnm2;Idh1;Nfe2l2;Pon2;Ets1;Col1a1;Prdx1;Ripk1;Slc25a24;Pld2;Slc7a11;Mtr;Pdgfra;Nfkb1;Traf2
GO:0002507	tolerance induction	26	5	1.04307	4.79356	0.00333352	0.0180455	C3ar1;Tgfb1;Tgfbr2;Havcr2;Lyn
GO:0045730	respiratory burst	26	5	1.04307	4.79356	0.00333352	0.0180455	Slc11a1;Cyba;Ncf2;Ncf1;Rac2
GO:0031032	actomyosin structure organization	186	16	7.46193	2.14422	0.00337864	0.0181686	Itgb5;Cnn3;Pdlim4;F11r;Tgfbr1;Arap1;Rhoc;Capn3;Cflar;Akap13;Itgb1;S100a10;Wasf2;Kank2;Asap3;Pdgfra
GO:0051961	negative regulation of nervous system development	328	24	13.1587	1.82389	0.00340616	0.018196	Thy1;Gfap;Ctsz;Tgfb1;Vim;B2m;H2-K1;Stat3;Apoe;Pmp22;Ccr5;Notch3;Adam17;Ldlr;Dab2;Lgals1;Itgb1;Ctnna1;Efemp1;Dguok;Flna;Chrd;Col3a1;Ednrb
GO:0048017	inositol lipid-mediated signaling	137	13	5.49615	2.36529	0.00343733	0.0182426	Csf1r;Ptpn6;Hcls1;Pik3cg;Ncf1;Plcb3;Serpine2;Car8;Rgl2;Adap2;Pld2;Tek;Pdgfra
GO:0032623	interleukin-2 production	63	8	2.52743	3.16527	0.0035399	0.0185445	Slc11a1;Ptprc;Fcer1g;Lag3;Havcr2;Zfp36;Gpam;Traf2
GO:0055081	anion homeostasis	63	8	2.52743	3.16527	0.0035399	0.0185445	Tbxas1;Apoe;Mlxipl;Gpam;Abca1;Rcn3;Slc12a4;Slc7a11
GO:0002526	acute inflammatory response	122	12	4.89438	2.45179	0.00362203	0.0188531	Fcer1g;Fcgr2b;Fcgr1;Cfh;Pik3cg;Stat3;Ccr5;Hfe;Nupr1;B4galt1;Fn1;Ednrb
GO:0055074	calcium ion homeostasis	482	32	19.3368	1.65487	0.00366603	0.0189606	Thy1;Ptprc;Hexb;C3ar1;Tgfb1;Cx3cr1;Ptpn6;Cyba;Cmklr1;Lyn;Pik3cg;Dbi;Apoe;Plcg2;P2ry6;P2rx7;Ccr5;Fxyd1;Capn3;Jak3;Itgb3;Anxa2;Wfs1;Mcur1;Fgf2;Gja1;Cln3;Anxa5;S100b;Il6st;Ednrb;Pdgfra
GO:0018126	protein hydroxylation	27	5	1.08318	4.61602	0.00395836	0.020343	P4hb;Plod3;Crtap;Plod1;P3h3
GO:0032606	type I interferon production	79	9	3.16931	2.83973	0.00426713	0.0217919	Tlr7;Havcr2;Tmem173;Plcg2;Trim56;Irf1;Syk;Irf9;Zc3hav1
GO:0002532	production of molecular mediator involved in inflammatory response	65	8	2.60766	3.06788	0.00430289	0.0218372	Fcer1g;Lyn;Adam17;Vamp8;Adcy7;Il4ra;Syk;Snap23
GO:0032615	interleukin-12 production	52	7	2.08613	3.35549	0.004497	0.0226805	Irf8;Unc93b1;Prkcd;Cmklr1;Jak3;Irf1;Nfkb1
GO:0048535	lymph node development	28	5	1.1233	4.45116	0.00466266	0.0233264	Tgfb1;Pdpn;Ltbr;Jak3;Nfkb1
GO:0051047	positive regulation of secretion	490	32	19.6578	1.62785	0.00468252	0.0233264	Itgb2;Csf1r;Cd84;Fcer1g;Tgfb1;Unc93b1;Cyba;Havcr2;Lpl;Spp1;Lgals9;P2rx7;Ccr5;Gnai2;Vamp8;Hfe;Dab2;Il4ra;Lamp1;Rims1;Gja1;Syk;Nnat;H2-T23;Rab27a;Crlf2;Glud1;Pld2;Unc13b;Tek;Ednrb;Serp1
GO:0022604	regulation of cell morphogenesis	491	32	19.6979	1.62454	0.00482491	0.0237615	Thy1;Hexb;Csf1r;Msn;Vim;Sparc;Pdpn;Fes;Apoe;Ccr5;Fmnl3;Arap1;Rhoc;Itgb3;Dab2;Plxnb2;Fn1;Tubb2b;Arhgap18;Dnm2;Rims1;Cyfip1;Myo10;Prex1;S100a10;Gna12;S100b;Lims1;Flna;Cd44;Dock1;Cdc42ep4
GO:0010876	lipid localization	375	26	15.0442	1.72824	0.00482838	0.0237615	Hexb;Hexa;Npc2;Slco2b1;Lpl;Prkcd;Abca9;Spp1;Apoe;P2rx7;Gm2a;Ldlr;Itgb3;Dab2;Acat2;Anxa2;Lcat;Acvr1c;Abhd5;Syk;Abca1;Abcc3;Lrp10;Soat1;Lima1;Stard4
GO:0043491	protein kinase B signaling	176	15	7.06075	2.12442	0.00486428	0.0237939	Tgfb1;Cx3cr1;Hcls1;Axl;Chil1;Pik3cg;P2ry12;Tgfbr1;Gpx1;Rack1;Itgb1;Fgf2;Rcn3;Tek;Igfbp5
GO:0006887	exocytosis	357	25	14.3221	1.74555	0.00498974	0.0241978	Itgb2;Plek;Cd84;Fcer1g;Anxa3;Lyn;Lgals9;Fes;P2rx7;Hmox1;Syngr2;Rac2;Gnai2;Vamp8;Il4ra;Lamp1;Rims1;Syk;Rab27a;Scrib;Pld2;Unc13b;Snap23;Vamp3;Arhgap17
GO:0032613	interleukin-10 production	53	7	2.12625	3.29218	0.00500645	0.0241978	Vsir;Cd84;Fcer1g;Fcgr2b;Prkcd;Lgals9;Jak3
GO:1903509	liposaccharide metabolic process	81	9	3.24955	2.76961	0.00504164	0.0242237	Hexb;Hexa;St8sia6;Prkcd;Gm2a;Gba;Cln3;Naga;Neu4
GO:0031532	actin cytoskeleton reorganization	97	10	3.89144	2.56974	0.00547073	0.0261308	Plek;Csf1r;Tgfb1;Arhgdib;Pdlim4;Fes;F11r;Parvg;Flna;Tek
GO:0045088	regulation of innate immune response	267	20	10.7115	1.86716	0.00555325	0.0263698	Lag3;Unc93b1;Tlr7;Cyba;Havcr2;Vav1;Lyn;Tlr13;Cd74;Lgals9;Tmem173;Apoe;Hfe;Irf1;Lamp1;Irgm1;Parp14;H2-T23;Zc3hav1;Erbin
GO:0046486	glycerolipid metabolic process	323	23	12.9581	1.77495	0.00568161	0.0267979	Plek;Csf1r;Inpp5d;Lpl;Lpcat2;Pik3cg;Plcb3;Prdx6;Dbi;Apoe;Plcg2;Gdpd3;Ldlr;Gpx1;Fabp5;Gpam;Lcat;Pla2g15;Fgf2;Abhd5;Thrsp;Il6st;Pld2
GO:0009615	response to virus	286	21	11.4737	1.83027	0.0057094	0.0267979	Itgax;Ptprc;Irf5;Unc93b1;Cd37;Tlr7;Npc2;Tlr13;Lgals9;Tmem173;Trim56;Clu;Ifitm3;Gpam;Ifngr1;Irf1;Trim25;Oasl2;Ifnar2;Zc3hav1;Ifit3
GO:0006643	membrane lipid metabolic process	163	14	6.53922	2.14093	0.00598454	0.0279279	Hexb;Hexa;St8sia6;Prkcd;P2rx7;Sgpl1;Gm2a;Gba;Elovl1;Pla2g15;Cln3;Naga;Elovl5;Neu4
GO:0051051	negative regulation of transport	499	32	20.0188	1.59849	0.00610112	0.0283092	Cd84;Tgfb1;Fcgr2b;Tifab;Ucp2;Entpd1;Pde3b;Tnfrsf1a;Cd74;Lgals9;P2ry12;Serpine2;Hmox1;Kcne1l;Gnai2;Ssc5d;Vamp8;Ptgs1;Itgb3;Fabp5;Srgn;Rack1;Rhbdf1;Fn1;Tnfrsf1b;Acvr1c;Cyfip1;Anxa4;Anxa5;Myc;Sp100;Vamp3
GO:0060491	regulation of cell projection assembly	181	15	7.26134	2.06573	0.00628165	0.0289198	Prkcd;P2ry12;P2rx7;Tgfbr1;Rac2;Arap1;Dock11;Dnm2;Cyfip1;Cln3;Myo10;Wasf2;Adamts16;Syne2;Cdc42ep4
GO:0002269	leukocyte activation involved in inflammatory response	30	5	1.20354	4.15442	0.0063303	0.0289198	Cx3cr1;Tlr7;Aif1;Ldlr;Clu
GO:0097237	cellular response to toxic substance	234	18	9.38759	1.91742	0.00633956	0.0289198	Spi1;Cst3;Axl;Prkcd;Prdx6;Apoe;Hmox1;Ptgs1;Adcy7;Gpx1;Rack1;Dnm2;Nfe2l2;Slc31a1;Ets1;Prdx1;Ripk1;Nfkb1
GO:0097191	extrinsic apoptotic signaling pathway	217	17	8.70559	1.95277	0.00658282	0.0298617	Ptprc;Tgfb1;Ltbr;P2rx7;Itga6;Tgfbr1;Hmox1;Jak3;Gpx1;Cflar;Dab2;Ctnna1;Tnfrsf1b;Bmpr1b;Ripk1;Sp100;Traf2
GO:0016052	carbohydrate catabolic process	132	12	5.29556	2.26605	0.00679946	0.0306731	Gusb;Hexb;Stat3;P2rx7;Gm2a;Mlxipl;Hk2;Pgghg;Naga;Myc;Lrp5;Neu4
GO:0150076	neuroinflammatory response	43	6	1.72507	3.47812	0.00699769	0.0312715	Cx3cr1;Tlr7;Aif1;Ldlr;Clu;Tnfrsf1b
GO:0090407	organophosphate biosynthetic process	484	31	19.4171	1.59653	0.00700914	0.0312715	Plek;Hexb;Tgfb1;Entpd1;Lpcat2;Pik3cg;Stat3;Plcg2;P2ry6;P2rx7;Mlxipl;Hk2;Naprt;Adcy7;Fabp5;Ampd3;Gpam;Lcat;Idh1;Lpcat3;Elovl1;Hmgcs1;Itpkb;Fgf2;Abhd5;Oasl2;Dguok;Fdps;Pld2;Myc;Elovl5
GO:0031346	positive regulation of cell projection organization	426	28	17.0902	1.63836	0.00723631	0.0320116	Lyn;Fes;Apoe;P2ry12;Serpine2;P2rx7;Tgfbr1;Rac2;Adam17;Arap1;Cflar;Plxnb2;Itgb1;Dock11;Fn1;Tubb2b;Dnm2;Nfe2l2;Rims1;Efemp1;Cyfip1;Wasf2;Adamts1;Iqgap1;Creb3l2;Serpinf1;Eef1a1;Cdc42ep4
GO:0006022	aminoglycan metabolic process	101	10	4.05191	2.46797	0.00725386	0.0320116	Hexb;Hexa;Tgfb1;Gns;Itih3;Fgf2;Bgn;Cd44;Nfkb1;Egflam
GO:0038127	ERBB signaling pathway	102	10	4.09203	2.44378	0.0077629	0.0339227	Tgfb1;Ncf1;Lgmn;Adam17;Cpne3;Rhbdf1;Mvp;Efemp1;Iqgap1;Itga1
GO:0031214	biomineral tissue development	151	13	6.0578	2.14599	0.00777046	0.0339227	Gpnmb;Tgfb1;Spp1;P2rx7;Tmem119;Srgn;Ltbp3;Anxa2;Bmpr1b;Ecm1;Gja1;Col1a1;Sbno2
GO:0045862	positive regulation of proteolysis	332	23	13.3191	1.72684	0.00783174	0.0340073	Vsir;Ctsc;Ctsh;Lyn;Stat3;Lgmn;Dap;Apoe;Clu;Capn3;Cflar;Gba;Edem2;Dab2;Rack1;Fn1;Tnfrsf1b;Edem1;Acvr1c;Plgrkt;Rcn3;Ifi27;Myc
GO:0010038	response to metal ion	354	24	14.2017	1.68993	0.00863598	0.0373001	C1qa;B2m;Sparc;Cebpa;Ncf1;Lgmn;Plcg2;P2rx7;S100a16;Hmox1;Capn3;Hfe;Adcy7;Cpne3;Fn1;Lcat;Itpkb;Rasa4;Anxa5;Iqgap1;Slc25a24;Serpinf1;Glud1;Gsta4
GO:0043270	positive regulation of ion transport	298	21	11.9551	1.75657	0.00896543	0.0382953	Thy1;Ctss;Prkcd;Dbi;Apoe;P2ry12;Plcg2;P2ry6;P2rx7;Kcne1l;S100a1;Fxyd1;Vamp8;Capn3;Jak3;Dnm2;Anxa2;Atp1b3;Wfs1;Atp1b2;Flna
GO:0007178	transmembrane receptor protein serine/threonine kinase signaling pathway	317	22	12.7174	1.72992	0.00899658	0.0382953	Hexa;Vsir;Tgfb1;Tgfbr2;Itgb5;Vim;Hpgd;Lgals9;Tgfbr1;Adam17;Arap1;Hfe;Dab2;Itgb1;Ltbp3;Dnm2;Bmpr1b;Wwtr1;Acvr1c;Chrd;Col3a1;Cdh5
GO:0051668	localization within membrane	171	14	6.86016	2.04077	0.00900789	0.0382953	Thy1;Itgb2;Ptprc;Tgfb1;Dock2;Apoe;Itgb3;Itgb1;Dnm2;Scrib;Flna;Snap23;Lrp5;Slc7a11
GO:1903131	mononuclear cell differentiation	33	5	1.32389	3.77675	0.00955459	0.0404079	Inpp5d;Csf1;Cd74;Cdk6;Myc
GO:0061614	pri-miRNA transcription by RNA polymerase II	46	6	1.84542	3.25129	0.00972081	0.0407308	Tgfb1;Spi1;Stat3;Tgfbr1;Ets1;Nfkb1
GO:0007584	response to nutrient	208	16	8.34453	1.91742	0.00973126	0.0407308	Tgfb1;Tgfbr2;Cyba;Sparc;Spp1;P2ry12;Plcg2;P2rx7;Hmox1;Rbp1;Slc16a1;Hmgcs1;Abca1;Trim25;Col1a1;Kank2
GO:1901568	fatty acid derivative metabolic process	139	12	5.57639	2.15193	0.0101041	0.0420745	Tbxas1;Hpgds;Hpgd;Tnfrsf1a;Pdpn;Ncf1;Cd74;Ptgs1;Fabp5;Elovl1;Syk;Elovl5
GO:1901264	carbohydrate derivative transport	75	8	3.00884	2.65883	0.0101647	0.0421107	Cyba;Slc37a2;Vamp8;Slc29a3;Slc29a4;Gja1;Slc50a1;Slc25a24
GO:0034765	regulation of ion transmembrane transport	439	28	17.6118	1.58985	0.0106339	0.0438312	Thy1;Ctss;Tgfb1;Ptpn6;Cyba;Cd63;Anxa3;Lyn;Pik3cg;Dbi;Clic1;Plcg2;P2ry6;P2rx7;Kcne1l;S100a1;Fxyd1;Capn3;Itgb3;Stom;Dnm2;Atp1b3;Gja1;Atp1b2;Ripk1;Kcnj10;Fxyd5;Flna
GO:0070670	response to interleukin-4	34	5	1.36401	3.66567	0.0108412	0.04446	Rplp0;Jak3;Parp14;Rps2;Mcm2
GO:0071900	regulation of protein serine/threonine kinase activity	424	27	17.01	1.5873	0.0122227	0.0496997	Thy1;Ptprc;Csf1r;Tgfb1;Ptpn6;Prkcd;Lyn;Pik3cg;Cd74;Lgals9;Apoe;P2rx7;Pmp22;Tgfbr1;Cd81;Plce1;Gba;Dab2;Akap13;Fgf2;Syk;Ripk1;Iqgap1;Itga1;Cdk5rap1;Lrp5;Traf2
GO:0042092	type 2 immune response	35	5	1.40413	3.56093	0.0122413	0.0496997	Cd74;Il4ra;Irf1;Ecm1;Crlf2

## Sheet: Table S2 -Down pathways
geneSet	description	size	overlap	expect	enrichmentRatio	pValue	FDR	userId
mmu04721	Synaptic vesicle cycle	62	11	1.50598	7.3042	2.27252e-07	7.2948e-05	Rab3a;Syt1;Stxbp1;Slc32a1;Dnm1;Cplx3;Nsf;Vamp2;Atp6v0e2;Cplx1;Unc13c
mmu04727	GABAergic synapse	88	11	2.13752	5.14614	8.24119e-06	0.00132271	Gad1;Gabra5;Slc32a1;Slc38a1;Prkcb;Gng4;Nsf;Slc6a1;Prkcg;Gng3;Gabra4
mmu04724	Glutamatergic synapse	114	12	2.76906	4.3336	1.9123e-05	0.00176612	Grik3;Slc38a1;Prkcb;Gng4;Grin1;Dlgap1;Prkcg;Grm4;Gng3;Ppp3r1;Grm2;Trpc1
mmu04728	Dopaminergic synapse	135	13	3.27915	3.96444	2.25356e-05	0.00176612	Mapk9;Calm2;Mapk10;Prkcb;Kcnj9;Ppp2r2a;Gng4;Ppp2r5d;Prkcg;Scn1a;Gng3;Akt3;Mapk8
mmu04010	MAPK signaling pathway	294	20	7.14127	2.80062	2.86463e-05	0.00176612	Mapt;Mapk9;Rapgef2;Erbb4;Rasgrf1;Stmn1;Mapk10;Prkcb;Cacna2d2;Pak1;Prkcg;Kit;Ppp3r1;Akt3;Cacng3;Mapk8;Fgf9;Dusp8;Map3k12;Ecsit
mmu04012	ErbB signaling pathway	84	10	2.04036	4.90109	3.30116e-05	0.00176612	Mapk9;Erbb4;Mapk10;Prkcb;Pak1;Prkcg;Nrg3;Mtor;Akt3;Mapk8
mmu04970	Salivary secretion	78	9	1.89462	4.75029	0.000105296	0.00482856	Atp2b3;Atp1b1;Gucy1b1;Calm2;Prkcb;Vamp2;Prkcg;Kcnma1;Atp1a3
mmu04014	Ras signaling pathway	233	16	5.65958	2.82707	0.000166731	0.00660088	Mapk9;Rasgrf1;Calm2;Mapk10;Prkcb;Gng4;Grin1;Pak1;Prkcg;Kit;Gng3;Ksr2;Akt3;Tiam1;Mapk8;Fgf9
mmu00270	Cysteine and methionine metabolism	50	7	1.2145	5.76368	0.000185071	0.00660088	Got2;Mat2b;Mdh1;Ldhb;Bcat1;Mdh2;Sms
mmu04960	Aldosterone-regulated sodium reabsorption	38	6	0.923021	6.50039	0.000275042	0.00882886	Atp1b1;Prkcb;Nedd4l;Prkcg;Atp1a3;Scnn1a
mmu04140	Autophagy	130	11	3.1577	3.48354	0.000307682	0.00897872	Vmp1;Mapk9;Atg13;Mapk10;Uvrag;Atg9a;Mtor;Akt3;Mapk8;Deptor;Dapk1
mmu05033	Nicotine addiction	40	6	0.971601	6.17537	0.000367283	0.00982482	Gabra5;Slc32a1;Chrna4;Chrnb2;Grin1;Gabra4
mmu04725	Cholinergic synapse	113	10	2.74477	3.64329	0.000403222	0.00995649	Chrna4;Chrnb2;Prkcb;Gng4;Kcnq3;Kcnq5;Prkcg;Gng3;Chrm1;Akt3
mmu04020	Calcium signaling pathway	184	13	4.46937	2.90869	0.000523734	0.0120085	Atp2b3;Erbb4;Calm2;Prkcb;Grin1;Atp2a2;Prkcg;Ntsr1;Ppp3r1;Chrm1;Slc8a2;Stim1;Htr5a
mmu05231	Choline metabolism in cancer	99	9	2.40471	3.74265	0.000644553	0.0137934	Mapk9;Mapk10;Prkcb;Wasf3;Prkcg;Mtor;Akt3;Dgke;Mapk8
mmu04530	Tight junction	167	12	4.05644	2.95826	0.000737375	0.0147936	Mapk9;Rapgef2;Mapk10;Ppp2r2a;Magi1;Tuba4a;Dlg3;Nedd4l;Actr3b;Myh10;Tiam1;Mapk8
mmu04723	Retrograde endocannabinoid signaling	150	11	3.6435	3.01907	0.00103361	0.0185745	Gabra5;Slc32a1;Mapk9;Mapk10;Prkcb;Kcnj9;Gng4;Prkcg;Gng3;Gabra4;Mapk8
mmu04024	cAMP signaling pathway	198	13	4.80943	2.70303	0.00104156	0.0185745	Atp2b3;Atp1b1;Mapk9;Calm2;Mapk10;Grin1;Atp2a2;Pak1;Atp1a3;Chrm1;Akt3;Tiam1;Mapk8
mmu05032	Morphine addiction	92	8	2.23468	3.57993	0.0017119	0.028922	Gabra5;Slc32a1;Prkcb;Kcnj9;Gng4;Prkcg;Gng3;Gabra4
mmu04919	Thyroid hormone signaling pathway	115	9	2.79335	3.22193	0.00187673	0.0301216	Atp1b1;Prkcb;Atp2a2;Ncoa2;Prkcg;Atp1a3;Mtor;Akt3;Rcan2
mmu04971	Gastric acid secretion	74	7	1.79746	3.89438	0.00204151	0.031206	Atp1b1;Calm2;Prkcb;Sst;Prkcg;Atp1a3;Kcnk2
mmu00534	Glycosaminoglycan biosynthesis	24	4	0.582961	6.86153	0.00245147	0.0356982	Hs6st1;Hs6st3;B3gat3;Extl2
mmu04713	Circadian entrainment	98	8	2.38042	3.36075	0.00255781	0.0356982	Gucy1b1;Calm2;Prkcb;Kcnj9;Gng4;Grin1;Prkcg;Gng3
mmu04261	Adrenergic signaling in cardiomyocytes	147	10	3.57063	2.80062	0.00302516	0.0404615	Atp2b3;Atp1b1;Calm2;Ppp2r2a;Ppp2r5d;Atp2a2;Cacna2d2;Atp1a3;Akt3;Cacng3
mmu04972	Pancreatic secretion	103	8	2.50187	3.1976	0.00348698	0.0434312	Atp2b3;Atp1b1;Prkcb;Atp2a2;Prkcg;Kcnma1;Atp1a3;Trpc1
mmu05010	Alzheimer disease	175	11	4.25076	2.58778	0.00351779	0.0434312	Mme;Mapt;Calm2;Grin1;Atp2a2;Ppp3r1;Rtn3;Uqcrc1;Rtn4;App;Atp5f1
mmu04137	Mitophagy	63	6	1.53027	3.92087	0.00409694	0.0487081	Mapk9;Mapk10;Atg9a;Mfn2;Cited2;Mapk8
GO:0099177	regulation of trans-synaptic signaling	482	54	14.2427	3.79141	0	0	Rab3b;Rab3a;Mapt;Syt1;Stxbp1;Grik3;Dnm1;Syp;Rapgef2;Erbb4;Rasgrf1;Prepl;Chrna4;Gucy1b1;Cplx3;Pnkd;Chrnb2;Prkcb;Grin1;Atp2a2;Stxbp5l;Nptn;Clstn1;Tshz3;Plcl2;Slc6a1;Kcnc4;Tmem108;Cacna2d2;Nsg1;Vamp2;Prkcg;Grm4;Nrg3;Kit;Ntsr1;Cplx1;Ppp3r1;Mtor;Grm2;Ntng1;Slc8a2;Epha4;Cacng3;Unc13c;Slc24a2;Dgke;Map1a;Syngr1;App;Syt7;Cdh11;Syt2;Sept5
GO:0099003	vesicle-mediated transport in synapse	242	32	7.15091	4.47496	1.01541e-12	4.12256e-10	Rab3a;Cadps;Syt1;Stxbp1;Dnm1;Syp;Prepl;Dnajc6;Chrna4;Cplx3;Mapk10;Syt11;Chrnb2;Ap3m2;Prkcb;Sncb;Atp2a2;Stxbp5l;Clstn1;Nsg1;Iqsec1;Sv2a;Vamp2;Prkcg;Grm4;Cadps2;Cplx1;Ppp3r1;Unc13c;Syt7;Syt2;Sept5
GO:0099504	synaptic vesicle cycle	221	28	6.53038	4.28766	7.78348e-11	2.10673e-08	Rab3b;Rab3a;Cadps;Syt1;Stxbp1;Slc32a1;Dnm1;Syp;Prepl;Dnajc6;Chrna4;Cplx3;Syt11;Chrnb2;Prkcb;Sncb;Atp2a2;Stxbp5l;Sv2a;Vamp2;Prkcg;Grm4;Cadps2;Cplx1;Unc13c;Syt7;Syt2;Sept5
GO:0006836	neurotransmitter transport	289	32	8.53972	3.74719	1.19608e-10	2.42804e-08	Rab3b;Rab3a;Cadps;Syt1;Stxbp1;Slc32a1;Syp;Ptprn2;Prepl;Chrna4;Cplx3;Pnkd;Syt11;Chrnb2;Prkcb;Atp2a2;Stxbp5l;Slc6a1;Kcnc4;Slc25a12;Sv2a;Vamp2;Sec14l1;Prkcg;Grm4;Ntsr1;Cadps2;Cplx1;Unc13c;Syt7;Syt2;Sept5
GO:0006887	exocytosis	357	35	10.5491	3.31783	4.56917e-10	7.42033e-08	Rab3b;Rab3a;Cadps;Syt1;Stxbp1;Syp;Prepl;Chrna4;Cplx3;Syt11;Chrnb2;Prkcb;Exoc3;Vsnl1;Glrx;Atp2a2;Nsf;Stxbp5l;Prss12;Sv2a;Vamp2;Myo5a;Prkcg;Grm4;Kit;Myh10;Cadps2;Cplx1;Smpd3;Unc13c;Syngr1;Syt7;Syt2;Stam;Sept5
GO:0001505	regulation of neurotransmitter levels	361	34	10.6673	3.18732	2.33689e-09	3.16259e-07	Gad1;Rab3b;Rab3a;Cadps;Syt1;Stxbp1;Mapk9;Syp;Ptprn2;Prepl;Chrna4;Cplx3;Pnkd;Syt11;Chrnb2;Prkcb;Atp2a2;Stxbp5l;Slc6a1;Kcnc4;Sv2a;Chdh;Vamp2;Prkcg;Grm4;Ntsr1;Cadps2;Cplx1;Mtor;Smpd3;Unc13c;Syt7;Syt2;Sept5
GO:0051648	vesicle localization	272	28	8.03739	3.48372	9.22529e-09	1.07013e-06	Rab3a;Cadps;Syt1;Stxbp1;Dnm1;Syp;Prepl;Chrna4;Cplx3;Syt11;Chrnb2;Ap3m2;Prkcb;Atp2a2;Stxbp5l;Sv2a;Vamp2;Dync1i1;Myo5a;Prkcg;Grm4;Dctn1;Cadps2;Cplx1;Unc13c;Syt7;Syt2;Sept5
GO:0015672	monovalent inorganic cation transport	488	39	14.42	2.70457	1.59147e-08	1.61534e-06	Atp1b1;Kcnab1;Kcnip4;Amigo1;Nalcn;Kcnc1;Slc38a1;Kcnj9;Asic4;Scn2a;Glrx;Atp2a2;Nsf;Kcnc2;Scn2b;Kcnc4;Tmem38a;Scn8a;Kcnq3;Kcnq5;Vamp2;Kcnd2;Hecw1;Dpp10;Slc4a8;Kcnma1;Scn1a;Kcna1;Atp6v0e2;Atp1a3;Kcnk2;Akt3;Ank1;Slc8a2;Slc24a2;Scnn1a;Atp5f1;Ywhah;Kcna2
GO:0034765	regulation of ion transmembrane transport	439	36	12.9721	2.77519	3.03933e-08	2.74215e-06	Atp1b1;Kcnab1;Rasgrf1;Kcnip4;Amigo1;Chrna4;Nalcn;Kcnc1;Kcnj9;Scn2a;Glrx;Kcnc2;Scn2b;Kcnc4;Ramp3;Cacna2d2;Scn8a;Kcnq3;Kcnq5;Vamp2;Kcnd2;Hecw1;Myo5a;Ntsr1;Dpp10;Kcnma1;Scn1a;Kcna1;Mtor;Rem2;Cacng3;Trpc1;Stim1;Ywhah;Kcna2;Dapk1
GO:0007626	locomotory behavior	235	24	6.94406	3.45619	1.25731e-07	1.02093e-05	Gad1;Mapt;Dscam;Cend1;Chrna4;Mapk10;Fezf2;Chrnb2;Grin1;Ncoa2;Scn8a;Aplp2;Kcnd2;Myo5a;Ntsr1;Kcnma1;Scn1a;Atp1a3;Epha4;Pum1;Kalrn;Sobp;App;Rcan2
GO:0050890	cognition	309	27	9.13071	2.95705	4.97384e-07	3.47775e-05	Mapt;Gabra5;Ndrg4;Kcnab1;Tbr1;Chrna4;Chrnb2;Brinp1;Cntnap2;Grin1;Slc6a1;Pja2;Prkcg;Grm4;Kit;Ntsr1;Atp1a3;Kcnk2;Chrm1;Mtor;Slc8a2;Slc24a2;Kalrn;Sobp;Map1a;App;Rcan2
GO:0023061	signal release	492	36	14.5382	2.47623	5.13953e-07	3.47775e-05	Rab3a;Cadps;Syt1;Stxbp1;Syp;Oxct1;Ptprn2;Prepl;Chrna4;Cplx3;Pnkd;Syt11;Chrnb2;Prkcb;Vsnl1;Glrx;Atp2a2;Stxbp5l;Cry1;Kcnc4;Sv2a;Cry2;Vamp2;Scg5;Myo5a;Prkcg;Grm4;Cadps2;C2cd2l;Cplx1;Smpd3;Unc13c;Kalrn;Syt7;Syt2;Sept5
GO:0035418	protein localization to synapse	82	12	2.42304	4.95247	4.82021e-06	0.000301077	Mapt;Mapk10;Grin1;Clstn1;Nsg1;Tnik;Dlgap1;Vamp2;Cplx1;Cacng3;Kalrn;Map1a
GO:0051656	establishment of organelle localization	456	32	13.4744	2.37487	5.44459e-06	0.000315786	Rab3a;Mapt;Cadps;Syt1;Stxbp1;Dnm1;Syp;Prepl;Chrna4;Cplx3;Syt11;Chrnb2;Champ1;Ap3m2;Prkcb;Atp2a2;Stxbp5l;Sv2a;Vamp2;Dync1i1;Myo5a;Prkcg;Grm4;Kit;Myh10;Dctn1;Cadps2;Cplx1;Unc13c;Syt7;Syt2;Sept5
GO:0042391	regulation of membrane potential	425	30	12.5584	2.38884	9.60794e-06	0.00052011	Mapt;Gabra5;Atp1b1;Grik3;Chrna4;Nalcn;Kcnc1;Chrnb2;Grin1;Scn2a;Glrx;Atp2a2;Kcnc2;Scn2b;Kcnc4;Tmem108;Scn8a;Kcnq3;Kcnd2;Ntsr1;Kcnma1;Scn1a;Kcna1;Atp1a3;Kcnk2;Chrm1;Gabra4;App;Ywhah;Kcna2
GO:0015837	amine transport	121	14	3.57545	3.91559	1.32166e-05	0.000670742	Rab3b;Syt1;Stxbp1;Chrna4;Syt11;Chrnb2;Prkcb;Slc6a1;Sv2a;Ntsr1;Rtn4;Syt7;Syt2;Kcna2
GO:0099072	regulation of postsynaptic membrane neurotransmitter receptor levels	91	12	2.68898	4.46266	1.44456e-05	0.000689992	Dnm1;Mapk10;Clstn1;Dlg3;Nsg1;Tnik;Iqsec1;Vamp2;Cplx1;Ppp3r1;Cacng3;Kalrn
GO:0061564	axon development	458	31	13.5335	2.29061	1.56851e-05	0.000707573	Rab3a;Mapt;Dscam;Stxbp1;Cyfip2;Slit2;Tbr1;Amigo1;Ctnna2;Trim32;Stmn1;Fezf2;Chrnb2;Etv1;Grin1;Ptprm;Nptn;Gdi1;Dixdc1;Rnd2;Bcl11a;Pitpna;Myh10;Arhgap35;Rtn4;Ntng1;Epha4;Kalrn;Map1a;App;Cdh11
GO:0050905	neuromuscular process	126	14	3.7232	3.76021	2.10442e-05	0.000899363	Ctnna2;Pnkd;Herc1;Grin1;Chd8;Scn8a;Aplp2;Atxn2;Myh10;Dctn1;Kcnma1;Scn1a;Kcna1;App
GO:0043270	positive regulation of ion transport	298	23	8.80567	2.61195	2.68278e-05	0.00108921	Rab3b;Atp1b1;Stxbp1;Mapk9;Amigo1;Chrna4;Kcnc1;Chrnb2;Grin1;Glrx;Kcnc2;Sstr4;Slc6a1;Ramp3;Ntsr1;Kcna1;Chrm1;Akt3;Rtn4;Cacng3;Mchr1;Trpc1;Stim1
GO:0016358	dendrite development	262	21	7.74189	2.71251	3.4481e-05	0.00133326	Dscam;Rapgef2;Zfp365;Ctnna2;Arid1b;Fezf2;Chrnb2;Grin1;Asap1;Tnik;Bcl11a;Hecw1;Ss18l1;Cit;Mtor;Epha4;Kalrn;Map1a;Mapk8;App;Ywhah
GO:0031109	microtubule polymerization or depolymerization	117	13	3.45726	3.76021	4.13331e-05	0.00152557	Stmn4;Mapt;Mapre2;Tppp;Ccsap;Stmn1;Tubb4a;Gda;Inpp5j;Mapre3;Dctn1;Map1a;Mapk8
GO:0015844	monoamine transport	103	12	3.04357	3.94274	5.08955e-05	0.00179683	Rab3b;Cadps;Syt1;Chrna4;Syt11;Chrnb2;Prkcb;Smpd3;Rtn4;Syt7;Syt2;Kcna2
GO:0051705	multi-organism behavior	74	10	2.18664	4.57322	6.03661e-05	0.00204239	Gad1;Chrnb2;Brinp1;Cntnap2;Grin1;Chd8;Aplp2;Mtor;Kalrn;App
GO:0050808	synapse organization	429	28	12.6766	2.20879	7.67164e-05	0.00249175	Rab3a;Mapt;Dscam;Erbb4;Zfp365;Amigo1;Ctnna2;Chrnb2;Sncb;Grin1;Nptn;Clstn1;Dlg3;Wasf3;Tmem108;Cacna2d2;Dlgap1;Myo5a;Myh10;Dctn1;Camkv;Lrrtm3;Ntng1;Epha4;Unc13c;Kalrn;App;Cdh8
GO:1990778	protein localization to cell periphery	324	23	9.57394	2.40235	9.74547e-05	0.00304358	Rab3b;Rab3a;Atp1b1;Stxbp1;Rapgef2;Kcnip4;Mapk10;Grin1;Nsf;Gak;Clstn1;Ramp3;Nsg1;Tnik;Vamp2;Myo5a;Dpp10;Cplx1;Ank1;Cacng3;Kalrn;Gpr158;Ttc7b
GO:0051961	negative regulation of nervous system development	328	23	9.69214	2.37306	0.000117106	0.00352186	Cend1;Rapgef2;Slit2;Erbb4;Zfp365;Fezf2;Brinp1;Zfp536;Gak;Asap1;Gdi1;Dixdc1;Inpp5j;Bcl11a;Bag5;Nrg3;Cit;Rtn4;Runx1t1;Epha4;App;Ywhah;Cbfa2t2
GO:0030534	adult behavior	167	15	4.93472	3.03969	0.000129552	0.00372864	Mapt;Cend1;Chrna4;Chrnb2;Cntnap2;Grin1;Scn8a;Ntsr1;Kcnma1;Scn1a;Atp1a3;Epha4;Pum1;Kalrn;App
GO:2001023	regulation of response to drug	114	12	3.36861	3.5623	0.000137306	0.00372864	Rab3b;Syt1;Chrna4;Syt11;Chrnb2;Prkcb;Glrx;Gabra4;Rtn4;Syt7;Syt2;Kcna2
GO:0032386	regulation of intracellular transport	444	28	13.1199	2.13417	0.000137758	0.00372864	Rab3a;Mapt;Syt1;Ndrg4;Dnajc27;Stxbp1;Syp;Prepl;Chrna4;Cplx3;Bcas3;Chrnb2;Prkcb;Atp2a2;Stxbp5l;Sept8;Gdi1;Vamp2;Prkcg;Grm4;B3gat3;Dctn1;Cplx1;Chrm1;Syt7;Khdrbs1;Syt2;Sept5
GO:0051703	intraspecies interaction between organisms	53	8	1.56611	5.1082	0.000150012	0.00392934	Gad1;Chrnb2;Brinp1;Cntnap2;Grin1;Chd8;Mtor;Kalrn
GO:0031345	negative regulation of cell projection organization	193	16	5.703	2.80554	0.000198911	0.00504737	Tbc1d30;Rapgef2;Slit2;Zfp365;Gak;Asap1;Gdi1;Inpp5j;Bcl11a;Bag5;Cit;Rtn4;Runx1t1;Epha4;Ywhah;Cbfa2t2
GO:0015850	organic hydroxy compound transport	255	19	7.53505	2.52155	0.000210644	0.00518313	Rab3b;Cadps;Syt1;Abcg4;Chrna4;Syt11;Chrnb2;Prkcb;Osbpl1a;Slc2a13;Gramd1b;Smpd3;Rtn4;Osbp2;Osbpl8;Syt7;Abcg1;Syt2;Kcna2
GO:0010721	negative regulation of cell development	351	23	10.3718	2.21756	0.000314561	0.00718342	Rapgef2;Slit2;Erbb4;Zfp365;Fezf2;Brinp1;Zfp536;Gak;Asap1;Gdi1;Dixdc1;Inpp5j;Bcl11a;Bag5;Nrg3;Cit;Rtn4;Runx1t1;Epha4;App;Ywhah;Frzb;Cbfa2t2
GO:0022406	membrane docking	74	9	2.18664	4.1159	0.000317879	0.00718342	Rab3b;Rab3a;Syt1;Ndrg4;Stxbp1;Nsf;Vamp2;Unc13c;Sept5
GO:0022604	regulation of cell morphogenesis	491	29	14.5087	1.99881	0.000318477	0.00718342	Mapt;Syt1;Dscam;Mapk9;Rapgef2;Slit2;Tbr1;Amigo1;Fezf2;Chrnb2;Grin1;Gdi1;Dixdc1;Wasf3;Tnik;Rnd2;Bcl11a;Hecw1;Kit;Ss18l1;Myh10;Arhgap35;Zmym2;Cit;Rtn4;Epha4;Kalrn;Ywhah;Syt2
GO:0007215	glutamate receptor signaling pathway	91	10	2.68898	3.71888	0.00034593	0.00759177	Grik3;Rasgrf1;Grin1;Grm4;Atp1a3;Grm2;Cacng3;Kalrn;App;Dapk1
GO:0032409	regulation of transporter activity	247	18	7.29866	2.46621	0.000401789	0.00847811	Atp1b1;Kcnab1;Rasgrf1;Chrna4;Kcnc1;Glrx;Kcnc2;Scn2b;Vamp2;Hecw1;Myo5a;Ntsr1;Kcna1;Rem2;Cacng3;Stim1;Ywhah;Dapk1
GO:0015696	ammonium transport	128	12	3.7823	3.17267	0.0004072	0.00847811	Rab3b;Syt1;Chrna4;Syt11;Chrnb2;Prkcb;Sec14l1;Smpd3;Rtn4;Syt7;Syt2;Kcna2
GO:0106030	neuron projection fasciculation	23	5	0.679632	7.35692	0.000476372	0.00967035	Amigo1;Fezf2;Arhgap35;Rtn4;Epha4
GO:0035249	synaptic transmission, glutamatergic	95	10	2.80718	3.5623	0.00048992	0.0097028	Syt1;Stxbp1;Grik3;Grin1;Tshz3;Grm4;Grm2;Cacng3;Unc13c;Cdh8
GO:0048284	organelle fusion	114	11	3.36861	3.26544	0.000550736	0.0106476	Rab3a;Syt1;Stxbp1;Cplx3;Sept8;Uvrag;Vamp2;Mfn2;Cplx1;Syt7;Syt2
GO:0019233	sensory perception of pain	140	12	4.13689	2.90073	0.000911162	0.0172061	Mme;Chrna4;Chrnb2;Grin1;Kcnc4;Kcnd2;Ntsr1;Scn1a;Kcna1;Mtor;Rtn4;Kcna2
GO:0019098	reproductive behavior	42	6	1.24107	4.83455	0.00136716	0.0252303	Brinp1;Grin1;Ncoa2;Aplp2;Kalrn;App
GO:0048511	rhythmic process	301	19	8.89431	2.1362	0.0015868	0.028466	Cort;Mapk9;Mapk10;Chrnb2;Grin1;Ncoa2;Nr1d2;Cry1;Csnk1e;Btrc;Hlf;Cry2;Kcnd2;Prkcg;Kcnma1;Schip1;Mapk8;Kcna2;Tef
GO:0045666	positive regulation of neuron differentiation	420	24	12.4107	1.93382	0.00161261	0.028466	Mapt;Syt1;Dscam;Serpini1;Ndrg4;Rapgef2;Amigo1;Trim32;Fezf2;Brinp1;Ppp2r5d;Nptn;Gdi1;Dixdc1;Rnd2;Bcl11a;Ss18l1;Arhgap35;Spag9;Mtor;Epha4;Kalrn;Syt2;Cbfa2t2
GO:0051668	localization within membrane	171	13	5.05292	2.57277	0.00171143	0.0295676	Dnm1;Mapk10;Nptn;Clstn1;Dlg3;Nsg1;Tnik;Iqsec1;Vamp2;Cplx1;Ppp3r1;Cacng3;Kalrn
GO:0031503	protein-containing complex localization	236	16	6.97361	2.29436	0.00177079	0.0299559	Dnm1;Zfp365;Mapk10;Exoc3;Ddx25;Nptn;Clstn1;Dlg3;Nsg1;Tnik;Iqsec1;Vamp2;Cplx1;Ppp3r1;Cacng3;Kalrn
GO:0018210	peptidyl-threonine modification	114	10	3.36861	2.96858	0.00201143	0.0333323	Galntl6;Prkcb;Ppp2r5d;Csnk1e;Mtor;Akt3;Tnks;Mapk8;App;Map3k12
GO:0021953	central nervous system neuron differentiation	196	14	5.79165	2.41727	0.00208055	0.0337881	Cend1;Rapgef2;Slit2;Erbb4;Tbr1;Fezf2;Chrnb2;Herc1;Faim2;Atxn2;Arhgap35;Satb2;Epha4;Cdh11
GO:0007274	neuromuscular synaptic transmission	32	5	0.945575	5.28779	0.00229181	0.0364892	Rab3a;Stxbp1;Chrna4;Chrnb2;Chrm1
GO:0030900	forebrain development	413	23	12.2038	1.88466	0.00277274	0.0432975	Slc32a1;Rapgef2;Slit2;Erbb4;Tbr1;Kcnc1;Fezf2;Chrnb2;Cntnap2;Grin1;Gak;Dixdc1;Tmem108;Aplp2;Nrg3;Myh10;Arhgap35;Satb2;Kcna1;Atp1a3;Rtn4;App;Htr5a
GO:0010959	regulation of metal ion transport	391	22	11.5537	1.90414	0.00300232	0.0459978	Atp1b1;Kcnab1;Kcnip4;Amigo1;Kcnc1;Grin1;Glrx;Kcnc2;Scn2b;Ramp3;Vamp2;Hecw1;Myo5a;Ntsr1;Dpp10;Kcna1;Akt3;Rem2;Mchr1;Trpc1;Stim1;Ywhah
GO:0016311	dephosphorylation	442	24	13.0608	1.83757	0.00313324	0.0471147	Ppm1l;Ptprn2;Dnajc6;Arpp19;Ppm1e;Ppp2r2a;Ppp2r5d;Ptprm;Phactr3;Inpp5j;Dlg3;Btrc;Mgat5;Mtmr7;Cry2;Ppp1r7;Tmem132c;B3gat3;Pptc7;Dusp14;Ppp3r1;Npnt;Rcan2;Dusp8

## Sheet: Table S2 - P1
geneSet	description	size	overlap	expect	enrichmentRatio	pValue	FDR	userId
WP103	Cholesterol Biosynthesis	15	5	0.0690789	72.381	3.61969e-09	6.26206e-07	Sqle;Nsdhl;Msmo1;Lss;Hmgcs1
mmu00100	Steroid biosynthesis	19	4	0.061994	64.5224	3.36981e-07	0.000108171	Sqle;Nsdhl;Msmo1;Lss

## Sheet: Table S2 - P2
geneSet	description	size	overlap	expect	enrichmentRatio	pValue	FDR	userId
WP3626	Microglia Pathogen Phagocytosis Pathway	41	18	1.44759	12.4345	2.22045e-16	3.84137e-14	Itgb2;Ptpn6;Cyba;Fcgr1;Ncf1;Pik3cg;Nckap1l;Trem2;Ncf2;Arpc1b;Tyrobp;Itgam;Vav1;C1qa;C1qc;C1qb;Lyn;Fcer1g
WP3625	TYROBP Causal Network	58	19	2.04781	9.27822	2.57572e-14	2.228e-12	Itgb2;Loxl3;Tgfbr1;Il13ra1;Plek;Npc2;Nckap1l;Hcls1;Ncf2;Apbb1ip;Tyrobp;Itgam;Itgax;Cd37;Ppp1r18;C1qc;Cd84;Lhfpl2;Bin2
WP163	Cytoplasmic Ribosomal Proteins	101	17	3.56601	4.76723	5.44263e-08	3.13858e-06	Rps11;Rps18;Rpl10;Rps5;Rps4x;Rpl7;Rpl27a;Rps8;Rps23;Rpl32;Rpl35a;Rps12;Rpl34;Rpl35;Rplp0;Rpl36a;Rpl39
WP151	IL-5 Signaling Pathway	69	11	2.43618	4.51526	2.33724e-05	0.00101086	Itgb2;Ptpn6;Pik3cg;Prkcd;Hcls1;Nfkb1;Itgam;Dnm2;Vav1;Lyn;Elk1
WP1253	Type II interferon signaling (IFNG)	34	7	1.20044	5.8312	0.000144391	0.00499594	Spi1;Irf9;Irf1;Ifngr1;Prkcd;Stat2;Irf8
WP449	Complement and Coagulation Cascades	62	8	2.18904	3.65458	0.00135185	0.0372339	Plau;Pros1;Cfh;Tfpi;C1qa;C1qc;C1qb;C3ar1
WP103	Cholesterol Biosynthesis	15	4	0.529605	7.5528	0.00150657	0.0372339	Sqle;Msmo1;Lss;Fdps
mmu04142	Lysosome	124	25	3.49148	7.16029	4.21885e-15	1.35425e-12	Gm2a;Naglu;Dnase2a;Man2b1;Ctns;Ctsd;Ctsz;Lamp2;Ctsa;Cd68;Npc2;Hexb;Hexa;Cd63;Gusb;Slc11a1;Gba;Laptm5;Fuca1;Ctsc;Cln3;Tpp1;Asah1;Ctsh;Ctss
mmu04380	Osteoclast differentiation	128	21	3.60411	5.82668	4.79636e-11	7.69816e-09	Spi1;Irf9;Tgfb1;Lcp2;Cyba;Tgfbr1;Csf1;Fcgr1;Ncf1;Ifngr1;Itgb3;Trem2;Csf1r;Ncf2;Traf2;Nfkb1;Tyrobp;Tgfbr2;Nfatc1;Stat2;Fcgr3
mmu05140	Leishmaniasis	67	12	1.88653	6.3609	2.85126e-07	2.51435e-05	Itgb2;Tgfb1;Ptpn6;Cyba;Fcgr1;Ncf1;Ifngr1;Ncf2;Nfkb1;Itgam;Fcgr3;Elk1
mmu00511	Other glycan degradation	18	7	0.506828	13.8114	3.13315e-07	2.51435e-05	Man2b1;Hexb;Hexa;Gba;Fuca1;Man2b2;Neu4
mmu03010	Ribosome	175	18	4.92749	3.65297	1.88682e-06	0.000121134	Rps11;Rps9;Rps18;Rpl10;Rps5;Rps4x;Rpl7;Rpl27a;Rps8;Rps23;Rpl32;Rpl35a;Rps12;Rpl34;Rpl35;Rplp0;Rpl36a;Rpl39
mmu05150	Staphylococcus aureus infection	56	10	1.5768	6.34197	2.95035e-06	0.000157844	Itgb2;Fcgr1;Cfh;Itgam;C1qa;C1qc;C1qb;C3ar1;Selplg;Fcgr3
mmu04666	Fc gamma R-mediated phagocytosis	87	12	2.44967	4.89862	5.12461e-06	0.000235	Fcgr1;Ncf1;Dock2;Pld2;Prkcd;Inpp5d;Ptprc;Wasf2;Arpc1b;Dnm2;Vav1;Lyn
mmu04611	Platelet activation	124	14	3.49148	4.00976	9.26046e-06	0.000371576	Lcp2;Pik3cg;Itgb3;Fermt3;Apbb1ip;Snap23;Tbxas1;Adcy7;P2ry12;Plcb2;Arhgef1;Lyn;Vamp8;Fcer1g
mmu04640	Hematopoietic cell lineage	95	12	2.67492	4.48611	1.29426e-05	0.000461619	Cd33;Csf1;Fcgr1;Itgb3;Csf1r;Il6ra;Csf3r;Cd9;Itgam;Cd37;Siglech;Csf2ra
mmu04610	Complement and coagulation cascades	88	11	2.47782	4.43938	3.29901e-05	0.00105898	Itgb2;Plau;Pros1;Cfh;Tfpi;Itgam;Itgax;C1qa;C1qc;C1qb;C3ar1
mmu05142	Chagas disease (American trypanosomiasis)	101	10	2.84387	3.51634	0.000525981	0.0153491	Tgfb1;Tgfbr1;Ifngr1;Cflar;Nfkb1;Tgfbr2;C1qa;C1qc;C1qb;Plcb2
mmu04662	B cell receptor signaling pathway	72	8	2.02731	3.94611	0.000886777	0.0237213	Ptpn6;Inpp5d;Dapp1;Nfkb1;Nfatc1;Vav1;Lyn;Rasgrp3
mmu05133	Pertussis	76	8	2.13994	3.73842	0.00126872	0.0313277	Itgb2;Irf1;Nfkb1;Itgam;C1qa;C1qc;C1qb;Irf8
mmu05152	Tuberculosis	178	13	5.01196	2.59379	0.00151244	0.0346781	Itgb2;Tgfb1;Ctsd;Fcgr1;Lamp2;Ifngr1;Mrc2;Nfkb1;Itgam;Itgax;Ctss;Fcer1g;Fcgr3
mmu00100	Steroid biosynthesis	19	4	0.534985	7.47685	0.00170134	0.0352748	Sqle;Hsd17b7;Msmo1;Lss
mmu04145	Phagosome	181	13	5.09644	2.5508	0.00175824	0.0352748	Itgb2;Cyba;Fcgr1;Ncf1;Lamp2;Itgb3;Mrc2;Itgb5;Ncf2;Vamp3;Itgam;Ctss;Fcgr3
mmu04015	Rap1 signaling pathway	209	14	5.88483	2.379	0.00228358	0.0431194	Itgb2;Lcp2;Tek;Csf1;Itgb3;Fyb;Csf1r;Apbb1ip;Itgam;Adcy7;Fgf2;Plcb2;Sipa1;Rasgrp3
mmu00531	Glycosaminoglycan degradation	21	4	0.591299	6.76477	0.00251353	0.0448246	Naglu;Hexb;Hexa;Gusb
GO:0002274	myeloid leukocyte activation	194	27	4.33777	6.2244	2.52021e-14	2.04641e-11	Itgb2;Lgals9;Spi1;Tgfb1;Lcp2;Hmox1;Dock2;Havcr2;Pld2;Prkcd;Fyb;Aif1;Slc11a1;Snap23;Anxa3;Ltbr;Tyrobp;Cd37;Ldlr;Tgfbr2;Cd84;Lyn;Tlr7;Vamp8;Cx3cr1;Fes;Fcer1g
GO:0045785	positive regulation of cell adhesion	382	34	8.54138	3.98062	5.78271e-12	2.30207e-09	Lgals9;Tgfb1;Ptpn6;Tek;Chrd;Csf1;Irf1;Lims1;Vsir;Havcr2;Itgb3;Pld2;Smoc1;Nckap1l;Aif1;Cd63;Ptprc;Apbb1ip;Il6ra;Pdpn;Flna;Cbfb;Thy1;Ets1;Tgfbr2;Dnm2;Vav1;P2ry12;Cdk6;Col16a1;Dock8;Rasal3;Fbln2;Ccr5
GO:0002443	leukocyte mediated immunity	345	32	7.71407	4.14826	8.5052e-12	2.30207e-09	Itgb2;Lgals9;Tgfb1;Ptpn6;Hmox1;Hfe;Fcgr1;Ncf1;Vsir;Havcr2;Pld2;Prkcd;Slc11a1;Inpp5d;Ptprc;Traf2;Snap23;Prdx1;Anxa3;Lag3;Ctsc;Ctsh;Vav1;C1qa;C1qc;C1qb;Cd84;Lyn;Vamp8;Fes;Fcer1g;B2m
GO:0006909	phagocytosis	167	22	3.73406	5.89171	2.07574e-11	4.21375e-09	Itgb2;Axl;Tgfb1;Cyba;Fcgr1;Dock2;Rack1;Itgb3;Nckap1l;Pros1;Trem2;Aif1;Slc11a1;Ptprc;Ncf2;Anxa3;Dnm2;Vav1;Irf8;P2ry6;Pld4;Fcer1g
GO:0009611	response to wounding	488	36	10.9115	3.29927	2.83942e-10	4.61122e-08	Axl;Tgfb1;Ptpn6;Hmox1;Elk3;Sparc;Plek;Pik3cg;Itgb3;Gfap;Mtr;Plau;Prkcd;Lcp1;Pros1;Aif1;Fermt3;Cflar;Slc11a1;Serpine2;Tfpi;B4galt1;Pdpn;Cd9;Flna;Ets1;Tgfbr2;P2ry12;Fgf2;Cpq;Lyn;Zfp36;Entpd1;Gja1;Adam17;Fcer1g
GO:0007229	integrin-mediated signaling pathway	83	15	1.85585	8.08256	3.8545e-10	5.21642e-08	Itgb2;Loxl3;Lims1;Plek;Itgb3;Fyb;Itgb5;Fermt3;Cd63;Tyrobp;Itgax;Flna;Thy1;Vav1;Fcer1g
GO:0050866	negative regulation of cell activation	180	21	4.02473	5.21774	5.99705e-10	6.95658e-08	Loxl3;Lgals9;Axl;Tgfb1;Ptpn6;Hmox1;Hfe;Irf1;Vsir;Havcr2;Prkcd;Serpine2;Inpp5d;Pag1;Lag3;Cd9;Cd37;Cbfb;Ldlr;Cd84;Lyn
GO:0030099	myeloid cell differentiation	365	29	8.16126	3.55337	3.23606e-09	3.28461e-07	Spi1;Tgfb1;Dnase2a;Ptpn6;Csf1;Fli1;Itgb3;Myc;Nckap1l;Hcls1;Trem2;Csf1r;Inpp5d;Csf3r;Wasf2;Ltbr;Tyrobp;Cbfb;Ets1;Tgfbr2;C1qc;Cdk6;Irf8;Lyn;Zfp36;Fes;Fcer1g;B2m;Mafb
GO:1903706	regulation of hemopoiesis	376	29	8.40722	3.44942	6.34994e-09	5.72906e-07	Loxl3;Lgals9;Spi1;Axl;Tgfb1;Ptpn6;Csf1;Irf1;Vsir;Itgb3;Myc;Nckap1l;Hcls1;Csf1r;Inpp5d;Ptprc;Csf3r;Tyrobp;Cbfb;Ets1;Tgfbr2;C1qc;Cdk6;Lyn;Zfp36;Fes;Nfam1;B2m;Mafb
GO:0002263	cell activation involved in immune response	248	23	5.54519	4.14774	8.28063e-09	6.72387e-07	Itgb2;Loxl3;Lgals9;Tgfb1;Hmox1;Irf1;Dock2;Havcr2;Pld2;Cd180;Lcp1;Slc11a1;Ptprc;Apbb1ip;Snap23;Anxa3;Tyrobp;Dock11;Cd84;Lyn;Vamp8;Fes;Fcer1g
GO:0002250	adaptive immune response	397	29	8.87677	3.26695	2.13687e-08	1.5774e-06	Loxl3;Lgals9;Tgfb1;Ptpn6;Adgre1;Hfe;Fcgr1;Irf1;Vsir;Havcr2;Prkcd;Slc11a1;Inpp5d;Ptprc;Traf2;Pag1;Il6ra;Ctsc;Adcy7;Ctsh;C1qa;C1qc;C1qb;Cd84;C3ar1;Lyn;Adam17;Fcer1g;B2m
GO:0002694	regulation of leukocyte activation	482	32	10.7773	2.96919	3.73102e-08	2.48647e-06	Itgb2;Loxl3;Lgals9;Axl;Tgfb1;Ptpn6;Hmox1;Hfe;Irf1;Vsir;Havcr2;Pld2;Nckap1l;Aif1;Inpp5d;Ptprc;Pag1;Il6ra;Lag3;Cd37;Cbfb;Thy1;Ldlr;Tgfbr2;Cd84;Lyn;Vamp8;Dock8;Rasal3;Fes;Nfam1;Fcer1g
GO:0042110	T cell activation	458	31	10.2407	3.02713	3.9808e-08	2.48647e-06	Itgb2;Loxl3;Lgals9;Tgfb1;Ptpn6;Hfe;Irf1;Vsir;Dock2;Havcr2;Lcp1;Nckap1l;Aif1;Slc11a1;Ptprc;Apbb1ip;Pag1;Il6ra;Lag3;Itgax;Cbfb;Thy1;Tgfbr2;Vav1;Cdk6;Dock8;Rasal3;Adam17;Fcer1g;B2m;Mafb
GO:0022407	regulation of cell-cell adhesion	369	27	8.2507	3.27245	6.48544e-08	3.55637e-06	Loxl3;Lgals9;Tgfb1;Ptpn6;Hfe;Irf1;Vsir;Havcr2;Prkcd;Nckap1l;Aif1;Fermt3;Serpine2;Ptprc;Pag1;Il6ra;Pdpn;Lag3;Cd9;Cbfb;Thy1;Ets1;Tgfbr2;Lyn;Dock8;Rasal3;Ccr5
GO:0032103	positive regulation of response to external stimulus	277	23	6.19362	3.7135	6.56964e-08	3.55637e-06	Lgals9;Tgfb1;Cyba;Csf1;Fcgr1;Havcr2;Pik3cg;Ly86;Cd180;Nckap1l;Aif1;Unc13b;Ets1;Ldlr;P2ry12;Fgf2;Ctss;C3ar1;Cmklr1;Vamp8;Adam17;Fcer1g;Ccr5
GO:0050817	coagulation	156	17	3.4881	4.87371	7.45535e-08	3.61167e-06	Axl;Ptpn6;Plek;Pik3cg;Itgb3;Plau;Prkcd;Pros1;Fermt3;Serpine2;Tfpi;Pdpn;Cd9;P2ry12;Lyn;Entpd1;Fcer1g
GO:0033627	cell adhesion mediated by integrin	60	11	1.34158	8.1993	7.56138e-08	3.61167e-06	Itgb2;Ptpn6;Itgb3;Plau;Nckap1l;Itgb5;Fermt3;P2ry12;Col16a1;Lyn;Adam17
GO:0001818	negative regulation of cytokine production	230	20	5.14271	3.889	2.30149e-07	1.03823e-05	Lgals9;Axl;Tgfb1;Ptpn6;Hmox1;Hfe;Vsir;Havcr2;Nckap1l;Slc11a1;Inpp5d;Ptprc;Gba;Nfkb1;Lag3;Adcy7;Cd84;Cmklr1;Zfp36;Cx3cr1
GO:0007159	leukocyte cell-cell adhesion	301	23	6.73025	3.41741	2.95327e-07	1.20656e-05	Itgb2;Loxl3;Lgals9;Tgfb1;Ptpn6;Hfe;Irf1;Vsir;Havcr2;Nckap1l;Aif1;Fermt3;Ptprc;Pag1;Il6ra;Lag3;Cbfb;Thy1;Ets1;Tgfbr2;Dock8;Rasal3;Cx3cr1
GO:0002697	regulation of immune effector process	373	26	8.34014	3.11745	2.97183e-07	1.20656e-05	Itgb2;Loxl3;Lgals9;Tgfb1;Ptpn6;Hmox1;Tek;Hfe;Fcgr1;Irf1;Vsir;Havcr2;Pld2;Tmem173;Cfh;Ptprc;Traf2;Lag3;Cd37;Vav1;Cd84;Lyn;Vamp8;Fes;Fcer1g;B2m
GO:0043062	extracellular structure organization	279	22	6.23833	3.52658	3.14336e-07	1.21543e-05	Loxl3;Tgfb1;Plod3;Tgfbr1;Lpl;Pmp22;Itgb3;Gfap;Smoc1;Lcp1;Cflar;Col9a3;Col15a1;B4galt1;Pdpn;Col4a2;Ets1;Lcat;Ctss;Pomt1;Col16a1;Fbln2
GO:0002683	negative regulation of immune system process	431	27	9.637	2.8017	1.41838e-06	5.23512e-05	Loxl3;Lgals9;Axl;Tgfb1;Ptpn6;Hmox1;Hfe;Irf1;Vsir;Havcr2;Myc;Inpp5d;Ptprc;Pag1;Lag3;Cd37;Cbfb;Thy1;Ldlr;Parp14;C1qc;Cd84;Cdk6;Lyn;Zfp36;Fcer1g;Mafb
GO:0050867	positive regulation of cell activation	306	22	6.84204	3.21541	1.50091e-06	5.29885e-05	Itgb2;Lgals9;Axl;Tgfb1;Irf1;Vsir;Plek;Havcr2;Pld2;Nckap1l;Aif1;Inpp5d;Ptprc;Il6ra;Pdpn;Cbfb;Thy1;Tgfbr2;Vamp8;Dock8;Rasal3;Fcer1g
GO:0070661	leukocyte proliferation	307	22	6.8644	3.20494	1.58442e-06	5.36061e-05	Itgb2;Lgals9;Tgfb1;Ptpn6;Csf1;Irf1;Vsir;Dock2;Havcr2;Cd180;Prkcd;Nckap1l;Aif1;Slc11a1;Inpp5d;Ptprc;Il6ra;Itgax;Tgfbr2;Lyn;Dock8;Rasal3
GO:0050878	regulation of body fluid levels	334	23	7.46811	3.07976	1.80987e-06	5.87846e-05	Hk2;Axl;Ptpn6;Cyba;Plek;Pik3cg;Itgb3;Plau;Prkcd;Pros1;Fermt3;Serpine2;Tfpi;Gba;Pdpn;Cd9;P2ry12;Lyn;Entpd1;Tifab;Vamp8;Gja1;Fcer1g
GO:0034109	homotypic cell-cell adhesion	66	10	1.47574	6.77628	1.8824e-06	5.87889e-05	Ptpn6;Plek;Itgb3;Prkcd;Fermt3;Serpine2;Pdpn;Cd9;P2ry12;Lyn
GO:0031099	regeneration	201	17	4.49428	3.78258	2.75486e-06	8.08783e-05	Axl;Tgfb1;Hmox1;Hfe;Gfap;Mtr;Plau;Lcp1;Cflar;Anxa3;Thy1;Tgfbr2;Ucp2;Cpq;Gja1;Adam17;Rpl32
GO:0002253	activation of immune response	368	24	8.22834	2.91675	2.78891e-06	8.08783e-05	Lgals9;Lcp2;Ptpn6;Cyba;Irf1;Havcr2;Prkch;Fyb;Nckap1l;Tmem173;Cfh;Ptprc;Cmtm3;Thy1;Tlr13;C1qa;C1qc;C1qb;C3ar1;Cmklr1;Lyn;Tlr7;Nfam1;Fcer1g
GO:0002237	response to molecule of bacterial origin	355	23	7.93767	2.89758	5.04332e-06	0.000141213	Lgals9;Axl;Tgfb1;Sparc;Havcr2;Ly86;Cd180;Trem2;Slc11a1;Ncf2;Nfkb1;Gbp2;Irf5;Hpgd;Cd84;Irf8;Lyn;Zfp36;Gja1;Cx3cr1;Adam17;B2m;Ccr5
GO:0019221	cytokine-mediated signaling pathway	360	23	8.04946	2.85733	6.35347e-06	0.00016642	Axl;Ptpn6;Csf1;Il13ra1;Irf1;Ccl6;Lims1;Ifngr1;Osmr;Trem2;Csf1r;Ptprc;Traf2;Il6ra;Csf3r;Irf5;Parp14;Irgm1;Cx3cr1;Adam17;Fcer1g;Csf2ra;Ccr5
GO:0032970	regulation of actin filament-based process	360	23	8.04946	2.85733	6.35347e-06	0.00016642	Tgfb1;Tek;Tgfbr1;Plek;Pdlim4;Itgb3;Prkcd;Nckap1l;Hcls1;Lima1;Csf1r;Pdpn;Wasf2;Arpc1b;Arhgdib;Cyfip1;Arhgap17;Flna;Arap1;F11r;Arhgap18;Fes;Akap13
GO:0002764	immune response-regulating signaling pathway	310	21	6.93148	3.02965	6.62541e-06	0.00016812	Lgals9;Lcp2;Ptpn6;Cyba;Fcgr1;Irf1;Havcr2;Prkch;Fyb;Nckap1l;Ptprc;Cmtm3;Thy1;Ctsh;Tlr13;C3ar1;Cmklr1;Lyn;Tlr7;Nfam1;Fcer1g
GO:0030100	regulation of endocytosis	262	19	5.85822	3.24331	6.96268e-06	0.000171324	Axl;Tgfb1;Cyba;Hfe;Fcgr1;Dock2;Rack1;Itgb3;Pld2;Nckap1l;Pros1;Cd63;Slc11a1;Ptprc;Ldlr;Dnm2;Vamp8;Fcer1g;B2m
GO:0031349	positive regulation of defense response	341	22	7.62463	2.88539	8.69094e-06	0.00020756	Lgals9;Cyba;Hfe;Fcgr1;Irf1;Havcr2;Pik3cg;Tmem173;Unc13b;Lag3;Ets1;Ldlr;Tlr13;Vav1;Ctss;Lyn;Tlr7;Irgm1;Vamp8;Gja1;Fcer1g;Ccr5
GO:0072593	reactive oxygen species metabolic process	268	19	5.99238	3.17069	9.63123e-06	0.000223444	Itgb2;Hk2;Tgfb1;Ctns;Cyba;Ncf1;Plau;Prkcd;Aif1;Cflar;Ncf2;Prdx6;Prdx1;Tgfbr2;Dnm2;Vav1;Eef1a1;Cx3cr1;Ddah2
GO:0001906	cell killing	156	14	3.4881	4.01364	1.06944e-05	0.000241217	Lgals9;Ptpn6;Hfe;Fcgr1;Ncf1;Havcr2;Ptprc;Prdx1;Lag3;Ctsc;Ctsh;Vav1;B2m;Ccr5
GO:0051235	maintenance of location	321	21	7.17744	2.92583	1.13042e-05	0.000248081	Gm2a;Hk2;Lgals9;Tgfb1;Ptpn6;Cyba;Lpl;Itgb3;Hexb;Stard4;Hexa;Ptprc;Acvr1c;Flna;Thy1;Abhd5;Fgf2;Lyn;P2ry6;Syne2;Ccr5
GO:0006898	receptor-mediated endocytosis	252	18	5.63463	3.19453	1.49525e-05	0.000319512	Itgb2;Loxl3;Hfe;Fcrls;Fcgr1;Itgb3;Pld2;Gtf2h2;Lrp10;Cd63;Cd9;Cln3;Ldlr;Tgfbr2;Dnm2;Lgals3bp;Fcer1g;B2m
GO:0030098	lymphocyte differentiation	358	22	8.00475	2.74837	1.85886e-05	0.000387024	Loxl3;Lgals9;Spi1;Axl;Tgfb1;Ptpn6;Irf1;Vsir;Dock2;Nckap1l;Inpp5d;Ptprc;Dock11;Cbfb;Tgfbr2;Vav1;Cdk6;Adam17;Nfam1;Fcer1g;B2m;Mafb
GO:0097028	dendritic cell differentiation	40	7	0.894385	7.82661	2.58332e-05	0.000524414	Spi1;Axl;Tgfb1;Trem2;Ltbr;Tgfbr2;Lyn
GO:0044706	multi-multicellular organism process	239	17	5.34395	3.18117	2.72505e-05	0.000532067	Lgals9;Tgfb1;Hfe;Havcr2;Itgb3;Hexb;Igfbp5;Serpine2;Acvr1c;B4galt1;Arhgdib;Hpgd;Adcy7;Ets1;Tgfbr2;Ucp2;Gja1
GO:0006644	phospholipid metabolic process	341	21	7.62463	2.75423	2.79503e-05	0.000532067	Tgfb1;Lpcat3;Tek;Plek;Pik3cg;Pld2;Hexb;Prkcd;Csf1r;Idh1;Inpp5d;Prdx6;Cln3;Ldlr;Abhd5;Lpcat2;Lcat;Fgf2;Lyn;Fdps;Fabp5
GO:0050900	leukocyte migration	315	20	7.04328	2.83959	2.8176e-05	0.000532067	Itgb2;Lgals9;Tgfb1;Csf1;Ccl6;Itgb3;Nckap1l;Aif1;B4galt1;Csf3r;Thy1;Vav1;P2ry12;C3ar1;Cmklr1;Lyn;Dock8;Cx3cr1;Adam17;Fcer1g
GO:0042742	defense response to bacterium	269	18	6.01474	2.99265	3.57853e-05	0.000660401	Lgals9;Cyba;Fcgr1;Ncf1;Havcr2;Prkcd;Slc11a1;Gbp3;Gbp2;Unc13b;Anxa3;Gbp7;Irf8;Mpeg1;Adam17;Fcer1g;Lyz2;Rpl39
GO:0048872	homeostasis of number of cells	297	19	6.64081	2.8611	4.03375e-05	0.000727868	Spi1;Axl;Tgfb1;Dnase2a;Hmox1;Csf1;Nckap1l;Hcls1;Inpp5d;Prdx1;Dock11;Ets1;Cdk6;Lyn;Zfp36;Adam17;Fcer1g;B2m;Mafb
GO:0033002	muscle cell proliferation	223	16	4.9862	3.20886	4.22568e-05	0.000745924	Hmox1;Cyba;Tgfbr1;Itgb3;Myc;Aif1;Cflar;Igfbp5;Il6ra;Hpgd;Tgfbr2;Fgf2;Notch3;C3ar1;P2ry6;Gja1
GO:0071402	cellular response to lipoprotein particle stimulus	30	6	0.670789	8.94469	4.49517e-05	0.000776613	Itgb2;Lpl;Cd9;Ldlr;Adam17;Fcer1g
GO:0034341	response to interferon-gamma	134	12	2.99619	4.00509	4.66151e-05	0.000788573	Irf1;Ccl6;Aif1;Slc11a1;Gbp3;Gbp2;Vamp3;Parp14;Gbp7;Irf8;Irgm1;Vamp8
GO:0001562	response to protozoan	31	6	0.693148	8.65616	5.47009e-05	0.000906473	Slc11a1;Gbp3;Gbp2;Cd37;Gbp7;Irf8
GO:0031589	cell-substrate adhesion	306	19	6.84204	2.77695	6.03802e-05	0.000980575	Itgb2;Axl;Tek;Csf1;Lims1;Itgb3;Smoc1;Plau;Itgb5;Fermt3;Cd63;Pdpn;Vamp3;Flna;Thy1;Dnm2;Cdk6;Col16a1;Fbln2
GO:0018212	peptidyl-tyrosine modification	361	21	8.07182	2.60164	6.40009e-05	0.00101899	Itgb2;Axl;Tgfb1;Ptpn6;Tek;Ncf1;Irf1;Rack1;Itgb3;Prkcd;Hcls1;Trem2;Csf1r;Ptprc;Il6ra;Mvp;Thy1;Parp14;Lyn;Adam17;Fes
GO:0071496	cellular response to external stimulus	312	19	6.9762	2.72354	7.82442e-05	0.00122181	Axl;Tgfb1;Hmox1;Cyba;Hfe;Lamp2;Irf1;Itgb3;Aif1;Ptprc;Gba;Nfkb1;Ltbr;Ucp2;P2ry12;Bmf;Lyn;Tlr7;Gja1
GO:0043900	regulation of multi-organism process	369	21	8.2507	2.54524	8.74222e-05	0.00133937	Lgals9;Cyba;Havcr2;Ly86;Cd180;Plau;Tmem173;P4hb;Acvr1c;B4galt1;Unc13b;Hpgds;Arhgdib;Cd37;Ppib;Cd84;Irf8;Trim56;Zfp36;Lhfpl2;Ccr5
GO:1901136	carbohydrate derivative catabolic process	122	11	2.72787	4.03244	9.05209e-05	0.00136117	Gm2a;Tgfb1;Hexb;Prkcd;Hexa;Gusb;Gba;Fuca1;Neu4;Fgf2;Npl
GO:0032635	interleukin-6 production	144	12	3.21979	3.72696	9.39938e-05	0.00137188	Lgals9;Ptpn6;Cyba;Havcr2;Nckap1l;Inpp5d;Il6ra;Gba;Cd84;Tlr7;Fcer1g;Ccr5
GO:0007162	negative regulation of cell adhesion	264	17	5.90294	2.87992	9.46126e-05	0.00137188	Loxl3;Lgals9;Tgfb1;Ptpn6;Hfe;Irf1;Vsir;Havcr2;Prkcd;Serpine2;Ptprc;Pag1;Lag3;Cd9;Pde3b;Cbfb;Plxnb2
GO:0001525	angiogenesis	488	25	10.9115	2.29116	0.00010305	0.00146801	Itgb2;Hk2;Hmox1;Tek;Tgfbr1;Elk3;Sparc;Pik3cg;Itgb3;Plau;Fmnl3;B4galt1;Wasf2;Anxa3;Pde3b;Flna;Col4a2;Thy1;Ets1;Ctsh;Tgfbr2;Fgf2;Notch3;C3ar1;Cx3cr1
GO:0001819	positive regulation of cytokine production	404	22	9.03329	2.43544	0.000113159	0.00158423	Lgals9;Tgfb1;Tek;Cyba;Lpl;Irf1;Havcr2;Tmem173;Csf1r;Slc11a1;Ptprc;Traf2;Il6ra;Cd84;C3ar1;Irf8;Tlr7;Adam17;Nfam1;Fcer1g;B2m;Ccr5
GO:0032418	lysosome localization	67	8	1.49809	5.34012	0.000118352	0.00162885	Hmox1;Pld2;Snap23;Cd84;Lyn;Vamp8;Fes;Fcer1g
GO:0043087	regulation of GTPase activity	409	22	9.14509	2.40566	0.00013505	0.00182768	Rin2;Ccl6;Lims1;Dock2;Rack1;Nckap1l;Arhgdib;Arhgap17;Dock11;Thy1;Arap1;Vav1;Arhgap45;Plxnb2;F11r;Arhgap18;Arhgef1;Arhgap30;Dock8;Rasal3;Rp2;Rasgrp3
GO:0071706	tumor necrosis factor superfamily cytokine production	150	12	3.35394	3.57788	0.000138849	0.00184829	Lgals9;Axl;Ptpn6;Cyba;Vsir;Havcr2;Ptprc;Cd84;Zfp36;Cx3cr1;Fcer1g;Ccr5
GO:0009311	oligosaccharide metabolic process	37	6	0.827306	7.25246	0.000154298	0.00202081	Gm2a;St8sia6;Hexb;B4galt1;Neu4;Pgghg
GO:0035690	cellular response to drug	361	20	8.07182	2.47775	0.000184263	0.00237494	Spi1;Axl;Tgfb1;Hmox1;Cyba;Rack1;Itgb3;Mtr;Prkcd;Myc;Aif1;Cflar;Traf2;Nfkb1;Adcy7;Ets1;Dnm2;P2ry12;Rpl32;Slc31a1
GO:0060326	cell chemotaxis	280	17	6.26069	2.71535	0.000192327	0.00244015	Itgb2;Lgals9;Csf1;Ccl6;Prkcd;Nckap1l;Aif1;Csf3r;Vav1;Fgf2;C3ar1;Cmklr1;Lyn;Cx3cr1;Adam17;Fcer1g;Ccr5
GO:0002507	tolerance induction	26	5	0.58135	8.60067	0.00024194	0.00302239	Tgfb1;Havcr2;Tgfbr2;C3ar1;Lyn
GO:0030101	natural killer cell activation	94	9	2.1018	4.28203	0.000250157	0.00307769	Itgb2;Lgals9;Axl;Hfe;Irf1;Havcr2;Ptprc;Il6ra;Prdx1
GO:0009612	response to mechanical stimulus	210	14	4.69552	2.98156	0.000273072	0.00330947	Tgfb1;Cyba;Irf1;Itgb3;Myc;Serpine2;Nfkb1;Ltbr;Ets1;Tgfbr2;Usp53;Tlr7;Tifab;Gja1
GO:0055094	response to lipoprotein particle	27	5	0.60371	8.28212	0.000291537	0.00348129	Itgb2;Lpl;Cd9;Ldlr;Fcer1g
GO:0031532	actin cytoskeleton reorganization	97	9	2.16888	4.1496	0.000317047	0.00373104	Tgfb1;Tek;Plek;Pdlim4;Csf1r;Arhgdib;Flna;F11r;Fes
GO:0016042	lipid catabolic process	293	17	6.55137	2.59488	0.000327682	0.00380111	Gm2a;Lpl;Pik3cg;Pld2;Hexb;Prkcd;Acat2;Hexa;Idh1;Prdx6;Gba;Pde3b;Ldlr;Abhd5;Neu4;Plcb2;Pld4
GO:1903509	liposaccharide metabolic process	81	8	1.81113	4.41713	0.00044551	0.00509513	Gm2a;St8sia6;Hexb;Prkcd;Hexa;Gba;Cln3;Neu4
GO:0032623	interleukin-2 production	63	7	1.40866	4.96927	0.000494247	0.005574	Havcr2;Slc11a1;Ptprc;Traf2;Lag3;Zfp36;Fcer1g
GO:0032102	negative regulation of response to external stimulus	305	17	6.81969	2.49278	0.000519328	0.00577664	Lgals9;Havcr2;Plau;Prkcd;Pros1;Aif1;Serpine2;Tfpi;Nfkb1;Cd9;Adcy7;Ets1;Ldlr;Fgf2;Zfp36;Gja1;Cx3cr1
GO:0050727	regulation of inflammatory response	313	17	6.99856	2.42907	0.000695093	0.00762724	Lgals9;Fcgr1;Pmp22;Pik3cg;Tmem173;Cfh;Nfkb1;Adcy7;Ets1;Ldlr;Ctss;Lyn;Zfp36;Vamp8;Cx3cr1;Fcer1g;Ccr5
GO:0032602	chemokine production	87	8	1.94529	4.1125	0.000721122	0.00778128	Lgals9;Lpl;Havcr2;Csf1r;Il6ra;Cd84;Tlr7;Adam17
GO:0070371	ERK1 and ERK2 cascade	343	18	7.66935	2.347	0.000728297	0.00778128	Axl;Tgfb1;Ptpn6;Tek;Ccl6;Havcr2;Ntsr2;Itgb3;Myc;Trem2;Csf1r;Cflar;Ptprc;Ctsh;Fgf2;Lyn;P2ry6;Adam17
GO:0032963	collagen metabolic process	89	8	1.99001	4.02009	0.000838709	0.00884457	Tgfb1;Plod3;Vsir;Mrc2;Prkcd;P3h3;Il6ra;Ctss
GO:0042107	cytokine metabolic process	112	9	2.50428	3.59385	0.000910851	0.00948219	Irf9;Irf1;Inpp5d;Ptprc;Nfkb1;Lag3;Tlr7;Zfp36;Cx3cr1
GO:0071559	response to transforming growth factor beta	211	13	4.71788	2.75547	0.000939878	0.00966052	Tgfb1;Tgfbr1;Itgb5;Cflar;Acvr1c;Col4a2;Hpgd;Tgfbr2;Arap1;Dnm2;Cx3cr1;Bmpr1b;Adam17
GO:0031529	ruffle organization	53	6	1.18506	5.06303	0.00112948	0.0114642	Plek;Lima1;Aif1;Csf1r;Cyfip1;P2ry12
GO:0001667	ameboidal-type cell migration	387	19	8.65317	2.19573	0.00115639	0.0115925	Itgb2;Tgfb1;Hmox1;Tek;Tgfbr1;Pmp22;Sparc;Itgb3;Cd63;Acvr1c;Wasf2;Anxa3;Arhgdib;Ets1;Ctsh;Tgfbr2;P2ry12;Fgf2;Adam17
GO:0071216	cellular response to biotic stimulus	246	14	5.50047	2.54524	0.00130505	0.0129232	Axl;Tgfb1;Havcr2;Ly86;Cd180;Trem2;Nfkb1;Gbp2;Cd84;Irf8;Lyn;Zfp36;Cx3cr1;Ccr5
GO:0009743	response to carbohydrate	247	14	5.52283	2.53493	0.00135624	0.0132682	Tgfb1;Mlxipl;Cyba;Sparc;Rack1;Ncf2;Acvr1c;Nfkb1;Unc13b;Pde3b;Tgfbr2;Ucp2;Lyn;Gja1
GO:0035456	response to interferon-beta	55	6	1.22978	4.87892	0.00137406	0.0132826	Irf1;Tmem173;Gbp3;Gbp2;Irgm1;Ifit3
GO:1901264	carbohydrate derivative transport	75	7	1.67697	4.17419	0.00141193	0.0133676	Cyba;Slc29a3;Slc50a1;Slc37a2;Slc25a24;Vamp8;Gja1
GO:0022411	cellular component disassembly	334	17	7.46811	2.27634	0.00141578	0.0133676	Hk2;Dnase2a;Tgfbr1;Lamp2;Plek;Gfm2;Lcp1;Myc;Lima1;Acvr1c;Gba;Pdpn;Cln3;Ets1;Ctss;Irgm1;Vamp8
GO:1901615	organic hydroxy compound metabolic process	457	21	10.2183	2.05513	0.00148144	0.0138268	Ctns;Pmp22;Plek;Npc2;Sqle;Lima1;Stard4;Hsd17b7;Gba;Nfkb1;Msmo1;Slc37a2;Ldlr;Lss;Lcat;Fgf2;Cpq;P2ry6;Retsat;Fdps;Rdh11
GO:0033622	integrin activation	23	4	0.514271	7.778	0.00155139	0.0143151	Plek;Fermt3;P2ry12;Col16a1
GO:1901342	regulation of vasculature development	312	16	6.9762	2.29351	0.00179701	0.0163683	Itgb2;Hk2;Hmox1;Tek;Sparc;Itgb3;Cflar;Anxa3;Pde3b;Col4a2;Ets1;Ctsh;Tgfbr2;Fgf2;C3ar1;Cx3cr1
GO:0010324	membrane invagination	58	6	1.29686	4.62657	0.00181422	0.0163683	Itgb2;Fcgr1;Nckap1l;Trem2;Aif1;Fcer1g
GO:0007264	small GTPase mediated signal transduction	468	21	10.4643	2.00682	0.00197803	0.0175205	Hmox1;Csf1;Cyth4;Dock2;Spata13;Aif1;Pdpn;Wasf2;Arhgdib;Cyfip1;Dock11;Dnm2;Vav1;Arhgap18;Arhgef1;Rgl2;Arhgap30;Dock8;Rasal3;Akap13;Rasgrp3
GO:0010876	lipid localization	375	18	8.38486	2.14673	0.00198508	0.0175205	Gm2a;Lpl;Itgb3;Abcc3;Npc2;Hexb;Prkcd;Lrp10;Lima1;Acat2;Stard4;Hexa;Acvr1c;Slco2b1;Ldlr;Abhd5;Lcat;Abca9
GO:0043491	protein kinase B signaling	176	11	3.93529	2.79522	0.00203691	0.0177847	Axl;Tgfb1;Tek;Tgfbr1;Rack1;Pik3cg;Hcls1;Igfbp5;P2ry12;Fgf2;Cx3cr1
GO:0007178	transmembrane receptor protein serine/threonine kinase signaling pathway	317	16	7.088	2.25734	0.00211053	0.0182314	Lgals9;Tgfb1;Hfe;Chrd;Tgfbr1;Vsir;Itgb5;Hexa;Acvr1c;Wwtr1;Hpgd;Tgfbr2;Arap1;Dnm2;Bmpr1b;Adam17
GO:0090077	foam cell differentiation	25	4	0.558991	7.15576	0.00213974	0.0182892	Csf1;Lpl;Itgb3;Prkch
GO:0036314	response to sterol	26	4	0.58135	6.88053	0.0024848	0.0208006	Tgfb1;Tgfbr1;Tgfbr2;Ccr5
GO:0045730	respiratory burst	26	4	0.58135	6.88053	0.0024848	0.0208006	Cyba;Ncf1;Slc11a1;Ncf2
GO:0060491	regulation of cell projection assembly	181	11	4.04709	2.718	0.00253605	0.021013	Tgfbr1;Prkcd;Wasf2;Cyfip1;Cln3;Dock11;Arap1;Dnm2;P2ry12;Adamts16;Syne2
GO:0006887	exocytosis	357	17	7.98239	2.12969	0.00284817	0.0232738	Itgb2;Lgals9;Hmox1;Plek;Pld2;Snap23;Unc13b;Vamp3;Anxa3;Arhgap17;Cd84;Rims1;Lyn;Syngr2;Vamp8;Fes;Fcer1g
GO:0023058	adaptation of signaling pathway	27	4	0.60371	6.6257	0.00286624	0.0232738	Pld2;Gtf2h2;Dnm2;Rdh11
GO:0090407	organophosphate biosynthetic process	484	21	10.8221	1.94048	0.00294845	0.0237043	Hk2;Tgfb1;Lpcat3;Mlxipl;Elovl1;Dguok;Plek;Pik3cg;Pld2;Hexb;Myc;Idh1;Adcy7;Abhd5;Lpcat2;Lcat;Fgf2;Entpd1;P2ry6;Fdps;Fabp5
GO:0002831	regulation of response to biotic stimulus	133	9	2.97383	3.0264	0.00300502	0.0239223	Lgals9;Cyba;Havcr2;Ly86;Cd180;Tmem173;Unc13b;Cd37;Cd84
GO:0043112	receptor metabolic process	186	11	4.15889	2.64494	0.00312983	0.0244114	Itgb2;Tgfb1;Itgb3;Pld2;Gtf2h2;Cd63;Vamp3;Cd9;Arap1;Dnm2;Fcer1g
GO:0034330	cell junction organization	242	13	5.41103	2.4025	0.00317617	0.0244114	Tgfb1;Tek;Tgfbr1;Pmp22;Lims1;Itgb3;Prkch;Csf1r;Cd9;Flna;Thy1;Col16a1;Gja1
GO:0050673	epithelial cell proliferation	392	18	8.76497	2.05363	0.00319413	0.0244114	Tgfb1;Hmox1;Tek;Cyba;Tgfbr1;Sparc;Lims1;Itgb3;Plau;Myc;Cflar;Igfbp5;B4galt1;Fgf2;Cdk6;Zfp36;Gja1;Adam17
GO:0042063	gliogenesis	301	15	6.73025	2.22874	0.00324427	0.0244114	Tgfb1;Csf1;Pmp22;Gfap;Prkch;Hexb;Myc;Serpine2;Cd9;Ldlr;P2ry12;Fgf2;Cdk6;Lyn;Syne2
GO:0002532	production of molecular mediator involved in inflammatory response	65	6	1.45338	4.12832	0.00325076	0.0244114	Snap23;Adcy7;Lyn;Vamp8;Adam17;Fcer1g
GO:0048535	lymph node development	28	4	0.626069	6.38907	0.00328586	0.0244114	Tgfb1;Nfkb1;Pdpn;Ltbr
GO:0097581	lamellipodium organization	87	7	1.94529	3.59844	0.00331317	0.0244114	Pmp22;Spata13;Pdpn;Wasf2;Cyfip1;Dnm2;P2ry12
GO:0033674	positive regulation of kinase activity	489	21	10.9339	1.92064	0.00332371	0.0244114	Lgals9;Tgfb1;Lcp2;Tek;Tgfbr1;Csf1;Ncf1;Pik3cg;Itgb3;Prkcd;Nckap1l;Csf1r;Slc11a1;Ptprc;Traf2;Il6ra;Tgfbr2;Fgf2;Lyn;Adam17;Akap13
GO:1902903	regulation of supramolecular fiber organization	332	16	7.42339	2.15535	0.00333703	0.0244114	Tgfbr1;Plek;Pdlim4;Prkcd;Nckap1l;Hcls1;Lima1;Wasf2;Arpc1b;Cyfip1;Flna;Ldlr;Arap1;Arhgap18;Fes;Akap13
GO:0043254	regulation of protein complex assembly	426	19	9.5252	1.99471	0.00341504	0.0245034	Tgfb1;Lamp2;Plek;Rack1;Prkcd;Lcp1;Nckap1l;Hcls1;Gba;Unc13b;Arpc1b;Cyfip1;Lcat;P2ry12;Arhgap18;Bmf;Rims1;Fes;Fnip2
GO:0019216	regulation of lipid metabolic process	333	16	7.44575	2.14888	0.00343627	0.0245034	Tgfb1;Mlxipl;Tek;Pik3cg;Golm1;Prkcd;Stard4;Idh1;Nfkb1;Pde3b;Ldlr;Abhd5;Fgf2;Lyn;Fdps;Fabp5
GO:0032609	interferon-gamma production	111	8	2.48192	3.22331	0.00344013	0.0245034	Lgals9;Axl;Vsir;Havcr2;Slc11a1;Il6ra;Irf8;Tlr7
GO:0061614	pri-miRNA transcription by RNA polymerase II	46	5	1.02854	4.86125	0.00350187	0.0247263	Spi1;Tgfb1;Tgfbr1;Nfkb1;Ets1
GO:0060759	regulation of response to cytokine stimulus	112	8	2.50428	3.19453	0.00363469	0.0254165	Axl;Csf1;Trem2;Ptprc;Traf2;Parp14;Irgm1;Adam17
GO:0048017	inositol lipid-mediated signaling	137	9	3.06327	2.93804	0.00366223	0.0254165	Ptpn6;Tek;Ncf1;Pik3cg;Pld2;Hcls1;Csf1r;Serpine2;Rgl2
GO:0090130	tissue migration	276	14	6.17126	2.26858	0.00375642	0.0258492	Itgb2;Tgfb1;Hmox1;Tek;Tgfbr1;Sparc;Itgb3;Cd63;Anxa3;Ets1;Ctsh;Tgfbr2;Fgf2;Adam17
GO:0031345	negative regulation of cell projection organization	193	11	4.31541	2.54901	0.00414384	0.0279604	Dguok;Ctsz;Pmp22;Gfap;Prkcd;Flna;Thy1;Dnm2;Adam17;B2m;Ccr5
GO:0046434	organophosphate catabolic process	193	11	4.31541	2.54901	0.00414384	0.0279604	Hk2;Mlxipl;Ncf1;Pld2;Prkcd;Myc;Idh1;Ncf2;Prdx6;Ldlr;Entpd1
GO:0002269	leukocyte activation involved in inflammatory response	30	4	0.670789	5.96313	0.00424673	0.0279604	Aif1;Ldlr;Tlr7;Cx3cr1
GO:0035587	purinergic receptor signaling pathway	30	4	0.670789	5.96313	0.00424673	0.0279604	P2ry12;P2ry13;Gpr34;P2ry6
GO:0019882	antigen processing and presentation	91	7	2.03473	3.44027	0.00425599	0.0279604	Hfe;Fcgr1;Trem2;Slc11a1;Ctss;Fcer1g;B2m
GO:0071887	leukocyte apoptotic process	115	8	2.57136	3.1112	0.00426981	0.0279604	Axl;Myc;Hcls1;Lyn;Dock8;Adam17;Fcer1g;Ccr5
GO:0002440	production of molecular mediator of immune response	195	11	4.36013	2.52286	0.00447714	0.0290835	Tgfb1;Hmox1;Tek;Hfe;Vsir;Slc11a1;Ptprc;Traf2;Cd37;Fcer1g;B2m
GO:0006979	response to oxidative stress	440	19	9.83823	1.93124	0.00483087	0.0311323	Axl;Hmox1;Ncf1;Rack1;Pld2;Mtr;Prkcd;Aif1;P4hb;Idh1;Cflar;Prdx6;Traf2;Nfkb1;Prdx1;Ets1;Dnm2;Ucp2;Slc25a24
GO:0007015	actin filament organization	377	17	8.42958	2.01671	0.0049266	0.0313069	Tgfbr1;Plek;Pdlim4;Prkcd;Lcp1;Nckap1l;Itgb5;Hcls1;Lima1;Aif1;Wasf2;Arpc1b;Cyfip1;Arhgap17;Flna;Arap1;Arhgap18
GO:0015850	organic hydroxy compound transport	255	13	5.7017	2.28002	0.00493508	0.0313069	Abcc3;Npc2;Myc;Lima1;Acat2;Stard4;Slco2b1;Ldlr;Slc16a1;Lcat;P2ry12;Entpd1;Fcer1g
GO:0050920	regulation of chemotaxis	201	11	4.49428	2.44755	0.00560657	0.035291	Lgals9;Tgfb1;Csf1;Nckap1l;Aif1;P2ry12;Fgf2;C3ar1;Cmklr1;Lyn;Adam17
GO:0070482	response to oxygen levels	321	15	7.17744	2.08988	0.00585328	0.0365605	Hk2;Tgfb1;Hmox1;Tek;Cyba;Pld2;Plau;Myc;P4hb;Cflar;Agtrap;Ets1;Tgfbr2;Ucp2;Adam17
GO:0032615	interleukin-12 production	52	5	1.1627	4.30033	0.00595674	0.036643	Irf1;Prkcd;Nfkb1;Irf8;Cmklr1
GO:0034113	heterotypic cell-cell adhesion	52	5	1.1627	4.30033	0.00595674	0.036643	Itgb2;Itgb3;Ptprc;Itgax;Thy1
GO:1903131	mononuclear cell differentiation	33	4	0.737868	5.42103	0.00601734	0.0367374	Csf1;Myc;Inpp5d;Cdk6
GO:0032613	interleukin-10 production	53	5	1.18506	4.2192	0.00645958	0.0390176	Lgals9;Vsir;Prkcd;Cd84;Fcer1g
GO:0097237	cellular response to toxic substance	234	12	5.23215	2.29351	0.00648692	0.0390176	Spi1;Axl;Hmox1;Rack1;Prkcd;Prdx6;Nfkb1;Prdx1;Adcy7;Ets1;Dnm2;Slc31a1
GO:0048871	multicellular organismal homeostasis	453	19	10.1289	1.87582	0.0065491	0.039102	Mlxipl;Hfe;Csf1;Itgb3;Csf1r;Slc11a1;Inpp5d;Wwtr1;Gba;Tpp1;Lca5;Ctsh;Ucp2;Ctss;Cmklr1;Gja1;Adam17;Ccr5;Fabp5
GO:0010959	regulation of metal ion transport	391	17	8.74261	1.9445	0.00701846	0.0415984	Tgfb1;Ptpn6;Cyba;Hfe;Pik3cg;Itgb3;Cd63;Serpine2;Flna;Thy1;Dnm2;P2ry12;Cd84;Lyn;P2ry6;Gja1;B2m
GO:0045088	regulation of innate immune response	267	13	5.97002	2.17755	0.00718493	0.0420127	Lgals9;Cyba;Hfe;Irf1;Havcr2;Tmem173;Lag3;Tlr13;Vav1;Parp14;Lyn;Tlr7;Irgm1
GO:2001233	regulation of apoptotic signaling pathway	392	17	8.76497	1.93954	0.00719183	0.0420127	Hmox1;Tgfbr1;Pmp22;Rack1;Prkcd;Myc;P4hb;Cflar;Ptprc;Traf2;Ltbr;Ctsc;Ctsh;Bmf;Cx3cr1;Bmpr1b;Tpt1
GO:0048771	tissue remodeling	181	10	4.04709	2.47091	0.00758936	0.0440183	Axl;Tgfb1;Itgb3;Csf1r;Igfbp5;Inpp5d;Tpp1;Flna;Ctss;Gja1
GO:0043627	response to estrogen	78	6	1.74405	3.44027	0.00794804	0.0456134	Hmox1;Tek;Tgfbr1;Gba;Arpc1b;Tgfbr2
GO:0030323	respiratory tube development	211	11	4.71788	2.33156	0.00797673	0.0456134	Loxl3;Plod3;Ctsd;Ctsz;Sparc;Igfbp5;Pdpn;Asah1;Ctsh;Tgfbr2;Fgf2
GO:0032606	type I interferon production	79	6	1.76641	3.39672	0.00844418	0.0479488	Irf9;Irf1;Havcr2;Tmem173;Trim56;Tlr7

## Sheet: Table S2 - P3
geneSet	description	size	overlap	expect	enrichmentRatio	pValue	FDR	userId
WP3625	TYROBP Causal Network	58	18	2.34035	7.69115	3.8598e-12	6.67746e-10	Itgb2;Tcirg1;Il13ra1;Adap2;Npc2;Nckap1l;Apbb1ip;Tnfrsf1b;Spp1;Itgam;Cd37;Il10ra;Ppp1r18;C1qc;Creb3l2;Lhfpl2;Gpx1;Bin2
WP3626	Microglia Pathogen Phagocytosis Pathway	41	14	1.65439	8.46235	2.51552e-10	2.17592e-08	Itgb2;Cyba;Ncf1;Pik3cg;Syk;Nckap1l;Arpc1b;Itgam;Rac2;Plcg2;C1qa;C1qc;C1qb;Fcer1g
WP374	Prostaglandin Synthesis and Regulation	31	9	1.25088	7.19495	2.17979e-06	0.000125701	S100a6;Anxa5;Anxa3;Tbxas1;Anxa4;Hpgd;Anxa2;S100a10;Ptgs1
WP85	Focal Adhesion	185	19	7.46491	2.54524	0.000135472	0.00585914	Itgb2;Itga5;Vwf;Pik3cg;Itgb5;Itga7;Itgb1;Fn1;Itga6;Tln1;Pdgfra;Spp1;Itgam;Col4a1;Col4a2;Rac2;Lamb2;Dock1;Col1a1
WP2841	Focal Adhesion-PI3K-Akt-mTOR-signaling pathway	325	27	13.114	2.05886	0.000209586	0.00725166	Itgb2;Itga5;Vwf;Csf1;Pik3cg;Osmr;Itgb5;Ifnar2;Csf1r;Itga7;Itgb1;Fn1;Itga6;Csf3r;Pdgfra;Spp1;Il4ra;Itgam;Col4a1;Col4a2;Jak3;Gng12;Fgf2;Creb3l2;Lamb2;Gng5;Col1a1
WP2271	Macrophage markers	10	4	0.403509	9.91304	0.000445159	0.0128354	Cd68;Cd74;Rac2;Lyz2
WP6	Integrin-mediated Cell Adhesion	100	12	4.03509	2.97391	0.000607688	0.0150186	Itgb2;Itga5;Capns1;Itgb5;Itga7;Itgb1;Itga6;Tln1;Itgam;Rac2;Dock1;Capn3
WP449	Complement and Coagulation Cascades	62	9	2.50175	3.59748	0.000742509	0.0160568	Vwf;Plau;Pros1;Tfpi;C1qa;C1qc;C1qb;C3ar1;C4b
WP458	Inflammatory Response Pathway	30	6	1.21053	4.95652	0.00105098	0.0202022	Fn1;Tnfrsf1b;Tnfrsf1a;Il4ra;Lamb2;Col1a1
WP1496	Oxidative Damage	42	7	1.69474	4.13043	0.00126329	0.0218549	Nfkb1;Tnfrsf1b;C1qa;C1qc;C1qb;C3ar1;C4b
WP2573	Primary Focal Segmental Glomerulosclerosis FSGS	72	9	2.90526	3.09783	0.00220108	0.0328549	Tgfb1;Ctsl;Lrp5;Plce1;Cd151;Itgb1;Vim;Tln1;Lamb2
WP163	Cytoplasmic Ribosomal Proteins	101	11	4.07544	2.6991	0.00227895	0.0328549	Rpl13;Rplp1;Rpl10;Rps5;Rpl10a;Rpl12;Rps2;Rps10;Rps12;Rplp0;Rpl41
mmu04142	Lysosome	124	27	3.88109	6.95681	6.66134e-16	2.13829e-13	Gm2a;Tcirg1;Man2b1;Ctsd;Ctsz;Lamp2;Ctsa;Cd68;Lgmn;Npc2;Ctsl;Ctsb;Naga;Litaf;Hexa;Cd63;Gusb;Slc11a1;Gba;Fuca1;Cln3;Tpp1;Pla2g15;Ctsh;Gns;Ctss;Lamp1
mmu04145	Phagosome	181	21	5.66514	3.70688	1.93797e-07	3.11044e-05	Itgb2;Itga5;Tubb6;Tcirg1;Cyba;Ncf1;Lamp2;Mrc2;Ctsl;Itgb5;Itgb1;Fcgr2b;Itgam;H2-DMa;Ctss;Tubb2b;Fcgr3;H2-K1;H2-T23;H2-D1;Lamp1
mmu04380	Osteoclast differentiation	128	17	4.00628	4.24333	4.29338e-07	4.59392e-05	Spi1;Irf9;Tgfb1;Lcp2;Cyba;Csf1;Ncf1;Syk;Ifnar2;Csf1r;Fcgr2b;Nfkb1;Tnfrsf1a;Tgfbr2;Plcg2;Fcgr3;Blnk
mmu05150	Staphylococcus aureus infection	56	11	1.75275	6.27585	9.75434e-07	7.82786e-05	Itgb2;Fcgr2b;Itgam;C1qa;C1qc;C1qb;H2-DMa;C3ar1;Selplg;Fcgr3;C4b
mmu04611	Platelet activation	124	16	3.88109	4.12256	1.4036e-06	8.20095e-05	Vwf;Lcp2;Pik3cg;Syk;Plcb3;Fermt3;Itgb1;Apbb1ip;Tln1;Tbxas1;Adcy7;Gnai2;Plcg2;Ptgs1;Fcer1g;Col1a1
mmu04512	ECM-receptor interaction	83	13	2.59782	5.00419	1.53289e-06	8.20095e-05	Itga5;Vwf;Itgb5;Itga7;Itgb1;Fn1;Itga6;Spp1;Col4a1;Col4a2;Lamb2;Col1a1;Cd44
mmu05152	Tuberculosis	178	19	5.57124	3.41037	2.70355e-06	0.000123977	Itgb2;Tcirg1;Tgfb1;Ctsd;Lamp2;Lsp1;Mrc2;Syk;Cd74;Fcgr2b;Nfkb1;Tnfrsf1a;Itgam;Il10ra;H2-DMa;Ctss;Fcer1g;Fcgr3;Lamp1
mmu04810	Regulation of actin cytoskeleton	215	21	6.72931	3.12068	3.37195e-06	0.0001353	Gna12;Itgb2;Itga5;Spata13;Nckap1l;Itgb5;Itga7;Itgb1;Fn1;Itga6;Wasf2;Pdgfra;Arpc1b;Iqgap1;Itgam;Msn;Rac2;Gng12;Fgf2;Tmsb4x;Dock1
mmu00511	Other glycan degradation	18	6	0.563384	10.6499	1.19999e-05	0.000412527	Man2b1;Hexa;Gba;Fuca1;Man2b2;Neu4
mmu04670	Leukocyte transendothelial migration	115	14	3.5994	3.88954	1.28513e-05	0.000412527	Itgb2;Cyba;Ncf1;Itgb1;Itgam;Msn;Cdh5;Gnai2;Rac2;Plcg2;Ctnna1;F11r;Sipa1;Vcam1
mmu04610	Complement and coagulation cascades	88	12	2.75432	4.35679	1.69484e-05	0.000494585	Itgb2;Vwf;Plau;Clu;Pros1;Tfpi;Itgam;C1qa;C1qc;C1qb;C3ar1;C4b
mmu04151	PI3K-Akt signaling pathway	358	27	11.2051	2.40962	1.85733e-05	0.000496835	Itga5;Vwf;Csf1;Pik3cg;Syk;Osmr;Itgb5;Ifnar2;Csf1r;Itga7;Itgb1;Fn1;Itga6;Nfkb1;Csf3r;Pdgfra;Spp1;Il4ra;Col4a1;Col4a2;Jak3;Gng12;Fgf2;Creb3l2;Lamb2;Gng5;Col1a1
mmu05133	Pertussis	76	11	2.37873	4.62431	2.15493e-05	0.000532102	Itgb2;Itga5;Itgb1;Nfkb1;Itgam;Gnai2;C1qa;C1qc;C1qb;Irf8;C4b
mmu05145	Toxoplasmosis	108	13	3.3803	3.84581	2.97084e-05	0.000681171	Tgfb1;Stat3;Pik3cg;Itgb1;Itga6;Nfkb1;Tnfrsf1a;Il10ra;Ldlr;Gnai2;H2-DMa;Lamb2;Ccr5
mmu05200	Pathways in cancer	530	34	16.5885	2.04961	4.56074e-05	0.000975998	Gna12;Spi1;Tgfb1;Stat3;Hmox1;Nfe2l2;Il13ra1;Il6st;Ifnar2;Csf1r;Lrp5;Plcb3;Itgb1;Fn1;Itga6;Nfkb1;Csf3r;Pdgfra;Il4ra;Col4a1;Col4a2;Adcy7;Jak3;Gsta4;Tgfbr2;Gnai2;Rac2;Plcg2;Cebpa;Gng12;Fgf2;Ctnna1;Lamb2;Gng5
mmu05163	Human cytomegalovirus infection	256	21	8.01257	2.62088	4.90974e-05	0.000985017	Gna12;Stat3;Ripk1;Tapbp;Plcb3;Nfkb1;Pdgfra;Tnfrsf1a;Adcy7;Il10ra;Gnai2;Rac2;Gng12;Creb3l2;B2m;H2-K1;Akap13;H2-T23;Gng5;H2-D1;Ccr5
mmu04933	AGE-RAGE signaling pathway in diabetic complications	100	12	3.12991	3.83398	6.21132e-05	0.00117284	Tgfb1;Stat3;Plcb3;Plce1;Fn1;Nfkb1;Col4a1;Col4a2;Tgfbr2;Plcg2;Col1a1;Vcam1
mmu04666	Fc gamma R-mediated phagocytosis	87	11	2.72302	4.03963	7.77314e-05	0.00138621	Ncf1;Dock2;Syk;Fcgr2b;Wasf2;Arpc1b;Rac2;Dnm2;Plcg2;Asap3;Myo10
mmu04612	Antigen processing and presentation	91	11	2.84822	3.86206	0.000117614	0.00198706	Lgmn;Ctsl;Ctsb;Tapbp;Cd74;H2-DMa;Ctss;B2m;H2-K1;H2-T23;H2-D1
mmu05167	Kaposi sarcoma-associated herpesvirus infection	217	18	6.7919	2.65021	0.000148815	0.00238848	Irf9;Stat3;Pik3cg;Syk;Il6st;Ifnar2;Nfkb1;Tnfrsf1a;Plcg2;Gng12;Fgf2;Prex1;Zfp36;H2-K1;H2-T23;Gng5;H2-D1;Ccr5
mmu04510	Focal adhesion	199	17	6.22852	2.72938	0.000159363	0.00243598	Itga5;Vwf;Parvg;Itgb5;Itga7;Itgb1;Fn1;Itga6;Tln1;Pdgfra;Spp1;Col4a1;Col4a2;Rac2;Lamb2;Dock1;Col1a1
mmu04640	Hematopoietic cell lineage	95	11	2.97341	3.69945	0.000173767	0.00253541	Itga5;Csf1;Csf1r;Itga6;Csf3r;Cd9;Il4ra;Itgam;Cd37;H2-DMa;Cd44
mmu05140	Leishmaniasis	67	9	2.09704	4.29177	0.000219033	0.00305694	Itgb2;Tgfb1;Cyba;Ncf1;Itgb1;Nfkb1;Itgam;H2-DMa;Fcgr3
mmu05169	Epstein-Barr virus infection	230	18	7.19879	2.50042	0.000307111	0.00410761	Irf9;Stat3;Ripk1;Syk;Ifnar2;Tapbp;Vim;Nfkb1;Jak3;Plcg2;H2-DMa;Entpd1;B2m;Blnk;H2-K1;H2-T23;H2-D1;Cd44
mmu04064	NF-kappa B signaling pathway	104	11	3.25511	3.37931	0.000387272	0.00497257	Trim25;Ripk1;Syk;Plau;Cflar;Nfkb1;Ltbr;Tnfrsf1a;Plcg2;Blnk;Vcam1
mmu05205	Proteoglycans in cancer	204	16	6.38502	2.50587	0.000645467	0.00796904	Itga5;Tgfb1;Stat3;Ctsl;Plau;Itgb5;Plce1;Cd63;Itgb1;Fn1;Iqgap1;Msn;Plcg2;Fgf2;Col1a1;Cd44
mmu04926	Relaxin signaling pathway	131	12	4.10018	2.9267	0.000795004	0.00945171	Tgfb1;Plcb3;Nfkb1;Col4a1;Col4a2;Adcy7;Tgfbr2;Gnai2;Gng12;Creb3l2;Gng5;Col1a1
mmu04015	Rap1 signaling pathway	209	16	6.54151	2.44592	0.000839236	0.00962124	Itgb2;Lcp2;Csf1;Csf1r;Plcb3;Plce1;Itgb1;Apbb1ip;Tln1;Pdgfra;Itgam;Adcy7;Gnai2;Rac2;Fgf2;Sipa1
mmu04650	Natural killer cell mediated cytotoxicity	118	11	3.69329	2.97837	0.00113022	0.0125104	Itgb2;Lcp2;Syk;Ifnar2;Rac2;Plcg2;Sh3bp2;Fcer1g;H2-K1;H2-T23;H2-D1
mmu05142	Chagas disease (American trypanosomiasis)	101	10	3.16121	3.16335	0.00118934	0.0127259	Tgfb1;Plcb3;Cflar;Nfkb1;Tnfrsf1a;Tgfbr2;Gnai2;C1qa;C1qc;C1qb
mmu05165	Human papillomavirus infection	370	23	11.5807	1.98607	0.00126619	0.0131112	Itga5;Tcirg1;Vwf;Irf9;Scrib;Itgb5;Ifnar2;Itga7;Itgb1;Fn1;Itga6;Nfkb1;Spp1;Oasl2;Tnfrsf1a;Col4a1;Col4a2;Creb3l2;Lamb2;H2-K1;H2-T23;H2-D1;Col1a1
mmu04062	Chemokine signaling pathway	199	15	6.22852	2.40828	0.00141805	0.0142248	Stat3;Ncf1;Dock2;Pik3cg;Plcb3;Nfkb1;Adcy7;Jak3;Gnai2;Rac2;Gng12;Prex1;Cx3cr1;Gng5;Ccr5
mmu05418	Fluid shear stress and atherosclerosis	143	12	4.47577	2.6811	0.0017091	0.0160356	Hmox1;Cyba;Nfe2l2;Ncf1;Ctsl;Nfkb1;Tnfrsf1a;Cdh5;Gsta4;Rac2;Bmpr1b;Vcam1
mmu05146	Amoebiasis	106	10	3.3177	3.01413	0.00172028	0.0160356	Itgb2;Tgfb1;Plcb3;Fn1;Nfkb1;Itgam;Col4a1;Col4a2;Lamb2;Col1a1
mmu04662	B cell receptor signaling pathway	72	8	2.25353	3.54998	0.00174843	0.0160356	Syk;Fcgr2b;Dapp1;Nfkb1;Rac2;Plcg2;Cd81;Blnk
mmu04630	JAK-STAT signaling pathway	165	13	5.16435	2.51726	0.00196747	0.0175433	Irf9;Stat3;Il13ra1;Gfap;Il6st;Osmr;Ifnar2;Csf3r;Pdgfra;Il4ra;Jak3;Il10ra;Crlf2
mmu05100	Bacterial invasion of epithelial cells	74	8	2.31613	3.45403	0.00208663	0.0181029	Itga5;Itgb1;Fn1;Wasf2;Arpc1b;Dnm2;Ctnna1;Dock1
mmu04210	Apoptosis	136	11	4.25668	2.58418	0.00351065	0.0296558	Ctsd;Ctsz;Ripk1;Ctsl;Ctsb;Parp3;Cflar;Nfkb1;Tnfrsf1a;Ctsh;Ctss
mmu04060	Cytokine-cytokine receptor interaction	296	18	9.26453	1.94289	0.00529941	0.0436182	Tgfb1;Csf1;Il13ra1;Il6st;Osmr;Ifnar2;Csf1r;Tnfrsf1b;Csf3r;Ltbr;Tnfrsf1a;Il4ra;Il10ra;Tgfbr2;Crlf2;Cx3cr1;Bmpr1b;Ccr5
GO:0045785	positive regulation of cell adhesion	382	41	10.4639	3.91824	5.62883e-14	4.57061e-11	Itga5;Lgals9;Tgfb1;Csf1;Havcr2;Smoc1;Syk;Il6st;Nckap1l;Emp2;Smoc2;Cd74;Gpam;Cd63;Itgb1;Fn1;Apbb1ip;Itga6;Pdpn;Spp1;Iqgap1;Il4ra;Jak3;Tgfbr2;Dnm2;Itpkb;Prex1;Col16a1;S100a10;Ccdc88b;Dock8;Rasal3;Dock1;Fbln2;H2-T23;Lgals1;Ccr5;Cd44;Nid1;Dab2;Myo10
GO:0009611	response to wounding	488	46	13.3675	3.44119	1.79745e-13	7.29765e-11	Itga5;Vwf;Rhoc;Axl;Tgfb1;Apoe;Hmox1;Elk3;Nfe2l2;Sparc;Pik3cg;Gfap;Syk;Plau;Lcp1;Scrib;Pros1;Smoc2;Fermt3;Cd151;Cflar;Slc11a1;Fn1;Serpine2;Tfpi;Cst3;Anxa5;Pdpn;Pdgfra;Cd9;Rab27a;Anxa2;Tgfbr2;Fgf2;Ctnna1;Creb3l2;Cpq;Zfp36;Entpd1;Lamb2;Fcer1g;Gpx1;Lgals1;Capn3;Col1a1;Cd44
GO:0002274	myeloid leukocyte activation	194	26	5.31411	4.89263	2.0008e-11	5.4155e-09	Itgb2;Lgals9;Spi1;Tgfb1;Lcp2;Hmox1;Dock2;Havcr2;Syk;Clu;Slc11a1;Fcgr2b;Anxa3;Ltbr;Il4ra;Cd37;Ldlr;Tgfbr2;Rac2;Crlf2;Cebpa;Sbno2;Tlr7;Cx3cr1;Fes;Fcer1g
GO:0043062	extracellular structure organization	279	31	7.64246	4.05628	3.20017e-11	6.49635e-09	Tgfb1;Apoe;Plod3;Abca1;Pmp22;Plod1;Gfap;Smoc1;Lcp1;Smoc2;Efemp2;Itgb1;Cflar;Fn1;Soat1;Pdpn;Tnfrsf1b;Pdgfra;Tnfrsf1a;Col4a1;Col4a2;Crispld2;Anxa2;Ctss;Pomt1;Col16a1;Col27a1;Lamb2;Fbln2;Col1a1;Nid1
GO:0031589	cell-substrate adhesion	306	31	8.38205	3.69838	3.34537e-10	5.43288e-08	Itgb2;Itga5;Vwf;Axl;Bcam;Csf1;Smoc1;Plau;Parvg;Emp2;Itgb5;Smoc2;Fermt3;Cd63;Itgb1;Fn1;Itga6;Pdpn;Spp1;Iqgap1;Rac2;Dnm2;Prex1;Col16a1;S100a10;Dock1;Fbln2;Lgals1;Col1a1;Nid1;Dab2
GO:0006909	phagocytosis	167	22	4.57452	4.80925	1.02053e-09	1.38112e-07	Itgb2;Axl;Tgfb1;Cyba;Abca1;Dock2;Rack1;Syk;Nckap1l;Pros1;Itgb1;Slc11a1;Fcgr2b;P2rx7;Anxa3;Rab27a;Dnm2;Irf8;P2ry6;Pld4;Dock1;Fcer1g
GO:0002443	leukocyte mediated immunity	345	31	9.45036	3.2803	6.24272e-09	6.41629e-07	Itgb2;Lgals9;Tgfb1;Hmox1;Ncf1;Havcr2;Syk;Emp2;Cd74;Slc11a1;Fcgr2b;Tnfrsf1b;P2rx7;Anxa3;Lag3;Il4ra;Jak3;Rab27a;Ctsh;Rac2;Crlf2;C1qa;C1qc;C1qb;Fes;Fcer1g;B2m;H2-K1;H2-T23;C4b;Lamp1
GO:0001525	angiogenesis	488	38	13.3675	2.84272	6.32147e-09	6.41629e-07	Itgb2;Itga5;Hk2;Stat3;Hmox1;Elk3;Nfe2l2;Sparc;Pik3cg;Syk;Plau;Emp2;Adamts1;Smoc2;Sat1;Itgb1;Fn1;Sp100;Ddah1;Wasf2;Pdgfra;Anxa3;Tnfrsf1a;Col4a1;Col4a2;Cdh5;Anxa2;Ctsh;Tgfbr2;Tie1;Hspb6;Fgf2;C3ar1;S100a1;Cx3cr1;Gpx1;Chil1;Ecm1
GO:0042110	T cell activation	458	36	12.5457	2.86951	1.2732e-08	1.14871e-06	Itgb2;Lgals9;Tgfb1;Stat3;Dock2;Havcr2;Syk;Il6st;Lcp1;Nckap1l;Cd74;Gpam;Cd151;Slc11a1;Apbb1ip;Tnfrsf1b;P2rx7;Gpnmb;Lag3;Il4ra;Msn;Jak3;Rab27a;Tgfbr2;Rac2;Itpkb;Prex1;Ccdc88b;Dock8;Rasal3;Fcer1g;B2m;H2-T23;Lgals1;Mafb;Cd44
GO:0007159	leukocyte cell-cell adhesion	301	28	8.24509	3.39596	1.64211e-08	1.33339e-06	Itgb2;Itga5;Lgals9;Tgfb1;Havcr2;Syk;Il6st;Nckap1l;Cd74;Fermt3;Gpam;Itgb1;Gpnmb;Lag3;Il4ra;Msn;Jak3;Tgfbr2;Rac2;Gcnt1;Itpkb;Ccdc88b;Dock8;Rasal3;Cx3cr1;H2-T23;Lgals1;Cd44
GO:0001818	negative regulation of cytokine production	230	24	6.30024	3.80938	1.98713e-08	1.46686e-06	Lgals9;Axl;Tgfb1;Hmox1;Srgn;Havcr2;Erbin;Nckap1l;Aqp4;Slc11a1;Fn1;Fcgr2b;Gba;Nfkb1;Gpnmb;Anxa4;Lag3;Tnfrsf1a;Adcy7;Jak3;Ssc5d;Cmklr1;Zfp36;Cx3cr1
GO:0055094	response to lipoprotein particle	27	9	0.739593	12.1689	2.39352e-08	1.57415e-06	Itgb2;Apoe;Abca1;Syk;Itgb1;Cd9;Ldlr;Cd81;Fcer1g
GO:0070661	leukocyte proliferation	307	28	8.40945	3.32959	2.52018e-08	1.57415e-06	Itgb2;Lgals9;Tgfb1;Csf1;Dock2;Havcr2;Syk;Il6st;Clu;Nckap1l;Cd74;Gpam;Cd151;Slc11a1;Fcgr2b;Tnfrsf1b;P2rx7;Gpnmb;Msn;Jak3;Tgfbr2;Rac2;Cd81;Ccdc88b;Dock8;Rasal3;H2-T23;Cd44
GO:1901342	regulation of vasculature development	312	28	8.54641	3.27623	3.56904e-08	2.07004e-06	Itgb2;Itga5;Hk2;Stat3;Hmox1;Nfe2l2;Sparc;Emp2;Adamts1;Smoc2;Itgb1;Cflar;Sp100;Ddah1;Anxa3;Tnfrsf1a;Col4a2;Cdh5;Ctsh;Tgfbr2;Tie1;Hspb6;Fgf2;C3ar1;S100a1;Cx3cr1;Chil1;Ecm1
GO:0050817	coagulation	156	19	4.2732	4.44631	5.23596e-08	2.8344e-06	Vwf;Axl;Apoe;Nfe2l2;Pik3cg;Syk;Plau;Pros1;Fermt3;Serpine2;Tfpi;Anxa5;Pdpn;Pdgfra;Cd9;Rab27a;Anxa2;Entpd1;Fcer1g
GO:0030100	regulation of endocytosis	262	25	7.17679	3.48345	5.97981e-08	3.03475e-06	Axl;Tgfb1;Apoe;Cyba;Dock2;Rack1;Syk;Clu;Nckap1l;Scrib;Pros1;Cd63;Cd151;Itgb1;Slc11a1;Fcgr2b;Ehd4;Ldlr;Rab27a;Anxa2;Dnm2;Plcg2;Fcer1g;B2m;Dab2
GO:0071402	cellular response to lipoprotein particle stimulus	30	9	0.82177	10.952	6.79302e-08	3.24467e-06	Itgb2;Apoe;Abca1;Syk;Itgb1;Cd9;Ldlr;Cd81;Fcer1g
GO:0002694	regulation of leukocyte activation	482	35	13.2031	2.65089	1.46024e-07	6.5873e-06	Itgb2;Lgals9;Axl;Tgfb1;Hmox1;Havcr2;Syk;Il6st;Nckap1l;Cd74;Gpam;Fcgr2b;Tnfrsf1b;Gpnmb;Lag3;Il4ra;Cd37;Jak3;Ldlr;Tgfbr2;Rac2;Crlf2;Cebpa;Cd81;Itpkb;Ccdc88b;Dock8;Rasal3;Fes;Nfam1;Fcer1g;H2-T23;Lgals1;Cd44;Lamp1
GO:0030099	myeloid cell differentiation	365	29	9.9982	2.90052	2.81422e-07	1.20271e-05	Spi1;Tgfb1;Stat3;Csf1;Lrrk1;Fli1;Ripk1;Nckap1l;Cd74;Csf1r;Csf3r;Wasf2;Ltbr;Jak3;Anxa2;Tgfbr2;Lmo2;Cebpa;Sbno2;C1qc;Itpkb;Irf8;Zfp36;Rbp1;Fes;Fcer1g;B2m;Mafb;Dab2
GO:0050867	positive regulation of cell activation	306	26	8.38205	3.10186	3.26911e-07	1.32726e-05	Itgb2;Lgals9;Axl;Tgfb1;Havcr2;Syk;Il6st;Nckap1l;Cd74;Gpam;Pdpn;Il4ra;Jak3;Tgfbr2;Crlf2;Cebpa;Cd81;Itpkb;Ccdc88b;Dock8;Rasal3;Fcer1g;H2-T23;Lgals1;Capn3;Lamp1
GO:0007229	integrin-mediated signaling pathway	83	13	2.27356	5.7179	3.71642e-07	1.43702e-05	Itgb2;Itga5;Syk;Emp2;Itgb5;Fermt3;Cd63;Itgb1;Itga6;Tln1;Ctnna1;Fcer1g;Dab2
GO:0032102	negative regulation of response to external stimulus	305	25	8.35466	2.99234	1.0777e-06	3.9777e-05	Lgals9;Apoe;Havcr2;Plau;Pros1;Serpine2;Fcgr2b;Tfpi;Anxa5;Nfkb1;Tnfrsf1b;Pdgfra;Tnfrsf1a;Cd9;Adcy7;Cdh5;Ldlr;Kank2;Anxa2;Fgf2;Zfp36;Cx3cr1;Gpx1;Cd44;Fabp7
GO:0002263	cell activation involved in immune response	248	22	6.7933	3.23849	1.30699e-06	4.61424e-05	Itgb2;Lgals9;Tgfb1;Stat3;Hmox1;Dock2;Havcr2;Syk;Lcp1;Slc11a1;Apbb1ip;Anxa3;Il4ra;Jak3;Rab27a;Rac2;Plcg2;Sbno2;Fes;Fcer1g;Lgals1;Lamp1
GO:0002250	adaptive immune response	397	29	10.8748	2.66673	1.58527e-06	5.33322e-05	Lgals9;Tgfb1;Stat3;Adgre1;Havcr2;Syk;Emp2;Cd74;Slc11a1;Fcgr2b;Tnfrsf1b;P2rx7;Il4ra;Adcy7;Jak3;Rab27a;Ctsh;Crlf2;C1qa;C1qc;C1qb;Unc93b1;C3ar1;Fcer1g;B2m;H2-K1;H2-T23;C4b;Cd44
GO:1903706	regulation of hemopoiesis	376	28	10.2995	2.71857	1.6552e-06	5.33322e-05	Lgals9;Spi1;Axl;Tgfb1;Stat3;Csf1;Nfe2l2;Ripk1;Syk;Nckap1l;Tmem176a;Cd74;Csf1r;Csf3r;Tmem176b;Il4ra;Jak3;Tgfbr2;Lmo2;C1qc;Itpkb;Zfp36;Rbp1;Fes;Nfam1;B2m;Mafb;Cd44
GO:0006898	receptor-mediated endocytosis	252	22	6.90287	3.18708	1.70768e-06	5.33322e-05	Itgb2;Apoe;Syk;Clu;Lrp10;Scrib;Cd63;Ifitm3;Itgb1;Fcgr2b;Cd9;Cln3;Ldlr;Anxa2;Tgfbr2;Dnm2;Plcg2;Ssc5d;Cd81;Fcer1g;B2m;Dab2
GO:0050866	negative regulation of cell activation	180	18	4.93062	3.65066	2.2388e-06	6.73298e-05	Lgals9;Axl;Tgfb1;Apoe;Hmox1;Havcr2;Cd74;Serpine2;Fcgr2b;Pdgfra;Gpnmb;Lag3;Cd9;Il4ra;Cd37;Jak3;Ldlr;Cd44
GO:0032103	positive regulation of response to external stimulus	277	23	7.58768	3.03123	2.34734e-06	6.80728e-05	Lgals9;Tgfb1;Cyba;Csf1;Havcr2;Pik3cg;Lgmn;Nckap1l;Smoc2;Cd74;Fn1;Zc3hav1;Tnfrsf1a;Ldlr;Rac2;Cebpa;Fgf2;Ctss;C3ar1;Cmklr1;Tubb2b;Fcer1g;Ccr5
GO:0022407	regulation of cell-cell adhesion	369	27	10.1078	2.67121	3.54893e-06	9.937e-05	Lgals9;Tgfb1;Havcr2;Syk;Il6st;Nckap1l;Cd74;Fermt3;Gpam;Serpine2;Itga6;Pdpn;Gpnmb;Lag3;Cd9;Il4ra;Jak3;Tgfbr2;Itpkb;Ccdc88b;Dock8;Rasal3;H2-T23;Lgals1;Ccr5;Cd44;Myo10
GO:0072593	reactive oxygen species metabolic process	268	22	7.34115	2.99681	4.69388e-06	0.000127048	Itgb2;Hk2;Tgfb1;Stat3;Cyba;Nfe2l2;Ncf1;Ripk1;Syk;Plau;Clu;Cflar;Prdx6;Ddah1;P2rx7;Rab27a;Tgfbr2;Gnai2;Dnm2;Prex1;Cx3cr1;Gpx1
GO:0007264	small GTPase mediated signal transduction	468	31	12.8196	2.41817	5.29321e-06	0.000134617	Gna12;Rhoc;Apoe;Rasa4;Hmox1;Bnip2;Csf1;Abca1;Cyth4;Dock2;Spata13;Plce1;Itgb1;Rab13;Pdpn;Wasf2;Arhgdib;Kank2;Rab27a;Cgnl1;Rac2;Dnm2;Itpkb;Mmd2;Prex1;Cdc42ep4;Arhgap30;Dock8;Rasal3;Dock1;Akap13
GO:0002237	response to molecule of bacterial origin	355	26	9.72428	2.67372	5.30508e-06	0.000134617	Lgals9;Axl;Tgfb1;Abca1;Sparc;Havcr2;Erbin;Litaf;Slc11a1;Fcgr2b;Vim;Nfkb1;Gbp2;Tnfrsf1b;P2rx7;Irf5;Hpgd;Plcg2;Ssc5d;Sbno2;Gng12;Irf8;Zfp36;Cx3cr1;B2m;Ccr5
GO:0050878	regulation of body fluid levels	334	25	9.14904	2.73253	5.51715e-06	0.000135755	Hk2;Vwf;Axl;Apoe;Cyba;Nfe2l2;Pik3cg;Syk;Plau;Emp2;Pros1;Aqp4;Fermt3;Serpine2;Tfpi;Anxa5;Gba;Pdpn;Pdgfra;Cd9;Rab27a;Anxa2;Gnai2;Entpd1;Fcer1g
GO:1901136	carbohydrate derivative catabolic process	122	14	3.34186	4.18928	6.16181e-06	0.000147158	Gm2a;Tgfb1;Naga;Hexa;Gusb;Cst3;Gba;Fuca1;Edem1;Neu4;Gns;Fgf2;Edem2;Cd44
GO:0019882	antigen processing and presentation	91	12	2.4927	4.81405	6.73713e-06	0.000156301	Tapbp;Cd74;Slc11a1;Mr1;Fcgr2b;Rab27a;Unc93b1;Ctss;Fcer1g;B2m;H2-K1;H2-T23
GO:0001667	ameboidal-type cell migration	387	27	10.6008	2.54697	8.56084e-06	0.000193094	Gna12;Itgb2;Tgfb1;Apoe;Hmox1;Nfe2l2;Pmp22;Sparc;Sgpl1;Lgmn;Emp2;Smoc2;Lrp5;Cd63;Itgb1;Fn1;Sp100;Rab13;Wasf2;Anxa3;Arhgdib;Kank2;Ctsh;Tgfbr2;Fgf2;Dock1;Gpx1
GO:0042063	gliogenesis	301	23	8.24509	2.78954	9.38776e-06	0.000206023	Tgfb1;Stat3;Csf1;Pmp22;Gfap;Il6st;Clu;Scrib;Fn1;Serpine2;Dbi;Vim;Cd9;Ldlr;S100b;Ndn;Lgi4;Fgf2;Kcnj10;Olig1;Lamb2;Syne2;Efemp1
GO:0001819	positive regulation of cytokine production	404	27	11.0665	2.43979	1.85627e-05	0.000396655	Lgals9;Tgfb1;Stat3;Cyba;Havcr2;Ripk1;Syk;Clu;Cd74;Csf1r;Slc11a1;P2rx7;Zc3hav1;Tnfrsf1a;Il4ra;Crlf2;Plcg2;Unc93b1;C3ar1;Irf8;Tlr7;Ccdc88b;Nfam1;Fcer1g;B2m;H2-T23;Ccr5
GO:0016042	lipid catabolic process	293	22	8.02595	2.74111	1.92865e-05	0.000401555	Gm2a;Apoe;Sgpl1;Pik3cg;Naga;Acat2;Plcb3;Plce1;Hexa;Hadha;Dbi;Prdx6;Gba;Spp1;Gdpd3;Pla2g15;Ldlr;Neu4;Plcg2;Aspg;Abhd4;Pld4
GO:0019221	cytokine-mediated signaling pathway	360	25	9.86124	2.53518	2.00384e-05	0.00040678	Axl;Stat3;Csf1;Il13ra1;Syk;Il6st;Osmr;Ifnar2;Cd74;Csf1r;Ifitm3;Tnfrsf1b;Csf3r;Irf5;Tnfrsf1a;Il4ra;Jak3;Il10ra;Crlf2;Cebpa;Cx3cr1;Fcer1g;Ccr5;Cd44;Ecm1
GO:0002683	negative regulation of immune system process	431	28	11.8061	2.37166	2.17637e-05	0.000431027	Lgals9;Axl;Tgfb1;Hmox1;Nfe2l2;Havcr2;Erbin;Tmem176a;Cd74;Gpam;Fcgr2b;Tmem176b;Gpnmb;Lag3;Il4ra;Cd37;Jak3;Ldlr;Lmo2;Elf1;C1qc;Itpkb;Zfp36;Fcer1g;Gpx1;H2-T23;Mafb;Cd44
GO:0050663	cytokine secretion	213	18	5.83457	3.08506	2.33861e-05	0.000452132	Lgals9;Lcp2;Abca1;Srgn;Havcr2;Syk;Csf1r;Gpam;Fn1;Tnfrsf1b;P2rx7;Anxa4;Il4ra;Crlf2;Ssc5d;Unc93b1;Chil1;Ccr5
GO:0051235	maintenance of location	321	23	8.79294	2.61573	2.63819e-05	0.000498188	Gm2a;Hk2;Lgals9;Tgfb1;Apoe;Cyba;Srgn;Hexa;Sp100;Dbi;Soat1;Anxa5;Tln1;P2rx7;Plcg2;Fgf2;P2ry6;Tmsb4x;Syne2;Lgals1;Capn3;Ccr5;Arl2bp
GO:0032963	collagen metabolic process	89	11	2.43792	4.51205	3.03426e-05	0.000559958	Tgfb1;Plod3;Plod1;Rcn3;Mrc2;Ctsb;Itgb1;Vim;P2rx7;Ctss;Col1a1
GO:0033627	cell adhesion mediated by integrin	60	9	1.64354	5.47598	3.39578e-05	0.000612749	Itgb2;Itga5;Syk;Plau;Nckap1l;Itgb5;Fermt3;Itgb1;Col16a1
GO:0043112	receptor metabolic process	186	16	5.09497	3.14035	5.34095e-05	0.000942794	Itgb2;Tgfb1;Apoe;Lgmn;Syk;Scrib;Cd63;Itgb1;Cd9;Anxa2;Arap1;Dnm2;Plcg2;Cd81;Fcer1g;Dab2
GO:0050900	leukocyte migration	315	22	8.62859	2.54966	5.79173e-05	0.00097603	Itgb2;Lgals9;Tgfb1;Csf1;Lgmn;Syk;Nckap1l;Cd74;Itgb1;Itga6;Csf3r;Spp1;Msn;Rac2;Gcnt1;Prex1;C3ar1;Cmklr1;Dock8;Cx3cr1;Fcer1g;Ecm1
GO:0097066	response to thyroid hormone	26	6	0.712201	8.42459	5.87383e-05	0.00097603	Ctsb;Anxa5;Gba;Anxa2;Ctsh;Lmo2
GO:0018212	peptidyl-tyrosine modification	361	24	9.88863	2.42703	5.88983e-05	0.00097603	Itgb2;Itga5;Axl;Tgfb1;Lrrk1;Ncf1;Rack1;Syk;Il6st;Cd74;Csf1r;Itgb1;Ehd4;Pdgfra;Tnfrsf1a;Iqgap1;Mvp;Jak3;Tie1;Cd81;Fes;Cd44;Efemp1;Arl2bp
GO:0030323	respiratory tube development	211	17	5.77978	2.94129	7.16329e-05	0.00116258	Plod3;Ctsd;Ctsz;Sparc;Rcn3;Ctsl;Rida;Ltbp3;Pdpn;Pdgfra;Crispld2;Ctsh;Tgfbr2;Cebpa;Fgf2;Hspb11;Chil1
GO:0071887	leukocyte apoptotic process	115	12	3.15012	3.80938	7.30194e-05	0.00116258	Axl;Ripk1;Cd74;Gpam;Fcgr2b;P2rx7;Jak3;Itpkb;Dock8;Fcer1g;Ccr5;Cd44
GO:0090130	tissue migration	276	20	7.56028	2.6454	7.55693e-05	0.00118004	Itgb2;Tgfb1;Apoe;Hmox1;Nfe2l2;Sparc;Lgmn;Emp2;Smoc2;Cd63;Itgb1;Sp100;Rab13;Anxa3;Kank2;Ctsh;Tgfbr2;Fgf2;Dock1;Gpx1
GO:0033674	positive regulation of kinase activity	489	29	13.3949	2.16501	8.11739e-05	0.00124364	Lgals9;Tgfb1;Lcp2;Rplp1;Csf1;Ncf1;Pik3cg;Ripk1;Syk;Clu;Nckap1l;Emp2;Cd74;Csf1r;Plce1;Slc11a1;Nek6;Pdgfra;P2rx7;Iqgap1;Tgfbr2;Fgf2;Cd81;Mmd2;Chil1;Akap13;Cd44;Dab2;Tpx2
GO:0060541	respiratory system development	236	18	6.46459	2.7844	8.98635e-05	0.00135128	Plod3;Ctsd;Fgfrl1;Ctsz;Sparc;Rcn3;Ctsl;Rida;Ltbp3;Pdpn;Pdgfra;Crispld2;Ctsh;Tgfbr2;Cebpa;Fgf2;Hspb11;Chil1
GO:0060326	cell chemotaxis	280	20	7.66985	2.60761	9.21309e-05	0.00135627	Itgb2;Lgals9;Csf1;Lgmn;Syk;Nckap1l;Smoc2;Cd74;Rab13;Csf3r;Pdgfra;Spp1;Rac2;Fgf2;Prex1;C3ar1;Cmklr1;Cx3cr1;Fcer1g;Ccr5
GO:0097028	dendritic cell differentiation	40	7	1.09569	6.38865	9.35356e-05	0.00135627	Spi1;Axl;Tgfb1;Tmem176a;Tmem176b;Ltbr;Tgfbr2
GO:0031099	regeneration	201	16	5.50586	2.90599	0.000133945	0.00190812	Axl;Tgfb1;Apoe;Hmox1;Gfap;Plau;Lcp1;Cflar;Anxa3;Tgfbr2;Ucp2;Ctnna1;Cpq;Lamb2;Gpx1;Capn3
GO:0032970	regulation of actin filament-based process	360	23	9.86124	2.33236	0.000151745	0.00212443	Rhoc;Tgfb1;Pdlim4;Nckap1l;Lima1;Csf1r;Add3;Pdpn;Wasf2;Arpc1b;Arhgdib;Kank2;Arap1;Fxyd1;Asap3;F11r;Prex1;Cdc42ep4;S100a10;Tmsb4x;Fes;Akap13;Wipf1
GO:0043087	regulation of GTPase activity	409	25	11.2035	2.23145	0.000158103	0.00217593	Rin2;Rasa4;Dock2;Rack1;Adap2;Nckap1l;Scrib;Itgb1;Itga6;Arhgdib;Iqgap1;Rgs10;Arap1;Arhgap45;Plxnb2;Asap3;F11r;Prex1;S100a10;Rin3;Arhgap30;Dock8;Rasal3;Dock1;Arl2bp
GO:0032635	interleukin-6 production	144	13	3.9445	3.29573	0.000164048	0.00219124	Lgals9;Stat3;Cyba;Havcr2;Nckap1l;Aqp4;Gba;P2rx7;Tnfrsf1a;Unc93b1;Tlr7;Fcer1g;Ccr5
GO:0031579	membrane raft organization	20	5	0.547847	9.12664	0.000165812	0.00219124	Pmp22;Dock2;Emp2;Anxa2;S100a10
GO:0001562	response to protozoan	31	6	0.849162	7.06579	0.000167311	0.00219124	Slc11a1;Gbp2;Il4ra;Cd37;Irf8;Ccdc88b
GO:0071241	cellular response to inorganic substance	206	16	5.64282	2.83546	0.000178006	0.0022943	Rasa4;Hmox1;Ncf1;Lgmn;Cflar;Fn1;Anxa5;Cpne3;Iqgap1;Adcy7;Gsta4;Dnm2;Cebpa;Itpkb;B2m;Capn3
GO:0031032	actomyosin structure organization	186	15	5.09497	2.94408	0.000187057	0.00237328	Rhoc;Pdlim4;Itgb5;Itgb1;Cflar;Wasf2;Pdgfra;Kank2;Arap1;Asap3;F11r;S100a10;Cnn3;Akap13;Capn3
GO:0048872	homeostasis of number of cells	297	20	8.13552	2.45835	0.000204023	0.00254871	Spi1;Axl;Tgfb1;Stat3;Hmox1;Ampd3;Csf1;Nckap1l;Cd74;Gpam;Fcgr2b;P2rx7;Jak3;Lmo2;Itpkb;Zfp36;Fcer1g;B2m;Mafb;Cd44
GO:0002253	activation of immune response	368	23	10.0804	2.28166	0.000209213	0.00257396	Lgals9;Lcp2;Cyba;Havcr2;Syk;Erbin;Nckap1l;Fcgr2b;Zc3hav1;Cmtm3;Tlr13;Plcg2;Elf1;C1qa;C1qc;C1qb;Unc93b1;C3ar1;Cmklr1;Tlr7;Nfam1;Fcer1g;C4b
GO:0055088	lipid homeostasis	130	12	3.561	3.36984	0.000236322	0.00286408	Apoe;Abca1;Rcn3;Npc2;Lima1;Lrp5;Gpam;Soat1;Ldlr;Cebpa;Abhd4;Rbp1
GO:0071706	tumor necrosis factor superfamily cytokine production	150	13	4.10885	3.1639	0.000246253	0.00294055	Lgals9;Axl;Cyba;Havcr2;Ripk1;Clu;Gpnmb;Tnfrsf1a;Zfp36;Cx3cr1;Fcer1g;H2-T23;Ccr5
GO:0044419	interspecies interaction between organisms	398	24	10.9021	2.2014	0.000261005	0.00307153	Trim25;Axl;Tgfb1;Apoe;Ncf1;Ripk1;Ctsb;Cd74;Fam111a;P4hb;Ifitm3;Fn1;Stom;Gbp2;Oasl2;Zc3hav1;Anxa2;Cd81;Irf8;Trim56;Zfp36;Gpx1;Lgals1;Ccr5
GO:0031348	negative regulation of defense response	194	15	5.31411	2.82267	0.000295838	0.00343172	Lgals9;Apoe;Havcr2;Fcgr2b;Nfkb1;Tnfrsf1b;Tnfrsf1a;Adcy7;Cdh5;Ldlr;Zfp36;Cx3cr1;Gpx1;H2-T23;Cd44
GO:0001503	ossification	356	22	9.75167	2.25602	0.000334725	0.00382812	Tgfb1;Clic1;Csf1;Sparc;Srgn;Smoc1;Il6st;Lrp5;Ltbp3;Spp1;P2rx7;Gpnmb;Cebpa;Sbno2;Fgf2;Tmsb4x;Bmpr1b;Tmem119;Cebpd;Col1a1;Ecm1;Dhrs3
GO:0002764	immune response-regulating signaling pathway	310	20	8.49162	2.35526	0.00035734	0.00402022	Lgals9;Lcp2;Cyba;Havcr2;Syk;Erbin;Nckap1l;Fcgr2b;Zc3hav1;Cmtm3;Ctsh;Tlr13;Plcg2;Elf1;Unc93b1;C3ar1;Cmklr1;Tlr7;Nfam1;Fcer1g
GO:0001906	cell killing	156	13	4.2732	3.04221	0.000361424	0.00402022	Lgals9;Ncf1;Havcr2;Emp2;P2rx7;Lag3;Rab27a;Ctsh;B2m;H2-K1;H2-T23;Ccr5;Lamp1
GO:0050727	regulation of inflammatory response	313	20	8.5738	2.33269	0.000404484	0.00443839	Lgals9;Apoe;Pmp22;Pik3cg;Fcgr2b;Nfkb1;Tnfrsf1b;Tnfrsf1a;Adcy7;Cdh5;Ldlr;Cebpa;Sbno2;Ctss;Zfp36;Cx3cr1;Fcer1g;Gpx1;Ccr5;Cd44
GO:0048771	tissue remodeling	181	14	4.95801	2.82371	0.000465377	0.00503848	Axl;Tgfb1;Lrrk1;Syk;Csf1r;Lrp5;Ltbp3;Abcb1b;Spp1;P2rx7;Gpnmb;Tpp1;Rac2;Ctss
GO:0043900	regulation of multi-organism process	369	22	10.1078	2.17654	0.000545245	0.00582551	Trim25;Lgals9;Apoe;Cyba;Havcr2;Plau;Cd74;Fam111a;P4hb;Ifitm3;Stom;Oasl2;Zc3hav1;Arhgdib;Cd37;Anxa2;Irf8;Trim56;Zfp36;Lhfpl2;Lgals1;Ccr5
GO:0036314	response to sterol	26	5	0.712201	7.02049	0.000614509	0.00648028	Tgfb1;Abca1;Tgfbr2;Mlc1;Ccr5
GO:0002697	regulation of immune effector process	373	22	10.2173	2.1532	0.000629848	0.00655688	Itgb2;Lgals9;Tgfb1;Hmox1;Havcr2;Syk;Cd74;Fcgr2b;Tnfrsf1b;P2rx7;Zc3hav1;Lag3;Il4ra;Cd37;Jak3;Rac2;Fes;Fcer1g;B2m;H2-K1;H2-T23;Lamp1
GO:0002064	epithelial cell development	231	16	6.32763	2.52859	0.000639982	0.00655699	Plod3;Scrib;Tfcp2l1;Vim;Cst3;Rab13;Abcb1b;Tnfrsf1a;Iqgap1;Msn;Cdh5;F11r;Lamb2;Palld;Gpx1;Rfx3
GO:0002791	regulation of peptide secretion	475	26	13.0114	1.99825	0.000646008	0.00655699	Lgals9;Tgfb1;Srgn;Rhbdf1;Havcr2;Syk;Glud1;Cd74;Csf1r;Lrp5;Gpam;Fn1;Anxa5;Serp1;Tnfrsf1b;P2rx7;Anxa4;Il4ra;Crlf2;Ucp2;Ssc5d;Unc93b1;H2-T23;Nnat;Ccr5;Rfx3
GO:0071559	response to transforming growth factor beta	211	15	5.77978	2.59525	0.000717562	0.00718564	Tgfb1;Itgb5;Ltbp3;Itgb1;Cflar;Col4a2;Hpgd;Cdh5;Tgfbr2;Arap1;Dnm2;Cx3cr1;Bmpr1b;Col1a1;Dab2
GO:0007015	actin filament organization	377	22	10.3269	2.13036	0.000725643	0.00718564	Rhoc;Pdlim4;Lcp1;Nckap1l;Emp2;Itgb5;Lima1;Add3;Itgb1;Wasf2;Arpc1b;Kank2;Cgnl1;Arap1;Rac2;Asap3;Ctnna1;Prex1;Cdc42ep4;S100a10;Tmsb4x;Wipf1
GO:0001655	urogenital system development	356	21	9.75167	2.15348	0.000830706	0.0081269	Tgfb1;Sgpl1;Rida;Adamts1;Plce1;Cflar;Itga6;Pdgfra;Anxa4;Iqgap1;Col4a1;Hpgd;Kank2;Ctsh;Fgf2;Gcnt1;C3ar1;Lamb2;Hspb11;Cd44;Nid1
GO:1902903	regulation of supramolecular fiber organization	332	20	9.09426	2.19919	0.000848842	0.00820547	Rhoc;Apoe;Pdlim4;Clu;Nckap1l;Lima1;Add3;Wasf2;Arpc1b;Ldlr;Kank2;Arap1;Asap3;Prex1;Cdc42ep4;S100a10;Tmsb4x;Fes;Akap13;Wipf1
GO:0048535	lymph node development	28	5	0.766985	6.51903	0.000877755	0.00830302	Tgfb1;Nfkb1;Pdpn;Ltbr;Jak3
GO:0031345	negative regulation of cell projection organization	193	14	5.28672	2.64814	0.000879384	0.00830302	Apoe;Dguok;Ctsz;Pmp22;Gfap;Itgb1;Vim;Dnm2;B2m;H2-K1;Lgals1;Ccr5;Efemp1;Dab2
GO:0030098	lymphocyte differentiation	358	21	9.80646	2.14145	0.000891998	0.00832531	Lgals9;Spi1;Axl;Tgfb1;Stat3;Dock2;Syk;Nckap1l;Cd74;Il4ra;Jak3;Tgfbr2;Plcg2;Itpkb;Prex1;Nfam1;Fcer1g;B2m;Lgals1;Mafb;Cd44
GO:0031214	biomineral tissue development	151	12	4.13624	2.90118	0.000919621	0.00848559	Tgfb1;Srgn;Ltbp3;Spp1;P2rx7;Gpnmb;Anxa2;Sbno2;Bmpr1b;Tmem119;Col1a1;Ecm1
GO:0002440	production of molecular mediator of immune response	195	14	5.34151	2.62098	0.000972115	0.00886919	Tgfb1;Hmox1;Cd74;Slc11a1;Mr1;Fcgr2b;Tnfrsf1b;Il4ra;Cd37;Jak3;Crlf2;Fcer1g;B2m;H2-T23
GO:0034405	response to fluid shear stress	29	5	0.794378	6.29423	0.00103707	0.00934895	Tgfb1;Abca1;Nfe2l2;Spp1;P2rx7
GO:0001501	skeletal system development	491	26	13.4496	1.93314	0.00104773	0.00934895	Tgfb1;Fgfrl1;Lrrk1;Fli1;Sparc;Sgpl1;Lrp5;Ltbp3;Hexa;Serp1;Wasf2;Pdgfra;P2rx7;Anxa2;Tgfbr2;Fgf2;Creb3l2;Col27a1;Bmpr1b;Tmem119;Hspb11;Akap13;Col1a1;Efemp1;Ecm1;Dhrs3
GO:0010959	regulation of metal ion transport	391	22	10.7104	2.05408	0.00116731	0.0103027	Tgfb1;Cyba;Fxyd5;Pik3cg;Cd63;Serpine2;Dbi;Stom;P2rx7;Jak3;Anxa2;Atp1b3;Gnai2;Dnm2;Plcg2;Fxyd1;Atp1b2;S100a1;P2ry6;B2m;Capn3;Kcne1l
GO:0042742	defense response to bacterium	269	17	7.36854	2.30711	0.00121939	0.0106467	Lgals9;Cyba;Ncf1;Havcr2;Syk;Slc11a1;Mr1;Gbp2;P2rx7;Anxa3;Tnfrsf1a;Ssc5d;Irf8;Fcer1g;H2-K1;H2-T23;Lyz2
GO:0071216	cellular response to biotic stimulus	246	16	6.73851	2.37441	0.00124936	0.0107923	Axl;Tgfb1;Abca1;Havcr2;Syk;Litaf;Fcgr2b;Vim;Nfkb1;Gbp2;Tnfrsf1b;Sbno2;Irf8;Zfp36;Cx3cr1;Ccr5
GO:0050920	regulation of chemotaxis	201	14	5.50586	2.54275	0.00130112	0.0110238	Lgals9;Tgfb1;Csf1;Lgmn;Nckap1l;Smoc2;Cd74;Fn1;Pdgfra;Rac2;Fgf2;C3ar1;Cmklr1;Tubb2b
GO:0009743	response to carbohydrate	247	16	6.76591	2.3648	0.0013033	0.0110238	Tgfb1;Cyba;Sparc;Rack1;Ctsl;Aqp4;Lrp5;Gpam;Cst3;Nfkb1;Slc2a5;Tgfbr2;Ucp2;Gpx1;Nnat;Lgals1
GO:0048871	multicellular organismal homeostasis	453	24	12.4087	1.93412	0.00160705	0.0133259	Stat3;Ampd3;Csf1;Lrrk1;Rcn3;Syk;Aqp4;Csf1r;Ltbp3;Itgb1;Slc11a1;Gba;Spp1;P2rx7;Il4ra;Tpp1;Ctsh;Rac2;Ndn;Ucp2;Ctss;Cmklr1;Gpx1;Ccr5
GO:0008202	steroid metabolic process	276	17	7.56028	2.24859	0.0016083	0.0133259	Apoe;Abca1;Pmp22;Sgpl1;Npc2;Lima1;Lrp5;Cyb5r1;Soat1;Nfkb1;Pdgfra;Spp1;Ldlr;Cebpa;Bmpr1b;Dab2;Igfbp7
GO:0006643	membrane lipid metabolic process	163	12	4.46495	2.6876	0.00177796	0.0145829	Gm2a;St8sia6;Elovl1;Sgpl1;Naga;Hexa;Gba;P2rx7;Cln3;Pla2g15;Elovl5;Neu4
GO:0015850	organic hydroxy compound transport	255	16	6.98505	2.29061	0.00180999	0.0146971	Apoe;Abca1;Abcc3;Npc2;Syk;Lima1;Acat2;Soat1;Spp1;Slco2b1;Ldlr;Anxa2;Ptgs1;Entpd1;Fcer1g;Dab2
GO:0010038	response to metal ion	354	20	9.69689	2.06252	0.00183805	0.0147772	Rasa4;Hmox1;Ncf1;Sparc;Lgmn;Glud1;Fn1;Anxa5;Cpne3;P2rx7;Iqgap1;Adcy7;Gsta4;Plcg2;Cebpa;C1qa;Itpkb;B2m;S100a16;Capn3
GO:0034109	homotypic cell-cell adhesion	66	7	1.80789	3.87191	0.00212497	0.0169164	Syk;Fermt3;Serpine2;Pdpn;Pdgfra;Cd9;Lgals1
GO:0003013	circulatory system process	464	24	12.71	1.88827	0.00220397	0.017375	Scpep1;Tgfb1;Apoe;Plod3;Hmox1;Cyba;Fli1;Emp2;Lrp5;Plcb3;Add3;Ddah1;Slc2a5;Tbxas1;Gnai2;Fxyd1;F11r;C3ar1;S100a1;Kcnk6;Ptgs1;Gpx1;Akap13;Kcne1l
GO:0032612	interleukin-1 production	85	8	2.32835	3.43591	0.00225654	0.0176184	Lgals9;Abca1;Havcr2;Aqp4;Mr1;P2rx7;Cx3cr1;Ccr5
GO:0071496	cellular response to external stimulus	312	18	8.54641	2.10615	0.00244097	0.0184629	Axl;Tgfb1;Hmox1;Cyba;Nfe2l2;Lamp2;Ctsl;Itga6;Gba;Nfkb1;P2rx7;Ltbr;Tnfrsf1a;Kank2;Ucp2;Dap;Tlr7;Col1a1
GO:0007249	I-kappaB kinase/NF-kappaB signaling	192	13	5.25933	2.4718	0.00245709	0.0184629	Trim25;Ripk1;Litaf;Cd74;Cflar;Zc3hav1;Ltbr;Tnfrsf1a;S100b;Tlr7;Cx3cr1;Akap13;Capn3
GO:0034612	response to tumor necrosis factor	192	13	5.25933	2.4718	0.00245709	0.0184629	Cyba;Nfe2l2;Ripk1;Syk;Erbin;Gba;Nfkb1;Tnfrsf1b;Tnfrsf1a;Cebpa;Zfp36;Chil1;Col1a1
GO:0033028	myeloid cell apoptotic process	35	5	0.958732	5.21522	0.0024784	0.0184629	Fcgr2b;Itpkb;Fcer1g;Ccr5;Cd44
GO:0070741	response to interleukin-6	35	5	0.958732	5.21522	0.0024784	0.0184629	Stat3;Il6st;Nfkb1;Sbno2;Chil1
GO:0097305	response to alcohol	240	15	6.57416	2.28166	0.00258207	0.0190604	Spi1;Tgfb1;Stat3;Cyba;Abca1;Sparc;Tbxas1;Hpgd;Adcy7;Tgfbr2;Mlc1;Ctnna1;Rps2;P2ry6;Ccr5
GO:0097581	lamellipodium organization	87	8	2.38313	3.35693	0.00261371	0.0191201	Pmp22;Spata13;Itgb1;Pdpn;Wasf2;Rac2;Dnm2;Cd44
GO:0097191	extrinsic apoptotic signaling pathway	217	14	5.94414	2.35526	0.0026593	0.0192799	Tgfb1;Hmox1;Ripk1;Cflar;Sp100;Itga6;Tnfrsf1b;P2rx7;Ltbr;Jak3;Ctnna1;Bmpr1b;Gpx1;Dab2
GO:2001233	regulation of apoptotic signaling pathway	392	21	10.7378	1.95571	0.00270933	0.0194688	Hmox1;Nfe2l2;Pmp22;Rack1;Ripk1;Clu;Cd74;P4hb;Cflar;Sp100;Itga6;Ltbr;Jak3;Ctsh;Gnai2;Ctnna1;Cx3cr1;Bmpr1b;Gpx1;Cd44;Dab2
GO:0031349	positive regulation of defense response	341	19	9.34079	2.03409	0.00276412	0.0196883	Lgals9;Cyba;Havcr2;Pik3cg;Erbin;Cd74;Zc3hav1;Lag3;Tnfrsf1a;Ldlr;Tlr13;Cebpa;Unc93b1;Ctss;Tlr7;Fcer1g;H2-T23;Ccr5;Lamp1
GO:0034330	cell junction organization	242	15	6.62895	2.2628	0.00279462	0.0197324	Itga5;Rhoc;Tgfb1;Pmp22;Csf1r;Itgb1;Fn1;Rab13;Tln1;Cd9;Iqgap1;Cdh5;Ctnna1;Col16a1;S100a10
GO:0070371	ERK1 and ERK2 cascade	343	19	9.39557	2.02223	0.00294839	0.0206388	Axl;Tgfb1;Apoe;Havcr2;Syk;Cd74;Csf1r;Cflar;Fn1;Pdgfra;Gpnmb;Ctsh;Gnai2;Tie1;Fgf2;P2ry6;Chil1;Cd44;Dab2
GO:0009311	oligosaccharide metabolic process	37	5	1.01352	4.93332	0.00318244	0.0218432	Gm2a;St8sia6;Naga;Neu4;Pgghg
GO:1902742	apoptotic process involved in development	37	5	1.01352	4.93332	0.00318244	0.0218432	Spi1;Scrib;Lrp5;Tnfrsf1b;Tnfrsf1a
GO:0006925	inflammatory cell apoptotic process	23	4	0.630024	6.34897	0.00324752	0.0218432	Fcgr2b;Itpkb;Ccr5;Cd44
GO:0033622	integrin activation	23	4	0.630024	6.34897	0.00324752	0.0218432	Fermt3;Fn1;Tln1;Col16a1
GO:0051090	regulation of DNA-binding transcription factor activity	372	20	10.1899	1.96272	0.00325496	0.0218432	Trim25;Itgb2;Tgfb1;Stat3;Hmox1;Havcr2;Ripk1;Syk;Erbin;Clu;Lrp5;Cflar;Fcgr2b;Anxa3;Anxa4;Dap;Cmklr1;Cx3cr1;Nfam1;Capn3
GO:0042107	cytokine metabolic process	112	9	3.06794	2.93356	0.00363262	0.0241777	Irf9;Stat3;Syk;Nfkb1;Lag3;S100b;Tlr7;Zfp36;Cx3cr1
GO:0007568	aging	299	17	8.19031	2.07562	0.00369489	0.0243923	Tgfb1;Apoe;Stat3;Nfe2l2;Pmp22;Ctsl;Litaf;Tfcp2l1;Rpn2;Serp1;Tnfrsf1b;Col4a2;Tgfbr2;Ucp2;Fgf2;Ctnna1;Zfp217
GO:1901615	organic hydroxy compound metabolic process	457	23	12.5183	1.83731	0.00379029	0.0248203	Apoe;Abca1;Pmp22;Npc2;Lima1;Lrp5;Plcb3;Cyb5r1;Soat1;Gba;Nfkb1;Slc37a2;Ldlr;Plcg2;Cebpa;Fgf2;Itpkb;Cpq;Abhd4;Rbp1;P2ry6;Dab2;Dhrs3
GO:0072503	cellular divalent inorganic cation homeostasis	491	24	13.4496	1.78443	0.00451479	0.0293281	Tgfb1;Apoe;Cyba;Pik3cg;Mcur1;Il6st;Slc11a1;Dbi;Anxa5;Pdgfra;P2rx7;Cln3;Jak3;Anxa2;S100b;Plcg2;Fxyd1;Fgf2;C3ar1;Cmklr1;P2ry6;Cx3cr1;Capn3;Ccr5
GO:0006575	cellular modified amino acid metabolic process	161	11	4.41017	2.49424	0.00481599	0.0306145	Folh1;Plod3;Nfe2l2;Plod1;Aldh1l2;P4hb;Aldh1l1;Gsta4;Crtap;Cpq;Gpx1
GO:0034765	regulation of ion transmembrane transport	439	22	12.0252	1.82949	0.00481939	0.0306145	Tgfb1;Cyba;Clic1;Fxyd5;Pik3cg;Ripk1;Cd63;Dbi;Stom;P2rx7;Anxa3;Atp1b3;Dnm2;Plcg2;Fxyd1;Ctss;Atp1b2;S100a1;Kcnj10;P2ry6;Capn3;Kcne1l
GO:0042176	regulation of protein catabolic process	359	19	9.83385	1.9321	0.00482593	0.0306145	Gna12;Apoe;Ctsa;Rhbdf1;Rack1;Gfap;Clu;Serpine2;Cst3;Gba;Tnfrsf1b;Edem1;Msn;Ldlr;Anxa2;Cd81;Edem2;Gpx1;Dab2
GO:0007584	response to nutrient	208	13	5.69761	2.28166	0.00486585	0.0306284	Trim25;Tgfb1;Hmox1;Cyba;Abca1;Sparc;Spp1;P2rx7;Kank2;Tgfbr2;Plcg2;Rbp1;Col1a1
GO:1901568	fatty acid derivative metabolic process	139	10	3.80753	2.62637	0.00492271	0.030748	Elovl1;Ncf1;Syk;Cd74;Pdpn;Tbxas1;Tnfrsf1a;Hpgd;Elovl5;Ptgs1
GO:0003158	endothelium development	118	9	3.2323	2.7844	0.00512617	0.0313807	Plod3;Pdpn;Abcb1b;Tnfrsf1a;Msn;Cdh5;Anxa2;F11r;Gpx1
GO:0002507	tolerance induction	26	4	0.712201	5.61639	0.00513995	0.0313807	Tgfb1;Havcr2;Tgfbr2;C3ar1
GO:0045730	respiratory burst	26	4	0.712201	5.61639	0.00513995	0.0313807	Cyba;Ncf1;Slc11a1;Rac2
GO:0097237	cellular response to toxic substance	234	14	6.40981	2.18415	0.00520668	0.0315509	Spi1;Axl;Apoe;Hmox1;Nfe2l2;Rack1;Ripk1;Prdx6;Cst3;Nfkb1;Adcy7;Dnm2;Ptgs1;Gpx1
GO:0032606	type I interferon production	79	7	2.16399	3.23476	0.00584798	0.0351745	Irf9;Havcr2;Syk;Zc3hav1;Plcg2;Trim56;Tlr7
GO:0018126	protein hydroxylation	27	4	0.739593	5.40838	0.00590561	0.0352599	Plod3;Plod1;P4hb;Crtap
GO:0150076	neuroinflammatory response	43	5	1.17787	4.24495	0.00614869	0.0364433	Clu;Tnfrsf1b;Ldlr;Tlr7;Cx3cr1
GO:0044706	multi-multicellular organism process	239	14	6.54677	2.13846	0.00624842	0.0367661	Itga5;Lgals9;Tgfb1;Havcr2;Ctsl;Ctsb;Emp2;Serpine2;Cst3;Arhgdib;Hpgd;Adcy7;Tgfbr2;Ucp2
GO:1903509	liposaccharide metabolic process	81	7	2.21878	3.15489	0.00669765	0.0391258	Gm2a;St8sia6;Naga;Hexa;Gba;Cln3;Neu4
GO:0038127	ERBB signaling pathway	102	8	2.79402	2.86326	0.00689467	0.0399891	Tgfb1;Ncf1;Rhbdf1;Lgmn;Cpne3;Iqgap1;Mvp;Efemp1
GO:0055074	calcium ion homeostasis	482	23	13.2031	1.74201	0.0071299	0.0409015	Tgfb1;Apoe;Cyba;Pik3cg;Mcur1;Il6st;Dbi;Anxa5;Pdgfra;P2rx7;Cln3;Jak3;Anxa2;S100b;Plcg2;Fxyd1;Fgf2;C3ar1;Cmklr1;P2ry6;Cx3cr1;Capn3;Ccr5
GO:0034764	positive regulation of transmembrane transport	218	13	5.97153	2.177	0.00715272	0.0409015	Nfe2l2;Dbi;P2rx7;Atp1b3;Dnm2;Plcg2;Fxyd1;Ctss;Atp1b2;S100a1;P2ry6;Capn3;Kcne1l
GO:0032623	interleukin-2 production	63	6	1.72572	3.47682	0.00741282	0.0418001	Havcr2;Gpam;Slc11a1;Lag3;Zfp36;Fcer1g
GO:0055081	anion homeostasis	63	6	1.72572	3.47682	0.00741282	0.0418001	Apoe;Abca1;Slc12a4;Rcn3;Gpam;Tbxas1
GO:0002269	leukocyte activation involved in inflammatory response	30	4	0.82177	4.86754	0.00864735	0.0484252	Clu;Ldlr;Tlr7;Cx3cr1
GO:0022604	regulation of cell morphogenesis	491	23	13.4496	1.71008	0.00880903	0.0489927	Gna12;Rhoc;Apoe;Sparc;Csf1r;Fn1;Vim;Pdpn;Msn;Arap1;S100b;Dnm2;Plxnb2;Prex1;Cdc42ep4;S100a10;Tubb2b;Fes;Dock1;Ccr5;Cd44;Dab2;Myo10

## Sheet: Table S2 - P4
geneSet	description	size	overlap	expect	enrichmentRatio	pValue	FDR	userId
WP662	Amino Acid metabolism	96	3	0.315789	9.5	0.00342398	0.592348	Mdh2;Auh;Bcat1
mmu00534	Glycosaminoglycan biosynthesis	24	2	0.0870091	22.9861	0.00333738	1	Hs6st1;B3gat3
GO:1903311	regulation of mRNA metabolic process	230	5	1.0087	4.95688	0.0033184	1	Samd4;Dcp2;Mtor;Gtpbp1;Fto
GO:0001505	regulation of neurotransmitter levels	361	6	1.58322	3.78975	0.00489646	1	Pnkd;Kcnc4;Mtor;Cplx1;Grm4;Gad1
GO:0035264	multicellular organism growth	181	4	0.793803	5.03904	0.0081315	1	Cacna2d2;Mtor;Sik3;Fto
GO:0006836	neurotransmitter transport	289	5	1.26745	3.94492	0.00862099	1	Pnkd;Kcnc4;Cplx1;Slc32a1;Grm4

## Sheet: Table S2 - P5
geneSet	description	size	overlap	expect	enrichmentRatio	pValue	FDR	userId
WP434	TCA Cycle	31	5	0.591447	8.45384	0.000258837	0.0447788	Idh3g;Dlst;Mdh2;Mdh1;Pdk3
mmu04721	Synaptic vesicle cycle	62	9	0.951541	9.45834	3.63112e-07	0.000116559	Vamp2;Stxbp1;Dnm1;Rab3a;Cplx1;Nsf;Atp6v0e2;Cplx3;Unc13c
GO:0099003	vesicle-mediated transport in synapse	242	24	4.52369	5.3054	2.48672e-11	2.01922e-08	Vamp2;Stxbp5l;Prepl;Stxbp1;Dnm1;Chrnb2;Dnajc6;Nsg1;Atp2a2;Syp;Ap3m2;Rab3a;Cplx1;Iqsec1;Sncb;Sv2a;Cplx3;Clstn1;Mapk10;Unc13c;Grm4;Syt11;Sept5;A830010M20Rik
GO:0099177	regulation of trans-synaptic signaling	482	32	9.00999	3.55161	4.45642e-10	1.80931e-07	Grik3;Rab3b;Mapt;Vamp2;Tshz3;Syngr1;Stxbp5l;Prepl;Pnkd;Stxbp1;Dnm1;Grin1;Ntsr1;Kcnc4;Chrnb2;Mtor;Nsg1;Atp2a2;Slc6a1;Syp;Rab3a;Cplx1;Plcl2;Cplx3;Clstn1;Nrg3;Tmem108;Ntng1;Unc13c;Rapgef2;Grm4;Sept5
GO:0001505	regulation of neurotransmitter levels	361	26	6.74815	3.85291	4.00936e-09	9.74842e-07	Rab3b;Chdh;Mapk9;Vamp2;Stxbp5l;Prepl;Pnkd;Stxbp1;Ntsr1;Kcnc4;Chrnb2;Mtor;Atp2a2;Slc6a1;Syp;Rab3a;Cplx1;Sv2a;Cplx3;Ptprn2;Unc13c;Grm4;Syt11;Gad1;Sept5;Smpd3
GO:0006836	neurotransmitter transport	289	23	5.40226	4.25748	5.06336e-09	9.74842e-07	Rab3b;Sec14l1;Vamp2;Stxbp5l;Prepl;Pnkd;Stxbp1;Slc25a12;Ntsr1;Kcnc4;Chrnb2;Atp2a2;Slc6a1;Syp;Rab3a;Cplx1;Sv2a;Cplx3;Ptprn2;Unc13c;Grm4;Syt11;Sept5
GO:0099504	synaptic vesicle cycle	221	20	4.13114	4.84128	6.00272e-09	9.74842e-07	Rab3b;Vamp2;Stxbp5l;Prepl;Stxbp1;Dnm1;Chrnb2;Dnajc6;Atp2a2;Syp;Rab3a;Cplx1;Sncb;Sv2a;Cplx3;Unc13c;Grm4;Syt11;Sept5;A830010M20Rik
GO:0006887	exocytosis	357	25	6.67338	3.74623	1.42568e-08	1.92942e-06	Rab3b;Vamp2;Myh10;Glrx;Syngr1;Stxbp5l;Prepl;Stam;Stxbp1;Chrnb2;Prss12;Atp2a2;Syp;Rab3a;Cplx1;Exoc3;Nsf;Sv2a;Cplx3;Vsnl1;Unc13c;Grm4;Syt11;Sept5;Smpd3
GO:0051648	vesicle localization	272	20	5.08448	3.93354	1.93385e-07	2.24327e-05	Vamp2;Stxbp5l;Prepl;Stxbp1;Dnm1;Chrnb2;Atp2a2;Dync1i1;Syp;Ap3m2;Rab3a;Dctn1;Cplx1;Sv2a;Cplx3;Unc13c;Grm4;Syt11;Sept5;A830010M20Rik
GO:0023061	signal release	492	25	9.19692	2.7183	5.81338e-06	0.000590059	Cry1;Vamp2;Glrx;Oxct1;Stxbp5l;Prepl;Pnkd;Stxbp1;Kcnc4;Chrnb2;Atp2a2;Syp;Rab3a;C2cd2l;Cplx1;Sv2a;Cplx3;Vsnl1;Ptprn2;Unc13c;Grm4;Cry2;Syt11;Sept5;Smpd3
GO:0051656	establishment of organelle localization	456	23	8.52398	2.69827	1.57121e-05	0.00141758	Mapt;Vamp2;Myh10;Stxbp5l;Prepl;Stxbp1;Dnm1;Chrnb2;Atp2a2;Dync1i1;Syp;Ap3m2;Rab3a;Dctn1;Cplx1;Sv2a;Cplx3;Champ1;Unc13c;Grm4;Syt11;Sept5;A830010M20Rik
GO:0043270	positive regulation of ion transport	298	17	5.57049	3.05179	4.62099e-05	0.00375224	Rab3b;Mapk9;Glrx;Atp1b1;Stxbp1;Grin1;Ntsr1;Chrnb2;Slc6a1;Chrm1;Trpc1;Kcnc2;Sstr4;Ramp3;Mchr1;Amigo1;Kcnc1
GO:0031109	microtubule polymerization or depolymerization	117	10	2.18707	4.57232	6.75811e-05	0.00470215	Mapt;Tppp;Stmn4;Mapre2;Stmn1;Mapre3;Dctn1;Ccsap;Inpp5j;Tubb4a
GO:0022406	membrane docking	74	8	1.38328	5.78337	6.949e-05	0.00470215	Rab3b;Vamp2;Stxbp1;Rab3a;Nsf;Ndrg4;Unc13c;Sept5
GO:0032386	regulation of intracellular transport	444	21	8.29966	2.53022	9.34361e-05	0.00583616	Sept8;Mapt;Dnajc27;Vamp2;Stxbp5l;Prepl;Stxbp1;Chrnb2;Khdrbs1;Atp2a2;Syp;Rab3a;Dctn1;Chrm1;Cplx1;Ndrg4;Cplx3;Bcas3;Grm4;B3gat3;Sept5
GO:1990778	protein localization to cell periphery	324	16	6.05651	2.64179	0.000400534	0.023231	Rab3b;Vamp2;Atp1b1;Stxbp1;Grin1;Kcnip4;Nsg1;Rab3a;Ttc7b;Cplx1;Nsf;Clstn1;Ramp3;Mapk10;Rapgef2;Gak
GO:0010256	endomembrane system organization	342	16	6.39298	2.50274	0.000720038	0.038978	Vmp1;Myh10;Mtss1;Asap1;Syngr1;Rtn3;Dnm1;Atp2a2;Cit;Dctn1;Lemd3;Bag5;Bcas3;Gak;Syt11;Golga5
GO:0035418	protein localization to synapse	82	7	1.53282	4.56674	0.000847853	0.0430285	Mapt;Vamp2;Grin1;Nsg1;Cplx1;Clstn1;Mapk10

## Sheet: Table S2 - P6
geneSet	description	size	overlap	expect	enrichmentRatio	pValue	FDR	userId
mmu04724	Glutamatergic synapse	114	9	1.39142	6.46821	9.42173e-06	0.00302438	Grik3;Dlgap1;Slc38a1;Grm2;Grin1;Trpc1;Ppp3r1;Prkcb;Prkcg
mmu04970	Salivary secretion	78	7	0.952024	7.35275	4.25565e-05	0.00580233	Vamp2;Gucy1b1;Atp2b3;Calm2;Prkcb;Kcnma1;Prkcg
mmu04010	MAPK signaling pathway	294	13	3.5884	3.62279	5.42274e-05	0.00580233	Kit;Akt3;Mapk8;Fgf9;Map3k12;Stmn1;Rasgrf1;Ppp3r1;Mapk10;Prkcb;Erbb4;Cacng3;Prkcg
mmu04020	Calcium signaling pathway	184	10	2.2458	4.45276	7.70945e-05	0.00618683	Grin1;Slc8a2;Stim1;Atp2b3;Chrm1;Ppp3r1;Calm2;Prkcb;Erbb4;Prkcg
mmu04014	Ras signaling pathway	233	11	2.84387	3.86797	0.000118783	0.00762586	Kit;Akt3;Mapk8;Fgf9;Grin1;Rasgrf1;Calm2;Mapk10;Prkcb;Ksr2;Prkcg
mmu04728	Dopaminergic synapse	135	8	1.64773	4.85515	0.000230393	0.012326	Akt3;Mapk8;Calm2;Kcnj9;Mapk10;Prkcb;Scn1a;Prkcg
mmu04725	Cholinergic synapse	113	7	1.37921	5.07535	0.000439354	0.0201475	Akt3;Chrna4;Kcnq5;Chrm1;Prkcb;Kcnq3;Prkcg
mmu04012	ErbB signaling pathway	84	6	1.02526	5.85219	0.00053665	0.0215331	Akt3;Mapk8;Mapk10;Prkcb;Erbb4;Prkcg
mmu04727	GABAergic synapse	88	6	1.07408	5.58618	0.00068797	0.0245376	Slc38a1;Gabra4;Slc6a1;Prkcb;Gabra5;Prkcg
mmu04070	Phosphatidylinositol signaling system	98	6	1.19613	5.01616	0.00121165	0.0297649	Dgke;Synj1;Calm2;Mtmr7;Prkcb;Prkcg
mmu04713	Circadian entrainment	98	6	1.19613	5.01616	0.00121165	0.0297649	Grin1;Gucy1b1;Calm2;Kcnj9;Prkcb;Prkcg
mmu05231	Choline metabolism in cancer	99	6	1.20834	4.9655	0.00127727	0.0297649	Dgke;Akt3;Mapk8;Mapk10;Prkcb;Prkcg
mmu04720	Long-term potentiation	67	5	0.817764	6.11423	0.00130104	0.0297649	Grin1;Ppp3r1;Calm2;Prkcb;Prkcg
mmu05033	Nicotine addiction	40	4	0.488218	8.19307	0.00136376	0.0297649	Grin1;Chrna4;Gabra4;Gabra5
mmu05031	Amphetamine addiction	68	5	0.82997	6.02432	0.00139088	0.0297649	Grin1;Ppp3r1;Calm2;Prkcb;Prkcg
mmu04310	Wnt signaling pathway	148	7	1.8064	3.8751	0.00214933	0.0431209	Mapk8;Btrc;Ppp3r1;Mapk10;Prkcb;Chd8;Prkcg
mmu04723	Retrograde endocannabinoid signaling	150	7	1.83082	3.82343	0.00231937	0.0437952	Mapk8;Gabra4;Kcnj9;Mapk10;Prkcb;Gabra5;Prkcg
mmu04921	Oxytocin signaling pathway	153	7	1.86743	3.74846	0.00259372	0.0462546	Gucy1b1;Ppp3r1;Calm2;Kcnj9;Prkcb;Cacng3;Prkcg
GO:0099177	regulation of trans-synaptic signaling	482	31	7.7278	4.01149	3.7603e-11	3.05337e-08	Dgke;Grik3;Kit;Vamp2;Tshz3;Stxbp5l;App;Grm2;Prepl;Syt7;Epha4;Grin1;Map1a;Chrna4;Gucy1b1;Nsg1;Slc6a1;Slc8a2;Cdh11;Nptn;Rasgrf1;Ppp3r1;Syt1;Slc24a2;Plcl2;Clstn1;Prkcb;Unc13c;Erbb4;Cacng3;Prkcg
GO:0034765	regulation of ion transmembrane transport	439	25	7.03839	3.55195	3.89192e-08	1.58012e-05	Nalcn;Vamp2;Hecw1;Dapk1;Glrx;Scn8a;Chrna4;Kcnq5;Kcnip4;Stim1;Rasgrf1;Trpc1;Myo5a;Kcnc2;Dpp10;Kcnj9;Kcna2;Kcna1;Kcnq3;Kcnd2;Kcnma1;Scn1a;Cacng3;Scn2b;Scn2a
GO:0015672	monovalent inorganic cation transport	488	25	7.824	3.1953	2.95491e-07	7.99794e-05	Nalcn;Atp5f1;Akt3;Vamp2;Hecw1;Glrx;Scn8a;Slc38a1;Kcnq5;Kcnip4;Slc8a2;Tmem38a;Kcnc2;Dpp10;Kcnk2;Slc24a2;Kcnj9;Kcna2;Kcna1;Kcnq3;Kcnd2;Kcnma1;Scn1a;Scn2b;Scn2a
GO:0035418	protein localization to synapse	82	10	1.31469	7.60637	7.16263e-07	0.000145401	Dlgap1;Vamp2;Grin1;Map1a;Tnik;Nsg1;Clstn1;Mapk10;Kalrn;Cacng3
GO:0099003	vesicle-mediated transport in synapse	242	16	3.87993	4.12378	1.8069e-06	0.000293441	Vamp2;Stxbp5l;Prepl;Syt7;Chrna4;Nsg1;Ppp3r1;Syt1;Clstn1;Mapk10;Prkcb;Cadps;Unc13c;Prkcg;A830010M20Rik;Cadps2
GO:0050905	neuromuscular process	126	11	2.02013	5.44519	5.67829e-06	0.000682508	App;Scn8a;Grin1;Dctn1;Aplp2;Herc1;Kcna1;Chd8;Ctnna2;Kcnma1;Scn1a
GO:0007626	locomotory behavior	235	15	3.7677	3.9812	5.88369e-06	0.000682508	Ncoa2;Fezf2;App;Scn8a;Epha4;Grin1;Chrna4;Pum1;Aplp2;Myo5a;Mapk10;Kcnd2;Kalrn;Kcnma1;Scn1a
GO:0050890	cognition	309	17	4.95413	3.43148	1.01965e-05	0.00103494	Kit;App;Pja2;Grin1;Map1a;Chrna4;Brinp1;Slc6a1;Slc8a2;Chrm1;Ndrg4;Kcnk2;Slc24a2;Cntnap2;Gabra5;Kalrn;Prkcg
GO:0099072	regulation of postsynaptic membrane neurotransmitter receptor levels	91	9	1.45898	6.16868	1.49356e-05	0.00134752	Dlg3;Vamp2;Tnik;Nsg1;Ppp3r1;Clstn1;Mapk10;Kalrn;Cacng3
GO:0042391	regulation of membrane potential	425	20	6.81393	2.93516	1.69368e-05	0.00137527	Nalcn;Grik3;Glrx;App;Scn8a;Grin1;Chrna4;Gabra4;Chrm1;Kcnc2;Kcnk2;Kcna2;Kcna1;Gabra5;Kcnq3;Kcnd2;Kcnma1;Scn1a;Scn2b;Scn2a
GO:0019098	reproductive behavior	42	6	0.673377	8.91031	5.14219e-05	0.00379587	Ncoa2;App;Grin1;Brinp1;Aplp2;Kalrn
GO:0016358	dendrite development	262	14	4.20059	3.33287	8.56964e-05	0.00579879	Bcl11a;Hecw1;Fezf2;Mapk8;Asap1;App;Epha4;Grin1;Map1a;Tnik;Zfp365;Ss18l1;Kalrn;Ctnna2
GO:0007215	glutamate receptor signaling pathway	91	8	1.45898	5.48327	0.00010439	0.00652034	Grik3;Dapk1;App;Grm2;Grin1;Rasgrf1;Kalrn;Cacng3
GO:0051648	vesicle localization	272	14	4.36092	3.21033	0.000127428	0.00739084	Vamp2;Stxbp5l;Prepl;Syt7;Chrna4;Dctn1;Myo5a;Syt1;Prkcb;Cadps;Unc13c;Prkcg;A830010M20Rik;Cadps2
GO:0035249	synaptic transmission, glutamatergic	95	8	1.52311	5.2524	0.000141345	0.00765147	Grik3;Tshz3;Grm2;Grin1;Syt1;Cdh8;Unc13c;Cacng3
GO:0051705	multi-organism behavior	74	7	1.18643	5.90007	0.000179272	0.00909804	App;Grin1;Brinp1;Aplp2;Cntnap2;Chd8;Kalrn
GO:0099504	synaptic vesicle cycle	221	12	3.54325	3.38673	0.000237029	0.0113216	Vamp2;Stxbp5l;Prepl;Syt7;Chrna4;Syt1;Prkcb;Cadps;Unc13c;Prkcg;A830010M20Rik;Cadps2
GO:0035637	multicellular organismal signaling	134	9	2.14839	4.18918	0.000306913	0.0138452	Scn8a;Kcna2;Kcna1;Kcnd2;Kcnma1;Scn1a;Cacng3;Scn2b;Scn2a
GO:0030534	adult behavior	167	10	2.67748	3.73486	0.000362341	0.0154853	App;Scn8a;Epha4;Grin1;Chrna4;Pum1;Cntnap2;Kalrn;Kcnma1;Scn1a
GO:0051668	localization within membrane	171	10	2.74161	3.6475	0.000437202	0.0177504	Dlg3;Vamp2;Tnik;Nsg1;Nptn;Ppp3r1;Clstn1;Mapk10;Kalrn;Cacng3
GO:2001023	regulation of response to drug	114	8	1.82774	4.377	0.000493611	0.0190863	Rtn4;Glrx;Syt7;Chrna4;Gabra4;Syt1;Kcna2;Prkcb
GO:0050808	synapse organization	429	17	6.87806	2.47163	0.000560915	0.0207029	Dlg3;Dlgap1;App;Epha4;Grin1;Dctn1;Nptn;Camkv;Myo5a;Cdh8;Zfp365;Clstn1;Lrrtm3;Kalrn;Unc13c;Erbb4;Ctnna2
GO:0031109	microtubule polymerization or depolymerization	117	8	1.87584	4.26477	0.00058711	0.0207275	Tppp;Mapk8;Stmn4;Map1a;Stmn1;Dctn1;Gda;Tubb4a
GO:0032409	regulation of transporter activity	247	12	3.9601	3.03023	0.000646618	0.0218772	Vamp2;Hecw1;Dapk1;Glrx;Chrna4;Stim1;Rasgrf1;Myo5a;Kcnc2;Kcna1;Cacng3;Scn2b
GO:0106027	neuron projection organization	93	7	1.49105	4.69468	0.000730212	0.0237173	App;Epha4;Grin1;Map1a;Dctn1;Zfp365;Kalrn
GO:0006836	neurotransmitter transport	289	13	4.63347	2.80567	0.000798264	0.0249304	Vamp2;Stxbp5l;Prepl;Syt7;Chrna4;Slc6a1;Syt1;Prkcb;Cadps;Ptprn2;Unc13c;Prkcg;Cadps2
GO:0023061	signal release	492	18	7.88813	2.28191	0.000979534	0.0294586	Cry1;Vamp2;Glrx;Stxbp5l;Scg5;Prepl;Syt7;Chrna4;Myo5a;Syt1;Prkcb;Cadps;Ptprn2;Kalrn;Unc13c;Cry2;Prkcg;Cadps2
GO:0043270	positive regulation of ion transport	298	13	4.77777	2.72093	0.00105723	0.0306596	Akt3;Rtn4;Glrx;Grin1;Chrna4;Slc6a1;Stim1;Chrm1;Trpc1;Kcnc2;Sstr4;Kcna1;Cacng3
GO:0048511	rhythmic process	301	13	4.82587	2.69382	0.00115782	0.0324189	Hlf;Ncoa2;Cry1;Mapk8;Tef;Btrc;Grin1;Kcna2;Mapk10;Kcnd2;Kcnma1;Cry2;Prkcg
GO:0051932	synaptic transmission, GABAergic	51	5	0.817672	6.11492	0.00130583	0.034965	Gabra4;Slc6a1;Plcl2;Gabra5;Erbb4
GO:0015844	monoamine transport	103	7	1.65138	4.23889	0.00133487	0.034965	Rtn4;Syt7;Chrna4;Syt1;Kcna2;Prkcb;Cadps
GO:0031503	protein-containing complex localization	236	11	3.78374	2.90718	0.00150674	0.0382335	Dlg3;Vamp2;Tnik;Nsg1;Nptn;Ppp3r1;Zfp365;Clstn1;Mapk10;Kalrn;Cacng3
GO:0051703	intraspecies interaction between organisms	53	5	0.849738	5.88417	0.00155448	0.0382497	Grin1;Brinp1;Cntnap2;Chd8;Kalrn
GO:0010721	negative regulation of cell development	351	14	5.62751	2.48778	0.00161013	0.0384538	Bcl11a;Runx1t1;Gdi1;Rtn4;Fezf2;Asap1;App;Epha4;Frzb;Brinp1;Dixdc1;Zfp365;Cbfa2t2;Erbb4
GO:0006887	exocytosis	357	14	5.7237	2.44597	0.00188493	0.0437305	Kit;Vamp2;Glrx;Stxbp5l;Prepl;Syt7;Chrna4;Myo5a;Syt1;Prkcb;Cadps;Unc13c;Prkcg;Cadps2
GO:0050954	sensory perception of mechanical stimulus	176	9	2.82177	3.18949	0.00214294	0.0483352	Kit;Tshz3;Scn8a;Map1a;Kcna1;Gabra5;Kcnma1;Srrm4;Scn1a
GO:1990778	protein localization to cell periphery	324	13	5.19462	2.50259	0.0022274	0.0488823	Vamp2;Grin1;Tnik;Kcnip4;Nsg1;Ttc7b;Myo5a;Dpp10;Clstn1;Gpr158;Mapk10;Kalrn;Cacng3

## Sheet: 25 Pathways UP_P1_P2_P3
	geneSet	description	size	overlap	expect	enrichmentRatio	pValue	FDR	userId
UP	WP103	Cholesterol Biosynthesis	15	6	0.894737	6.70588	0.000135007	0.0038927	Msmo1;Sqle;Hmgcs1;Fdps;Nsdhl;Lss
P1	WP103	Cholesterol Biosynthesis	15	5	0.0690789	72.381	3.61969e-09	6.26206e-07	Sqle;Nsdhl;Msmo1;Lss;Hmgcs1
P2	WP103	Cholesterol Biosynthesis	15	4	0.529605	7.5528	0.00150657	0.0372339	Sqle;Msmo1;Lss;Fdps
P3	WP103	Cholesterol Biosynthesis	15	0
UP	mmu00100	Steroid biosynthesis	19	6	0.879396	6.82287	0.000153377	0.00189362	Msmo1;Sqle;Soat1;Hsd17b7;Nsdhl;Lss
P1	mmu00100	Steroid biosynthesis	19	4	0.061994	64.5224	3.36981e-07	0.000108171	Sqle;Nsdhl;Msmo1;Lss
P2	mmu00100	Steroid biosynthesis	19	4	0.534985	7.47685	0.00170134	0.0352748	Sqle;Hsd17b7;Msmo1;Lss
P3	mmu00100	Steroid biosynthesis	19	1	0.594683	1.68157	0.453847	0.818455	Soat1
UP	GO:0007229	integrin-mediated signaling pathway	83	25	3.32979	7.50799	8.88178e-16	3.606e-13	Thy1;Tyrobp;Itgax;Itgb2;Plek;Fcer1g;Itgb5;Cd63;Vav1;Fermt3;Tln1;Fyb;Itga6;Itgb3;Dab2;Itgb1;Itga5;Ctnna1;Syk;Lims1;Flna;Itga1;Col3a1;Emp2;Loxl3
P1	GO:007229	integrin-mediated signaling pathway	83	3	0.244662	12.2618	0.00185478	0.264312	Itgb3;Thy1;Itga1
P2	GO:0007229	integrin-mediated signaling pathway	83	15	1.85585	8.08256	3.8545e-10	5.21642e-08	Itgb2;Loxl3;Lims1;Plek;Itgb3;Fyb;Itgb5;Fermt3;Cd63;Tyrobp;Itgax;Flna;Thy1;Vav1;Fcer1g
P3	GO:0007229	integrin-mediated signaling pathway	83	13	2.27356	5.7179	3.71642e-07	1.43702e-05	Itgb2;Itga5;Syk;Emp2;Itgb5;Fermt3;Cd63;Itgb1;Itga6;Tln1;Ctnna1;Fcer1g;Dab2
UP	GO:0033627	cell adhesion mediated by integrin	60	14	2.40707	5.81619	7.51011e-08	2.03274e-06	Itgb2;Nckap1l;Itgb5;Ptpn6;Fermt3;Col16a1;Lyn;Plau;P2ry12;Adam17;Itgb3;Itgb1;Itga5;Syk
P1	GO:0033627	cell adhesion mediated by integrin	60	2	0.176864	11.3081	0.0134699	0.650008	Itgb3;Adam17
P2	GO:0033627	cell adhesion mediated by integrin	60	11	1.34158	8.1993	7.56138e-08	3.61167e-06	Itgb2;Ptpn6;Itgb3;Plau;Nckap1l;Itgb5;Fermt3;P2ry12;Col16a1;Lyn;Adam17
P3	GO:0033627	cell adhesion mediated by integrin	60	9	1.64354	5.47598	3.39578e-05	0.000612749	Itgb2;Itga5;Syk;Plau;Nckap1l;Itgb5;Fermt3;Itgb1;Col16a1
UP	GO:0097028	dendritic cell differentiation	40	9	1.60472	5.60847	2.26481e-05	0.000311699	Trem2;Tgfb1;Tgfbr2;Spi1;Tmem176b;Axl;Tmem176a;Lyn;Ltbr
P1	GO:0097028	dendritic cell differentiation	40	0
P2	GO:0097028	dendritic cell differentiation	40	7	0.894385	7.82661	2.58332e-05	0.000524414	Spi1;Axl;Tgfb1;Trem2;Ltbr;Tgfbr2;Lyn
P3	GO:0097028	dendritic cell differentiation	40	7	1.09569	6.38865	9.35356e-05	0.00135627	Spi1;Axl;Tgfb1;Tmem176a;Tmem176b;Ltbr;Tgfbr2
UP	WP3626	Microglia Pathogen Phagocytosis Pathway	41	21	2.44561	8.5868	8.88178e-16	7.68274e-14	Tyrobp;Trem2;Itgb2;C1qa;C1qc;C1qb;Nckap1l;Fcer1g;Ptpn6;Cyba;Ncf2;Vav1;Itgam;Arpc1b;Fcgr1;Lyn;Pik3cg;Ncf1;Plcg2;Rac2;Syk
P1	WP3626	Microglia Pathogen Phagocytosis Pathway	41	0
P2	WP3626	Microglia Pathogen Phagocytosis Pathway	41	18	1.44759	12.4345	2.22045e-16	3.84137e-14	Itgb2;Ptpn6;Cyba;Fcgr1;Ncf1;Pik3cg;Nckap1l;Trem2;Ncf2;Arpc1b;Tyrobp;Itgam;Vav1;C1qa;C1qc;C1qb;Lyn;Fcer1g
P3	WP3626	Microglia Pathogen Phagocytosis Pathway	41	14	1.65439	8.46235	2.51552e-10	2.17592e-08	Itgb2;Cyba;Ncf1;Pik3cg;Syk;Nckap1l;Arpc1b;Itgam;Rac2;Plcg2;C1qa;C1qc;C1qb;Fcer1g
UP	mmu00531	Glycosaminoglycan degradation	21	5	0.971964	5.14422	0.00227619	0.0192278	Gusb;Hexb;Hexa;Naglu;Gns
P1	mmu00531	Glycosaminoglycan degradation	21	0
P2	mmu00531	Glycosaminoglycan degradation	21	4	0.591299	6.76477	0.00251353	0.0448246	Naglu;Hexb;Hexa;Gusb
P3	mmu00531	Glycosaminoglycan degradation	21	3	0.657281	4.56426	0.0265704	0.145192	Hexa;Gusb;Gns
UP	mmu04979	Cholesterol metabolism	49	7	2.26792	3.08653	0.00688905	0.0470507	Npc2;Lpl;Apoe;Ldlr;Lcat;Abca1;Soat1
P1	mmu04979	Cholesterol metabolism	49	0
P2	mmu04979	Cholesterol metabolism	49	4	1.3797	2.89919	0.048384	0.318499	Lpl;Npc2;Ldlr;Lcat
P3	mmu04979	Cholesterol metabolism	49	5	1.53366	3.26018	0.0179414	0.119983	Apoe;Abca1;Npc2;Soat1;Ldlr
UP	mmu04666	Fc gamma R-mediated phagocytosis	87	18	4.02671	4.47015	6.49639e-08	5.21336e-06	Ptprc;Fcgr2b;Inpp5d;Vav1;Dock2;Arpc1b;Prkcd;Fcgr1;Lyn;Ncf1;Plcg2;Rac2;Dnm2;Syk;Myo10;Wasf2;Pld2;Asap3
P1	mmu04666	Fc gamma R-mediated phagocytosis	87	1	0.283867	3.52278	0.248603	1	Pld2
P2	mmu04666	Fc gamma R-mediated phagocytosis	87	12	2.44967	4.89862	5.12461e-06	0.000235	Fcgr1;Ncf1;Dock2;Pld2;Prkcd;Inpp5d;Ptprc;Wasf2;Arpc1b;Dnm2;Vav1;Lyn
P3	mmu04666	Fc gamma R-mediated phagocytosis	87	11	2.72302	4.03963	7.77314e-05	0.00138621	Ncf1;Dock2;Syk;Fcgr2b;Wasf2;Arpc1b;Rac2;Dnm2;Plcg2;Asap3;Myo10
UP	WP3625	TYROBP Causal Network	58	26	3.45965	7.51521	0	0	Tyrobp;Itgax;Itgb2;Plek;C1qc;Cd84;Nckap1l;Cd37;Npc2;Hcls1;Ncf2;Itgam;Il13ra1;Bin2;Spp1;Apbb1ip;Tcirg1;Tgfbr1;Il10ra;Gpx1;Lhfpl2;Tnfrsf1b;Ppp1r18;Adap2;Creb3l2;Loxl3
P1	WP3625	TYROBP Causal Network	58	0
P2	WP3625	TYROBP Causal Network	58	19	2.04781	9.27822	2.57572e-14	2.228e-12	Itgb2;Loxl3;Tgfbr1;Il13ra1;Plek;Npc2;Nckap1l;Hcls1;Ncf2;Apbb1ip;Tyrobp;Itgam;Itgax;Cd37;Ppp1r18;C1qc;Cd84;Lhfpl2;Bin2
P3	WP3625	TYROBP Causal Network	58	18	2.34035	7.69115	3.8598e-12	6.67746e-10	Itgb2;Tcirg1;Il13ra1;Adap2;Npc2;Nckap1l;Apbb1ip;Tnfrsf1b;Spp1;Itgam;Cd37;Il10ra;Ppp1r18;C1qc;Creb3l2;Lhfpl2;Gpx1;Bin2
UP	GO:0006909	phagocytosis	167	29	6.69969	4.32856	2.11585e-11	2.05284e-09	Trem2;Slc11a1;Itgb2;Ptprc;Irf8;Nckap1l;Fcer1g;Tgfb1;Fcgr2b;Cyba;Pld4;Pros1;Ncf2;Vav1;Dock2;Axl;Anxa3;Fcgr1;Aif1;P2ry6;P2rx7;Itgb3;Rack1;Itgb1;Dnm2;Syk;Abca1;Rab27a;Dock1
P1	GO:0006909	phagocytosis	167	1	0.492271	2.0314	0.391019	1	Itgb3
P2	GO:0006909	phagocytosis	167	22	3.73406	5.89171	2.07574e-11	4.21375e-09	Itgb2;Axl;Tgfb1;Cyba;Fcgr1;Dock2;Rack1;Itgb3;Nckap1l;Pros1;Trem2;Aif1;Slc11a1;Ptprc;Ncf2;Anxa3;Dnm2;Vav1;Irf8;P2ry6;Pld4;Fcer1g
P3	GO:0006909	phagocytosis	167	22	4.57452	4.80925	1.02053e-09	1.38112e-07	Itgb2;Axl;Tgfb1;Cyba;Abca1;Dock2;Rack1;Syk;Nckap1l;Pros1;Itgb1;Slc11a1;Fcgr2b;P2rx7;Anxa3;Rab27a;Dnm2;Irf8;P2ry6;Pld4;Dock1;Fcer1g
UP	mmu04062	Chemokine signaling pathway	199	21	9.21051	2.28	0.000338624	0.00363817	Ccl6;Cx3cr1;Vav1;Dock2;Prkcd;Lyn;Pik3cg;Ncf1;Stat3;Plcb3;Rac2;Ccr5;Gnai2;Jak3;Plcb2;Adcy7;Gng5;Stat2;Gng12;Prex1;Nfkb1
P1	mmu04062	Chemokine signaling pathway	199	0
P2	mmu04062	Chemokine signaling pathway	199	13	5.60326	2.32008	0.00402446	0.0658442	Ncf1;Ccl6;Dock2;Pik3cg;Prkcd;Nfkb1;Adcy7;Vav1;Stat2;Plcb2;Lyn;Cx3cr1;Ccr5
P3	mmu04062	Chemokine signaling pathway	199	15	6.22852	2.40828	0.00141805	0.0142248	Stat3;Ncf1;Dock2;Pik3cg;Plcb3;Nfkb1;Adcy7;Jak3;Gnai2;Rac2;Gng12;Prex1;Cx3cr1;Gng5;Ccr5
UP	mmu04610	Complement and coagulation cascades	88	14	4.07299	3.43728	4.58917e-05	0.000695053	Itgax;C4b;Itgb2;C1qa;C3ar1;C1qc;C1qb;Pros1;Itgam;Cfh;Plau;Clu;Tfpi;Vwf
P1	mmu04610	Complement and coagulation cascades	88	0
P2	mmu04610	Complement and coagulation cascades	88	11	2.47782	4.43938	3.29901e-05	0.00105898	Itgb2;Plau;Pros1;Cfh;Tfpi;Itgam;Itgax;C1qa;C1qc;C1qb;C3ar1
P3	mmu04610	Complement and coagulation cascades	88	12	2.75432	4.35679	1.69484e-05	0.000494585	Itgb2;Vwf;Plau;Clu;Pros1;Tfpi;Itgam;C1qa;C1qc;C1qb;C3ar1;C4b
UP	mmu04142	Lysosome	124	34	5.73921	5.92416	0	0	Laptm5;Cd68;Ctsd;Slc11a1;Ctss;Ctsz;Man2b1;Gusb;Hexb;Hexa;Npc2;Ctsc;Ctsa;Ctsh;Cd63;Ctsl;Lgmn;Ctsb;Naglu;Gns;Tcirg1;Gm2a;Tpp1;Fuca1;Gba;Dnase2a;Lamp2;Lamp1;Pla2g15;Asah1;Cln3;Ctns;Naga;Litaf
P1	mmu04142	Lysosome	124	0
P2	mmu04142	Lysosome	124	25	3.49148	7.16029	4.21885e-15	1.35425e-12	Gm2a;Naglu;Dnase2a;Man2b1;Ctns;Ctsd;Ctsz;Lamp2;Ctsa;Cd68;Npc2;Hexb;Hexa;Cd63;Gusb;Slc11a1;Gba;Laptm5;Fuca1;Ctsc;Cln3;Tpp1;Asah1;Ctsh;Ctss
P3	mmu04142	Lysosome	124	27	3.88109	6.95681	6.66134e-16	2.13829e-13	Gm2a;Tcirg1;Man2b1;Ctsd;Ctsz;Lamp2;Ctsa;Cd68;Lgmn;Npc2;Ctsl;Ctsb;Naga;Litaf;Hexa;Cd63;Gusb;Slc11a1;Gba;Fuca1;Cln3;Tpp1;Pla2g15;Ctsh;Gns;Ctss;Lamp1
UP	mmu04064	NF-kappa B signaling pathway	104	13	4.81353	2.70072	0.000968243	0.00914135	Tnfrsf1a;Lyn;Plau;Ltbr;Plcg2;Cflar;Blnk;Vcam1;Syk;Trim25;Ripk1;Nfkb1;Traf2
P1	mmu04064	NF-kappa B signaling pathway	104	1	0.339335	2.94694	0.289671	1	Traf2
P2	mmu04064	NF-kappa B signaling pathway	104	6	2.92834	2.04894	0.0727678	0.404679	Plau;Cflar;Traf2;Nfkb1;Ltbr;Lyn
P3	mmu04064	NF-kappa B signaling pathway	104	11	3.25511	3.37931	0.000387272	0.00497257	Trim25;Ripk1;Syk;Plau;Cflar;Nfkb1;Ltbr;Tnfrsf1a;Plcg2;Blnk;Vcam1
UP	mmu04060	Cytokine-cytokine receptor interaction	296	24	13.7001	1.75182	0.00521311	0.0389165	Ccl6;Csf3r;Csf1r;Tgfb1;Tgfbr2;Osmr;Cx3cr1;Csf1;Tnfrsf1a;Il13ra1;Ltbr;Tgfbr1;Ccr5;Il10ra;Il4ra;Il6ra;Csf2ra;Ifngr1;Tnfrsf1b;Bmpr1b;Acvr1c;Crlf2;Ifnar2;Il6st
P1	mmu04060	Cytokine-cytokine receptor interaction	296	0
P2	mmu04060	Cytokine-cytokine receptor interaction	296	17	8.3345	2.03971	0.00410244	0.0658442	Tgfb1;Tgfbr1;Csf1;Il13ra1;Ccl6;Ifngr1;Osmr;Csf1r;Acvr1c;Il6ra;Csf3r;Ltbr;Tgfbr2;Cx3cr1;Bmpr1b;Csf2ra;Ccr5
P3	mmu04060	Cytokine-cytokine receptor interaction	296	18	9.26453	1.94289	0.00529941	0.0436182	Tgfb1;Csf1;Il13ra1;Il6st;Osmr;Ifnar2;Csf1r;Tnfrsf1b;Csf3r;Ltbr;Tnfrsf1a;Il4ra;Il10ra;Tgfbr2;Crlf2;Cx3cr1;Bmpr1b;Ccr5
UP	mmu04210	Apoptosis	136	13	6.29462	2.06525	0.0101229	0.0663153	Ctsd;Ctss;Ctsz;Ctsc;Ctsh;Tnfrsf1a;Ctsl;Ctsb;Parp3;Cflar;Ripk1;Nfkb1;Traf2
P1	mmu04210	Apoptosis	136	1	0.443746	2.25354	0.361187	1	Traf2
P2	mmu04210	Apoptosis	136	8	3.82937	2.08912	0.0379534	0.273927	Ctsd;Ctsz;Cflar;Traf2;Nfkb1;Ctsc;Ctsh;Ctss
P3	mmu04210	Apoptosis	136	11	4.25668	2.58418	0.00351065	0.0296558	Ctsd;Ctsz;Ripk1;Ctsl;Ctsb;Parp3;Cflar;Nfkb1;Tnfrsf1a;Ctsh;Ctss
UP	GO:0030100	regulation of endocytosis	262	31	10.5109	2.94932	6.73421e-08	1.95292e-06	Slc11a1;Ptprc;Nckap1l;Fcer1g;Tgfb1;Fcgr2b;Cyba;Pros1;Cd63;B2m;Dock2;Axl;Fcgr1;Apoe;Plcg2;Ldlr;Clu;Vamp8;Hfe;Itgb3;Dab2;Rack1;Cd151;Ehd4;Itgb1;Dnm2;Anxa2;Syk;Rab27a;Scrib;Pld2
P1	GO:0030100	regulation of endocytosis	262	2	0.772306	2.58965	0.180368	1	Itgb3;Pld2
P2	GO:0030100	regulation of endocytosis	262	19	5.85822	3.24331	6.96268e-06	0.000171324	Axl;Tgfb1;Cyba;Hfe;Fcgr1;Dock2;Rack1;Itgb3;Pld2;Nckap1l;Pros1;Cd63;Slc11a1;Ptprc;Ldlr;Dnm2;Vamp8;Fcer1g;B2m
P3	GO:0030100	regulation of endocytosis	262	25	7.17679	3.48345	5.97981e-08	3.03475e-06	Axl;Tgfb1;Apoe;Cyba;Dock2;Rack1;Syk;Clu;Nckap1l;Scrib;Pros1;Cd63;Cd151;Itgb1;Slc11a1;Fcgr2b;Ehd4;Ldlr;Rab27a;Anxa2;Dnm2;Plcg2;Fcer1g;B2m;Dab2
UP	GO:0045785	positive regulation of cell adhesion	382	60	15.325	3.91516	0	0	Thy1;Ptprc;Vsir;Nckap1l;Tgfb1;Tgfbr2;Ptpn6;Havcr2;Rasal3;Cd63;Csf1;Vav1;Col16a1;Dock8;Pdpn;Spp1;Cd74;Apbb1ip;Lgals9;Aif1;P2ry12;Itga6;Ccdc88b;Ccr5;Jak3;Cdk6;Itgb3;Dab2;Il4ra;Lgals1;Il6ra;Gpam;Itgb1;Itga5;Irf1;Fn1;Dnm2;Itpkb;Syk;Ets1;Myo10;H2-T23;Prex1;S100a10;Lims1;Cbfb;Iqgap1;Fbln2;Flna;Cd44;Smoc2;Chrd;Il6st;Pld2;Dock1;Tek;Nid1;Smoc1;Emp2;Egflam
P1	GO:0045785	positive regulation of cell adhesion	382	6	1.12603	5.32844	0.000822439	0.222607	Tek;Itgb3;Pld2;Cbfb;Thy1;Cdk6
P2	GO:0045785	positive regulation of cell adhesion	382	34	8.54138	3.98062	5.78271e-12	2.30207e-09	Lgals9;Tgfb1;Ptpn6;Tek;Chrd;Csf1;Irf1;Lims1;Vsir;Havcr2;Itgb3;Pld2;Smoc1;Nckap1l;Aif1;Cd63;Ptprc;Apbb1ip;Il6ra;Pdpn;Flna;Cbfb;Thy1;Ets1;Tgfbr2;Dnm2;Vav1;P2ry12;Cdk6;Col16a1;Dock8;Rasal3;Fbln2;Ccr5
P3	GO:0045785	positive regulation of cell adhesion	382	41	10.4639	3.91824	5.62883e-14	4.57061e-11	Itga5;Lgals9;Tgfb1;Csf1;Havcr2;Smoc1;Syk;Il6st;Nckap1l;Emp2;Smoc2;Cd74;Gpam;Cd63;Itgb1;Fn1;Apbb1ip;Itga6;Pdpn;Spp1;Iqgap1;Il4ra;Jak3;Tgfbr2;Dnm2;Itpkb;Prex1;Col16a1;S100a10;Ccdc88b;Dock8;Rasal3;Dock1;Fbln2;H2-T23;Lgals1;Ccr5;Cd44;Nid1;Dab2;Myo10
UP	GO:0055094	response to lipoprotein particle	27	11	1.08318	10.1553	2.85516e-09	1.05381e-07	Itgb2;Fcer1g;Cd9;Lpl;Apoe;Cd81;Ldlr;Itgb1;Hmgcs1;Syk;Abca1
P1	GO:0055094	response to lipoprotein particle	27	1	0.0795888	12.5646	0.0766815	1	Hmgcs1
P2	GO:0055094	response to lipoprotein particle	27	5	0.60371	8.28212	0.000291537	0.00348129	Itgb2;Lpl;Cd9;Ldlr;Fcer1g
P3	GO:0055094	response to lipoprotein particle	27	9	0.739593	12.1689	2.39352e-08	1.57415e-06	Itgb2;Apoe;Abca1;Syk;Itgb1;Cd9;Ldlr;Cd81;Fcer1g
UP	WP6	Integrin-mediated Cell Adhesion	100	16	5.96491	2.68235	0.000234183	0.00506421	Itgax;Itgb2;Itgb5;Itgam;Tln1;Itga6;Rac2;Capn3;Itgb3;Itgb1;Itga5;Capns1;Itga7;Itga1;Dock1;Selenop
P1	WP6	Integrin-mediated Cell Adhesion	100	2	0.460526	4.34286	0.0763332	1	Itgb3;Itga1
P2	WP6	Integrin-mediated Cell Adhesion	100	6	3.5307	1.69938	0.140654	0.838735	Itgb2;Itgb3;Itgb5;Itgam;Itgax;Selenop
P3	WP6	Integrin-mediated Cell Adhesion	100	12	4.03509	2.97391	0.000607688	0.0150186	Itgb2;Itga5;Capns1;Itgb5;Itga7;Itgb1;Itga6;Tln1;Itgam;Rac2;Dock1;Capn3
UP	GO:0006898	receptor-mediated endocytosis	252	30	10.1097	2.96744	9.58294e-08	2.51011e-06	Itgb2;Lgals3bp;Fcer1g;Cd9;Tgfbr2;Fcgr2b;Cd63;Fcrls;B2m;Fcgr1;Apoe;Plcg2;Cd81;Ldlr;Clu;Ssc5d;Ifitm3;Hfe;Itgb3;Dab2;Itgb1;Dnm2;Anxa2;Syk;Cln3;Lrp10;Scrib;Gtf2h2;Pld2;Loxl3
P1	GO:0006898	receptor-mediated endocytosis	252	3	0.742828	4.03862	0.0378032	1	Itgb3;Pld2;Gtf2h2
P2	GO:0006898	receptor-mediated endocytosis	252	18	5.63463	3.19453	1.49525e-05	0.000319512	Itgb2;Loxl3;Hfe;Fcrls;Fcgr1;Itgb3;Pld2;Gtf2h2;Lrp10;Cd63;Cd9;Cln3;Ldlr;Tgfbr2;Dnm2;Lgals3bp;Fcer1g;B2m
P3	GO:0006898	receptor-mediated endocytosis	252	22	6.90287	3.18708	1.70768e-06	5.33322e-05	Itgb2;Apoe;Syk;Clu;Lrp10;Scrib;Cd63;Ifitm3;Itgb1;Fcgr2b;Cd9;Cln3;Ldlr;Anxa2;Tgfbr2;Dnm2;Plcg2;Ssc5d;Cd81;Fcer1g;B2m;Dab2
UP	mmu04512	ECM-receptor interaction	83	16	3.84157	4.16496	9.72679e-07	3.46922e-05	Itgb5;Spp1;Itga6;Itgb3;Col4a2;Col4a1;Lamb2;Itgb1;Col9a3;Itga5;Fn1;Col1a1;Itga7;Cd44;Vwf;Itga1
P1	mmu04512	ECM-receptor interaction	83	3	0.270816	11.0776	0.00239236	0.255983	Itgb3;Col9a3;Itga1
P2	mmu04512	ECM-receptor interaction	83	4	2.33704	1.71157	0.205523	0.738568	Itgb3;Itgb5;Col9a3;Col4a2
P3	mmu04512	ECM-receptor interaction	83	13	2.59782	5.00419	1.53289e-06	8.20095e-05	Itga5;Vwf;Itgb5;Itga7;Itgb1;Fn1;Itga6;Spp1;Col4a1;Col4a2;Lamb2;Col1a1;Cd44
UP	GO:0043062	extracellular structure organization	279	43	11.1929	3.84172	2.16493e-14	4.39482e-12	Gfap;Ctss;Tgfb1;Lpl;Lcp1;Col16a1;Tnfrsf1a;Pdpn;Apoe;Col27a1;Pmp22;Tgfbr1;Itgb3;Cflar;Col4a2;Col4a1;Efemp2;Lamb2;B4galt1;Plod3;Itgb1;Col9a3;Fn1;Anxa2;Lcat;Col15a1;Tnfrsf1b;Abca1;Soat1;Ets1;Col1a1;Plod1;Pomt1;Fbln2;Smoc2;Col3a1;Crispld2;Serpinh1;Nid1;Smoc1;Pdgfra;Egflam;Loxl3
P1	GO:0043062	extracellular structure organization	279	2	0.822417	2.43186	0.198512	1	Itgb3;Col9a3
P2	GO:0043062	extracellular structure organization	279	22	6.23833	3.52658	3.14336e-07	1.21543e-05	Loxl3;Tgfb1;Plod3;Tgfbr1;Lpl;Pmp22;Itgb3;Gfap;Smoc1;Lcp1;Cflar;Col9a3;Col15a1;B4galt1;Pdpn;Col4a2;Ets1;Lcat;Ctss;Pomt1;Col16a1;Fbln2
P3	GO:0043062	extracellular structure organization	279	31	7.64246	4.05628	3.20017e-11	6.49635e-09	Tgfb1;Apoe;Plod3;Abca1;Pmp22;Plod1;Gfap;Smoc1;Lcp1;Smoc2;Efemp2;Itgb1;Cflar;Fn1;Soat1;Pdpn;Tnfrsf1b;Pdgfra;Tnfrsf1a;Col4a1;Col4a2;Crispld2;Anxa2;Ctss;Pomt1;Col16a1;Col27a1;Lamb2;Fbln2;Col1a1;Nid1
UP	WP85	Focal Adhesion	185	26	11.0351	2.35612	2.88777e-05	0.00099917	Itgax;Itgb2;Itgb5;Vav1;Itgam;Pik3cg;Tln1;Spp1;Itga6;Rac2;Itgb3;Col4a2;Col4a1;Lamb2;Itgb1;Itga5;Fn1;Elk1;Col1a1;Itga7;Flna;Vwf;Col3a1;Dock1;Pdgfra;Selenop
P1	WP85	Focal Adhesion	185	1	0.851974	1.17375	0.581757	1	Itgb3
P2	WP85	Focal Adhesion	185	11	6.5318	1.68407	0.0611153	0.44054	Itgb2;Pik3cg;Itgb3;Itgb5;Itgam;Itgax;Flna;Col4a2;Vav1;Selenop;Elk1
P3	WP85	Focal Adhesion	185	19	7.46491	2.54524	0.000135472	0.00585914	Itgb2;Itga5;Vwf;Pik3cg;Itgb5;Itga7;Itgb1;Fn1;Itga6;Tln1;Pdgfra;Spp1;Itgam;Col4a1;Col4a2;Rac2;Lamb2;Dock1;Col1a1

## Sheet: 25 Pathways DOWN_P4_P5_P6
	geneSet	description	size	overlap	expect	enrichmentRatio	pValue	FDR	userId
DOWN	WP434	TCA Cycle	31	5	0.883772	5.65757	0.00163205	0.100149	Mdh1;Pdk3;Dlst;Idh3g;Mdh2
P4	WP434	TCA Cycle	31	1	0.101974	9.80645	0.0974036	1	Mdh2
P5	WP434	TCA Cycle	31	5	0.591447	8.45384	0.000258837	0.0447788	Idh3g;Dlst;Mdh2;Mdh1;Pdk3
P6	WP434	TCA Cycle	31	0
DOWN	mmu00534	Glycosaminoglycan biosynthesis	24	4	0.582961	6.86153	0.00245147	0.0356982	Hs6st1;Hs6st3;B3gat3;Extl2
P4	mmu00534	Glycosaminoglycan biosynthesis	24	2	0.0870091	22.9861	0.00333738	1	Hs6st1;B3gat3
P5	mmu00534	Glycosaminoglycan biosynthesis	24	3	0.368338	8.14469	0.00564589	0.164757	Hs6st1;Hs6st3;B3gat3
P6	mmu00534	Glycosaminoglycan biosynthesis	14	1	0.170876	5.85219	0.158074	0.517774	St3gal1
DOWN	mmu04721	Synaptic vesicle cycle	62	11	1.50598	7.3042	2.27252e-07	7.2948e-05	Rab3a;Syt1;Stxbp1;Slc32a1;Dnm1;Cplx3;Nsf;Vamp2;Atp6v0e2;Cplx1;Unc13c
P4	mmu04721	Synaptic vesicle cycle	62	2	0.224773	8.89785	0.0209994	1	Cplx1;Slc32a1
P5	mmu04721	Synaptic vesicle cycle	62	9	0.951541	9.45834	3.63112e-07	0.000116559	Vamp2;Stxbp1;Dnm1;Rab3a;Cplx1;Nsf;Atp6v0e2;Cplx3;Unc13c
P6	mmu04721	Synaptic vesicle cycle	62	3	0.756737	3.96439	0.0397526	0.250207	Vamp2;Syt1;Unc13c
DOWN	GO:0001505	regulation of neurotransmitter levels	361	34	10.6673	3.18732	2.33689e-09	3.16259e-07	Gad1;Rab3b;Rab3a;Cadps;Syt1;Stxbp1;Mapk9;Syp;Ptprn2;Prepl;Chrna4;Cplx3;Pnkd;Syt11;Chrnb2;Prkcb;Atp2a2;Stxbp5l;Slc6a1;Kcnc4;Sv2a;Chdh;Vamp2;Prkcg;Grm4;Ntsr1;Cadps2;Cplx1;Mtor;Smpd3;Unc13c;Syt7;Syt2;Sept5
P4	GO:0001505	regulation of neurotransmitter levels	361	6	1.58322	3.78975	0.00489646	1	Pnkd;Kcnc4;Mtor;Cplx1;Grm4;Gad1
P5	GO:0001505	regulation of neurotransmitter levels	361	26	6.74815	3.85291	4.00936e-09	9.74842e-07	Rab3b;Chdh;Mapk9;Vamp2;Stxbp5l;Prepl;Pnkd;Stxbp1;Ntsr1;Kcnc4;Chrnb2;Mtor;Atp2a2;Slc6a1;Syp;Rab3a;Cplx1;Sv2a;Cplx3;Ptprn2;Unc13c;Grm4;Syt11;Gad1;Sept5;Smpd3
P6	GO:0001505	regulation of neurotransmitter levels	361	13	5.78784	2.24609	0.0055582	0.0981143	Vamp2;Stxbp5l;Prepl;Syt7;Chrna4;Slc6a1;Syt1;Prkcb;Cadps;Ptprn2;Unc13c;Prkcg;Cadps2
DOWN	GO:0006836	neurotransmitter transport	289	32	8.53972	3.74719	1.19608e-10	2.42804e-08	Rab3b;Rab3a;Cadps;Syt1;Stxbp1;Slc32a1;Syp;Ptprn2;Prepl;Chrna4;Cplx3;Pnkd;Syt11;Chrnb2;Prkcb;Atp2a2;Stxbp5l;Slc6a1;Kcnc4;Slc25a12;Sv2a;Vamp2;Sec14l1;Prkcg;Grm4;Ntsr1;Cadps2;Cplx1;Unc13c;Syt7;Syt2;Sept5
P4	GO:0006836	neurotransmitter transport	289	5	1.26745	3.94492	0.00862099	1	Pnkd;Kcnc4;Cplx1;Slc32a1;Grm4
P5	GO:0006836	neurotransmitter transport	289	23	5.40226	4.25748	5.06336e-09	9.74842e-07	Rab3b;Sec14l1;Vamp2;Stxbp5l;Prepl;Pnkd;Stxbp1;Slc25a12;Ntsr1;Kcnc4;Chrnb2;Atp2a2;Slc6a1;Syp;Rab3a;Cplx1;Sv2a;Cplx3;Ptprn2;Unc13c;Grm4;Syt11;Sept5
P6	GO:0006836	neurotransmitter transport	289	13	4.63347	2.80567	0.000798264	0.0249304	Vamp2;Stxbp5l;Prepl;Syt7;Chrna4;Slc6a1;Syt1;Prkcb;Cadps;Ptprn2;Unc13c;Prkcg;Cadps2
DOWN	GO:0006887	exocytosis	357	35	10.5491	3.31783	4.56917e-10	7.42033e-08	Rab3b;Rab3a;Cadps;Syt1;Stxbp1;Syp;Prepl;Chrna4;Cplx3;Syt11;Chrnb2;Prkcb;Exoc3;Vsnl1;Glrx;Atp2a2;Nsf;Stxbp5l;Prss12;Sv2a;Vamp2;Myo5a;Prkcg;Grm4;Kit;Myh10;Cadps2;Cplx1;Smpd3;Unc13c;Syngr1;Syt7;Syt2;Stam;Sept5
P4	GO:0006887	exocytosis	357	4	1.56568	2.55481	0.0712257	1	Prss12;Cplx1;Exoc3;Grm4
P5	GO:0006887	exocytosis	357	25	6.67338	3.74623	1.42568e-08	1.92942e-06	Rab3b;Vamp2;Myh10;Glrx;Syngr1;Stxbp5l;Prepl;Stam;Stxbp1;Chrnb2;Prss12;Atp2a2;Syp;Rab3a;Cplx1;Exoc3;Nsf;Sv2a;Cplx3;Vsnl1;Unc13c;Grm4;Syt11;Sept5;Smpd3
P6	GO:0006887	exocytosis	357	14	5.7237	2.44597	0.00188493	0.0437305	Kit;Vamp2;Glrx;Stxbp5l;Prepl;Syt7;Chrna4;Myo5a;Syt1;Prkcb;Cadps;Unc13c;Prkcg;Cadps2
DOWN	mmu04727	GABAergic synapse	88	11	2.13752	5.14614	8.24119e-06	0.00132271	Gad1;Gabra5;Slc32a1;Slc38a1;Prkcb;Gng4;Nsf;Slc6a1;Prkcg;Gng3;Gabra4
P4	mmu04727	GABAergic synapse	88	2	0.319033	6.26894	0.0401193	1	Slc32a1;Gad1
P5	mmu04727	GABAergic synapse	88	7	1.35057	5.18298	0.000384916	0.0617791	Gng4;Slc38a1;Gabra4;Slc6a1;Nsf;Gad1;Gng3
P6	mmu04727	GABAergic synapse	88	6	1.07408	5.58618	0.00068797	0.0245376	Slc38a1;Gabra4;Slc6a1;Prkcb;Gabra5;Prkcg
DOWN	GO:0099504	synaptic vesicle cycle	221	28	6.53038	4.28766	7.78348e-11	2.10673e-08	Rab3b;Rab3a;Cadps;Syt1;Stxbp1;Slc32a1;Dnm1;Syp;Prepl;Dnajc6;Chrna4;Cplx3;Syt11;Chrnb2;Prkcb;Sncb;Atp2a2;Stxbp5l;Sv2a;Vamp2;Prkcg;Grm4;Cadps2;Cplx1;Unc13c;Syt7;Syt2;Sept5
P4	GO:0099504	synaptic vesicle cycle	221	3	0.969229	3.09525	0.0728424	1	Cplx1;Slc32a1;Grm4
P5	GO:0099504	synaptic vesicle cycle	221	20	4.13114	4.84128	6.00272e-09	9.74842e-07	Rab3b;Vamp2;Stxbp5l;Prepl;Stxbp1;Dnm1;Chrnb2;Dnajc6;Atp2a2;Syp;Rab3a;Cplx1;Sncb;Sv2a;Cplx3;Unc13c;Grm4;Syt11;Sept5;A830010M20Rik
P6	GO:0099504	synaptic vesicle cycle	221	12	3.54325	3.38673	0.000237029	0.0113216	Vamp2;Stxbp5l;Prepl;Syt7;Chrna4;Syt1;Prkcb;Cadps;Unc13c;Prkcg;A830010M20Rik;Cadps2
DOWN	mmu04024	cAMP signaling pathway	198	13	4.80943	2.70303	0.00104156	0.0185745	Atp2b3;Atp1b1;Mapk9;Calm2;Mapk10;Grin1;Atp2a2;Pak1;Atp1a3;Chrm1;Akt3;Tiam1;Mapk8
P4	mmu04024	cAMP signaling pathway	198	0
P5	mmu04024	cAMP signaling pathway	198	9	3.03879	2.9617	0.00333701	0.141006	Tiam1;Mapk9;Atp1b1;Grin1;Atp2a2;Pak1;Chrm1;Atp1a3;Mapk10
P6	mmu04024	cAMP signaling pathway	198	7	2.41668	2.89654	0.0104486	0.106285	Akt3;Mapk8;Grin1;Atp2b3;Chrm1;Calm2;Mapk10
DOWN	GO:0099003	vesicle-mediated transport in synapse	242	32	7.15091	4.47496	1.01541e-12	4.12256e-10	Rab3a;Cadps;Syt1;Stxbp1;Dnm1;Syp;Prepl;Dnajc6;Chrna4;Cplx3;Mapk10;Syt11;Chrnb2;Ap3m2;Prkcb;Sncb;Atp2a2;Stxbp5l;Clstn1;Nsg1;Iqsec1;Sv2a;Vamp2;Prkcg;Grm4;Cadps2;Cplx1;Ppp3r1;Unc13c;Syt7;Syt2;Sept5
P4	GO:0099003	vesicle-mediated transport in synapse	242	2	1.06133	1.88443	0.287013	1	Cplx1;Grm4
P5	GO:0099003	vesicle-mediated transport in synapse	242	24	4.52369	5.3054	2.48672e-11	2.01922e-08	Vamp2;Stxbp5l;Prepl;Stxbp1;Dnm1;Chrnb2;Dnajc6;Nsg1;Atp2a2;Syp;Ap3m2;Rab3a;Cplx1;Iqsec1;Sncb;Sv2a;Cplx3;Clstn1;Mapk10;Unc13c;Grm4;Syt11;Sept5;A830010M20Rik
P6	GO:0099003	vesicle-mediated transport in synapse	242	16	3.87993	4.12378	1.8069e-06	0.000293441	Vamp2;Stxbp5l;Prepl;Syt7;Chrna4;Nsg1;Ppp3r1;Syt1;Clstn1;Mapk10;Prkcb;Cadps;Unc13c;Prkcg;A830010M20Rik;Cadps2
DOWN	GO:0035249	synaptic transmission, glutamatergic	95	10	2.80718	3.5623	0.00048992	0.0097028	Syt1;Stxbp1;Grik3;Grin1;Tshz3;Grm4;Grm2;Cacng3;Unc13c;Cdh8
P4	GO:0035249	synaptic transmission, glutamatergic	95	1	0.416637	2.40017	0.342278	1	Grm4
P5	GO:0035249	synaptic transmission, glutamatergic	95	0
P6	GO:0035249	synaptic transmission, glutamatergic	95	8	1.52311	5.2524	0.000141345	0.00765147	Grik3;Tshz3;Grm2;Grin1;Syt1;Cdh8;Unc13c;Cacng3
DOWN	mmu04012	ErbB signaling pathway	84	10	2.04036	4.90109	3.30116e-05	0.00176612	Mapk9;Erbb4;Mapk10;Prkcb;Pak1;Prkcg;Nrg3;Mtor;Akt3;Mapk8
P4	mmu04012	ErbB signaling pathway	84	1	0.304532	3.28373	0.264076	1	Mtor
P5	mmu04012	ErbB signaling pathway	84	5	1.28918	3.87842	0.00924575	0.247324	Mapk9;Mtor;Pak1;Nrg3;Mapk10
P6	mmu04012	ErbB signaling pathway	84	6	1.02526	5.85219	0.00053665	0.0215331	Akt3;Mapk8;Mapk10;Prkcb;Erbb4;Prkcg
DOWN	mmu04728	Dopaminergic synapse	135	13	3.27915	3.96444	2.25356e-05	0.00176612	Mapk9;Calm2;Mapk10;Prkcb;Kcnj9;Ppp2r2a;Gng4;Ppp2r5d;Prkcg;Scn1a;Gng3;Akt3;Mapk8
P4	mmu04728	Dopaminergic synapse	135	0
P5	mmu04728	Dopaminergic synapse	135	6	2.0719	2.89589	0.0174738	0.350567	Mapk9;Gng4;Ppp2r2a;Mapk10;Ppp2r5d;Gng3
P6	mmu04728	Dopaminergic synapse	135	8	1.64773	4.85515	0.000230393	0.012326	Akt3;Mapk8;Calm2;Kcnj9;Mapk10;Prkcb;Scn1a;Prkcg
DOWN	GO:0050808	synapse organization	429	28	12.6766	2.20879	7.67164e-05	0.00249175	Rab3a;Mapt;Dscam;Erbb4;Zfp365;Amigo1;Ctnna2;Chrnb2;Sncb;Grin1;Nptn;Clstn1;Dlg3;Wasf3;Tmem108;Cacna2d2;Dlgap1;Myo5a;Myh10;Dctn1;Camkv;Lrrtm3;Ntng1;Epha4;Unc13c;Kalrn;App;Cdh8
P4	GO:0050808	synapse organization	429	1	1.88144	0.531507	0.852698	1	Cacna2d2
P5	GO:0050808	synapse organization	429	14	8.01927	1.7458	0.0311027	0.336739	Mapt;Myh10;Grin1;Chrnb2;Wasf3;Rab3a;Dctn1;Sncb;Clstn1;Tmem108;Dscam;Amigo1;Ntng1;Unc13c
P6	GO:0050808	synapse organization	429	17	6.87806	2.47163	0.000560915	0.0207029	Dlg3;Dlgap1;App;Epha4;Grin1;Dctn1;Nptn;Camkv;Myo5a;Cdh8;Zfp365;Clstn1;Lrrtm3;Kalrn;Unc13c;Erbb4;Ctnna2
DOWN	GO:0035418	protein localization to synapse	82	12	2.42304	4.95247	4.82021e-06	0.000301077	Mapt;Mapk10;Grin1;Clstn1;Nsg1;Tnik;Dlgap1;Vamp2;Cplx1;Cacng3;Kalrn;Map1a
P4	GO:0035418	protein localization to synapse	82	1	0.359623	2.78069	0.303349	1	Cplx1
P5	GO:0035418	protein localization to synapse	82	7	1.53282	4.56674	0.000847853	0.0430285	Mapt;Vamp2;Grin1;Nsg1;Cplx1;Clstn1;Mapk10
P6	GO:0035418	protein localization to synapse	82	10	1.31469	7.60637	7.16263e-07	0.000145401	Dlgap1;Vamp2;Grin1;Map1a;Tnik;Nsg1;Clstn1;Mapk10;Kalrn;Cacng3
DOWN	GO:0050890	cognition	309	27	9.13071	2.95705	4.97384e-07	3.47775e-05	Mapt;Gabra5;Ndrg4;Kcnab1;Tbr1;Chrna4;Chrnb2;Brinp1;Cntnap2;Grin1;Slc6a1;Pja2;Prkcg;Grm4;Kit;Ntsr1;Atp1a3;Kcnk2;Chrm1;Mtor;Slc8a2;Slc24a2;Kalrn;Sobp;Map1a;App;Rcan2
P4	GO:0050890	cognition	309	3	1.35517	2.21375	0.153687	1	Kcnab1;Mtor;Grm4
P5	GO:0050890	cognition	309	13	5.77612	2.25065	0.00549323	0.125191	Mapt;Grin1;Ntsr1;Kcnab1;Chrnb2;Mtor;Slc6a1;Chrm1;Tbr1;Ndrg4;Sobp;Atp1a3;Grm4
P6	GO:0050890	cognition	309	17	4.95413	3.43148	1.01965e-05	0.00103494	Kit;App;Pja2;Grin1;Map1a;Chrna4;Brinp1;Slc6a1;Slc8a2;Chrm1;Ndrg4;Kcnk2;Slc24a2;Cntnap2;Gabra5;Kalrn;Prkcg
DOWN	mmu04724	Glutamatergic synapse	114	12	2.76906	4.3336	1.9123e-05	0.00176612	Grik3;Slc38a1;Prkcb;Gng4;Grin1;Dlgap1;Prkcg;Grm4;Gng3;Ppp3r1;Grm2;Trpc1
P4	mmu04724	Glutamatergic synapse	114	1	0.413293	2.41959	0.340915	1	Grm4
P5	mmu04724	Glutamatergic synapse	114	7	1.74961	4.0009	0.00179646	0.115333	Grik3;Gng4;Slc38a1;Grin1;Trpc1;Grm4;Gng3
P6	mmu04724	Glutamatergic synapse	114	9	1.39142	6.46821	9.42173e-06	0.00302438	Grik3;Dlgap1;Slc38a1;Grm2;Grin1;Trpc1;Ppp3r1;Prkcb;Prkcg
DOWN	GO:0007626	locomotory behavior	235	24	6.94406	3.45619	1.25731e-07	1.02093e-05	Gad1;Mapt;Dscam;Cend1;Chrna4;Mapk10;Fezf2;Chrnb2;Grin1;Ncoa2;Scn8a;Aplp2;Kcnd2;Myo5a;Ntsr1;Kcnma1;Scn1a;Atp1a3;Epha4;Pum1;Kalrn;Sobp;App;Rcan2
P4	GO:0007626	locomotory behavior	235	1	1.03063	0.970283	0.647146	1	Gad1
P5	GO:0007626	locomotory behavior	235	12	4.39284	2.73172	0.00158377	0.0676853	Mapt;Grin1;Ntsr1;Chrnb2;Pum1;Aplp2;Sobp;Atp1a3;Mapk10;Dscam;Cend1;Gad1
P6	GO:0007626	locomotory behavior	235	15	3.7677	3.9812	5.88369e-06	0.000682508	Ncoa2;Fezf2;App;Scn8a;Epha4;Grin1;Chrna4;Pum1;Aplp2;Myo5a;Mapk10;Kcnd2;Kalrn;Kcnma1;Scn1a
DOWN	mmu04725	Cholinergic synapse	113	10	2.74477	3.64329	0.000403222	0.00995649	Chrna4;Chrnb2;Prkcb;Gng4;Kcnq3;Kcnq5;Prkcg;Gng3;Chrm1;Akt3
P4	mmu04725	Cholinergic synapse	113	0
P5	mmu04725	Cholinergic synapse	113	4	1.73426	2.30646	0.0955219	0.726617	Gng4;Chrnb2;Chrm1;Gng3
P6	mmu04725	Cholinergic synapse	113	7	1.37921	5.07535	0.000439354	0.0201475	Akt3;Chrna4;Kcnq5;Chrm1;Prkcb;Kcnq3;Prkcg
DOWN	GO:0016358	dendrite development	262	21	7.74189	2.71251	3.4481e-05	0.00133326	Dscam;Rapgef2;Zfp365;Ctnna2;Arid1b;Fezf2;Chrnb2;Grin1;Asap1;Tnik;Bcl11a;Hecw1;Ss18l1;Cit;Mtor;Epha4;Kalrn;Map1a;Mapk8;App;Ywhah
P4	GO:0016358	dendrite development	262	1	1.14904	0.870292	0.687307	1	Mtor
P5	GO:0016358	dendrite development	262	11	4.89755	2.24602	0.0104169	0.18388	Bcl11a;Ywhah;Asap1;Grin1;Chrnb2;Mtor;Cit;Ss18l1;Dscam;Rapgef2;Arid1b
P6	GO:0016358	dendrite development	262	14	4.20059	3.33287	8.56964e-05	0.00579879	Bcl11a;Hecw1;Fezf2;Mapk8;Asap1;App;Epha4;Grin1;Map1a;Tnik;Zfp365;Ss18l1;Kalrn;Ctnna2
DOWN	mmu05010	Alzheimer disease	175	11	4.25076	2.58778	0.00351779	0.0434312	Mme;Mapt;Calm2;Grin1;Atp2a2;Ppp3r1;Rtn3;Uqcrc1;Rtn4;App;Atp5f1
P4	mmu05010	Alzheimer disease	175	2	0.634441	3.15238	0.131788	1	Uqcrc1;Mme
P5	mmu05010	Alzheimer disease	175	6	2.6858	2.23397	0.0522329	0.59267	Mapt;Rtn3;Uqcrc1;Grin1;Mme;Atp2a2
P6	mmu05010	Alzheimer disease	175	7	2.13595	3.27723	0.00544206	0.0646739	Atp5f1;Rtn4;App;Rtn3;Grin1;Ppp3r1;Calm2
DOWN	GO:0007215	glutamate receptor signaling pathway	91	10	2.68898	3.71888	0.00034593	0.00759177	Grik3;Rasgrf1;Grin1;Grm4;Atp1a3;Grm2;Cacng3;Kalrn;App;Dapk1
P4	GO:0007215	glutamate receptor signaling pathway	91	1	0.399094	2.50567	0.330534	1	Grm4
P5	GO:0007215	glutamate receptor signaling pathway	91	4	1.70106	2.35148	0.0908591	0.641544	Grik3;Grin1;Atp1a3;Grm4
P6	GO:0007215	glutamate receptor signaling pathway	91	8	1.45898	5.48327	0.00010439	0.00652034	Grik3;Dapk1;App;Grm2;Grin1;Rasgrf1;Kalrn;Cacng3
DOWN	GO:0051932	synaptic transmission, GABAergic	51	6	1.50701	3.98139	0.0037565	0.0554596	Gabra5;Stxbp1;Erbb4;Plcl2;Slc6a1;Gabra4
P4	GO:0051932	synaptic transmission, GABAergic	51	0
P5	GO:0051932	synaptic transmission, GABAergic	51	4	0.95334	4.19578	0.0149937	0.243498	Stxbp1;Gabra4;Slc6a1;Plcl2
P6	GO:0051932	synaptic transmission, GABAergic	51	5	0.817672	6.11492	0.00130583	0.034965	Gabra4;Slc6a1;Plcl2;Gabra5;Erbb4
DOWN	mmu04310	Wnt signaling pathway	148	9	3.59492	2.50353	0.00987407	0.0856642	Mapk9;Mapk10;Prkcb;Chd8;Csnk1e;Btrc;Prkcg;Ppp3r1;Mapk8
P4	mmu04310	Wnt signaling pathway	148	1	0.536556	1.86374	0.418632	1	Csnk1e
P5	mmu04310	Wnt signaling pathway	148	4	2.27142	1.76101	0.192354	0.845831	Mapk9;Csnk1e;Mapk10;Chd8
P6	mmu04310	Wnt signaling pathway	148	7	1.8064	3.8751	0.00214933	0.0431209	Mapk8;Btrc;Ppp3r1;Mapk10;Prkcb;Chd8;Prkcg
DOWN	mmu04720	Long-term potentiation	67	5	1.62743	3.07232	0.0230342	0.164311	Calm2;Prkcb;Grin1;Prkcg;Ppp3r1
P4	mmu04720	Long-term potentiation	67	0
P5	mmu04720	Long-term potentiation	67	1	1.02828	0.9725	0.6467	1	Grin1
P6	mmu04720	Long-term potentiation	67	5	0.817764	6.11423	0.00130104	0.0297649	Grin1;Ppp3r1;Calm2;Prkcb;Prkcg
